# Supplementary material for: A molecularly defined and spatially resolved cell atlas of the whole mouse brain
Source: bioRxiv. 2023 Mar 7:2023.03.06.531348. Preprint. [Version 1] doi: 10.1101/2023.03.06.531348 (PMC10028822; doi:10.1101/2023.03.06.531348)
Supplement: Supplement 2 [file media-2.xlsx]

## Sheet: neuron
cluster_id	subclass_label	Isocortex	Hippocampus	Olfactory	Cortical_subplate	Striatum	Pallidum	Hypothalamus	Thalamus	Midbrain	Hindbrain	Cerebellum
1462	AAA-BST Six3 Meis2 Gaba	0	0	0	0	4.37198e-05	0.000393644	0.000199597	0	0	0	0
1463	AAA-BST Six3 Meis2 Gaba	0	0	7.81172e-05	0.000493684	0.00034181	0.00125251	0.000349296	0	0	0	0
1464	AAA-BST Six3 Meis2 Gaba	0	0	3.71986e-06	0	3.97453e-06	3.57859e-05	0	0	0	0	0
1465	AAA-BST Six3 Meis2 Gaba	0	0	0	2.90402e-05	5.16689e-05	0.000286287	4.98994e-05	0	0	0	0
1466	AAA-BST Six3 Meis2 Gaba	0	0	0	0	5.56434e-05	0.000143143	6.65325e-05	0	0	0	0
1467	AAA-BST Six3 Meis2 Gaba	0	0	7.43973e-06	0	7.94906e-06	3.57859e-05	0	0	0	0	0
1468	AAA-BST Six3 Meis2 Gaba	0	0	0	8.71207e-05	0	0	0	0	0	0	0
1469	AAA-BST Six3 Meis2 Gaba	1.52503e-06	0	4.46384e-05	0.000638885	0.000222574	7.15717e-05	1.66331e-05	0	0	0	0
1470	AAA-BST Six3 Meis2 Gaba	0	0	1.11596e-05	2.90402e-05	2.78217e-05	3.57859e-05	0	0	0	0	0
1471	AAA-BST Six3 Meis2 Gaba	0	0	0	0	1.19236e-05	3.57859e-05	0	0	0	0	0
1472	AAA-BST Six3 Meis2 Gaba	0	0	0	0	7.15416e-05	0.000178929	0	0	0	0	0
1473	AAA-BST Six3 Meis2 Gaba	4.57508e-06	0	3.34788e-05	0.000755046	0.00122416	0.00161036	0.000199597	0	0	0	0
1474	AAA-BST Six3 Meis2 Gaba	0	0	0	0	5.16689e-05	3.57859e-05	0	0	0	0	0
1475	AAA-BST Six3 Meis2 Gaba	0	0	0	0.000261362	0.000302064	0.000250501	1.66331e-05	0	0	0	0
1476	AAA-BST Six3 Meis2 Gaba	0	0	0	2.90402e-05	5.16689e-05	0.000286287	0	0	0	0	0
1477	AAA-BST Six3 Meis2 Gaba	0	0	1.11596e-05	2.90402e-05	6.35925e-05	3.57859e-05	0	0	0	0	0
1478	AAA-BST Six3 Meis2 Gaba	0	0	0	8.71207e-05	0.000143083	0.000465216	4.98994e-05	0	0	0	0
1479	AAA-BST Six3 Meis2 Gaba	0	0	0	2.90402e-05	7.55161e-05	0.000143143	0	0	0	0	0
1480	AAA-BST Six3 Meis2 Gaba	0	0	0	0	0	3.57859e-05	1.66331e-05	0	0	0	0
1481	AAA-BST Six3 Meis2 Gaba	0	0	0	0	8.74397e-05	0.000930432	3.32662e-05	0	0	0	0
1482	AAA-BST Six3 Meis2 Gaba	0	0	7.43973e-06	8.71207e-05	6.7567e-05	0.000501002	0.000116432	0	0	0	0
1483	AAA-BST Six3 Meis2 Gaba	0	0	0	0	5.9618e-05	0.00042943	3.32662e-05	0	0	0	0
1484	AAA-BST Six3 Meis2 Gaba	0	0	0	0	1.19236e-05	7.15717e-05	0	0	0	0	0
1485	AAA-BST Six3 Meis2 Gaba	0	0	0	0	1.19236e-05	3.57859e-05	1.66331e-05	0	0	0	0
1486	AAA-BST Six3 Meis2 Gaba	0	0	0	0	0	0	0	0	0	0	0
1487	AAA-BST Six3 Meis2 Gaba	0	0	4.09185e-05	0.000261362	0.000500791	0.000858861	1.66331e-05	0	0	0	0
1488	AAA-BST Six3 Meis2 Gaba	1.52503e-06	0	2.23192e-05	0.000290402	0.000119236	0	0	0	0	0	0
1489	AAA-BST Six3 Meis2 Gaba	4.57508e-06	0	2.60391e-05	0.000609845	0.000115261	3.57859e-05	0	0	0	0	0
1490	ACB-BST-FS D1 Gaba	0	0	0	0	0	3.57859e-05	1.66331e-05	0	0	0	0
1491	ACB-BST-FS D1 Gaba	0	0	0	5.80804e-05	4.76944e-05	0.00218294	0.000116432	0	0	0	0
1492	ACB-BST-FS D1 Gaba	0	5.17282e-06	0	2.90402e-05	3.97453e-05	0.00150301	9.97987e-05	0	0	0	0
1493	ACB-BST-FS D1 Gaba	0	0	0	0	0.000226548	0.00042943	0	0	0	0	0
1494	ACB-BST-FS D1 Gaba	0	0	0	0	7.94906e-06	3.57859e-05	1.66331e-05	0	0	0	0
1495	ACB-BST-FS D1 Gaba	0	0	0	0	7.15416e-05	0.00060836	0	0	0	0	0
1496	ACB-BST-FS D1 Gaba	0	4.13826e-05	1.11596e-05	0.000203282	0.00118838	0.00511738	0.000199597	0	0	0	0
1497	ACB-BST-FS D1 Gaba	0	0	3.71986e-06	0	3.57708e-05	0.000143143	0	0	0	0	0
1498	ACB-BST-FS D1 Gaba	0	0	0	0	0.000174879	0.00171772	9.97987e-05	0	0	0	0
1499	ACB-BST-FS D1 Gaba	0	5.17282e-06	0	8.71207e-05	0.000488867	0.00948325	0.000681958	0	0	0	0
1500	ACB-BST-FS D1 Gaba	0	0	0	0	4.37198e-05	0.00060836	1.66331e-05	0	0	0	0
1095	AD Serpinb7 Glut	0	5.17282e-06	0	0	0	0	0	0.00865107	0	0	0
1096	AD Serpinb7 Glut	0	0	0	0	0	0	0	0.00221552	0	0	0
2261	ADP-MPO Trp73 Glut	0	0	0	0	1.98727e-05	3.57859e-05	0.000249497	0	0	0	0
2262	ADP-MPO Trp73 Glut	0	0	0	0	3.97453e-06	3.57859e-05	0.000332662	0	0	0	0
2263	ADP-MPO Trp73 Glut	0	0	0	0	0.000107312	0.000465216	0.000781757	6.33005e-05	0	1.41036e-05	0
2264	ADP-MPO Trp73 Glut	0	0	0	0	0	0	0.000449094	0	0	0	0
2265	ADP-MPO Trp73 Glut	0	0	0	0	7.94906e-06	0	0.000399195	0	0	0	0
2266	ADP-MPO Trp73 Glut	0	0	0	0	0	0	0.000565526	0	0	0	0
2267	ADP-MPO Trp73 Glut	0	0	0	0	3.97453e-06	0	0.000182964	0	0	0	0
2268	ADP-MPO Trp73 Glut	0	0	0	0	0	0	0.000415828	0	0	1.41036e-05	0
2269	ADP-MPO Trp73 Glut	0	0	0	0	1.98727e-05	7.15717e-05	0.000465727	0	0	1.41036e-05	0
2270	ADP-MPO Trp73 Glut	0	0	0	2.90402e-05	0	0.000357859	0.00103125	0	0	0	0
2271	ADP-MPO Trp73 Glut	0	0	0	0	3.97453e-06	0.000143143	0.000615426	0	0	1.41036e-05	0
2272	ADP-MPO Trp73 Glut	1.52503e-06	0	2.60391e-05	2.90402e-05	3.97453e-05	0.00157458	0.00053226	0	0	0	0
2273	ADP-MPO Trp73 Glut	0	0	7.43973e-06	0	3.97453e-06	0.000143143	0.000781757	0	0	0	0
2274	ADP-MPO Trp73 Glut	3.05005e-06	0	7.06774e-05	0	5.16689e-05	0.000930432	0.000449094	0	0	0	0
2275	ADP-MPO Trp73 Glut	0	0	0	0	0	0.000644145	0.000249497	0	0	0	0
2276	ADP-MPO Trp73 Glut	0	0	0	0	0	0.000178929	0.000598792	2.11002e-05	0	0	0
2277	ADP-MPO Trp73 Glut	0	0	0	0	7.94906e-06	0.000178929	0.00211241	4.22003e-05	0	0	0
2278	ADP-MPO Trp73 Glut	0	0	0	0	0	0	8.31656e-05	0	0	0	0
2279	ADP-MPO Trp73 Glut	0	0	0	0	0	0.00107358	0.00179638	0	0	1.41036e-05	0
1856	AHN Onecut3 Gaba	0	0	0	0	0	0	0.000731857	0	0	0	0
1857	AHN Onecut3 Gaba	0	0	0	0	0	0	0.000449094	0	0	0	0
1858	AHN Onecut3 Gaba	0	0	0	0	0	0	0.000332662	0	0	0	0
1859	AHN Onecut3 Gaba	0	0	0	0	0	0	0.000815023	0	0	0	0
1860	AHN Onecut3 Gaba	0	0	0	0	0	0	0.00202924	0	0	0	0
1861	AHN Onecut3 Gaba	0	0	0	0	7.94906e-06	0	0.00234527	0	0	0	0
1862	AHN Onecut3 Gaba	0	0	0	0	3.97453e-06	0	0.00294406	0	0	0	0
1863	AHN Onecut3 Gaba	0	0	0	0	0	0	0.000515627	0	0	0	0
1864	AHN Onecut3 Gaba	0	0	0	0	0	0	0.00138055	0	0	0	0
1865	AHN Onecut3 Gaba	0	0	0	0	3.97453e-06	0	0.00279436	0	0	0	0
1866	AHN Onecut3 Gaba	0	0	0	0	0	0	0.000848289	0	0	0	0
1867	AHN Onecut3 Gaba	0	0	0	0	0	0	0.00103125	0	0	0	0
1868	AHN Onecut3 Gaba	0	0	0	0	0	0	0.00306049	0	0	0	0
1869	AHN Onecut3 Gaba	0	0	0	0	0	3.57859e-05	0.000465727	0	0	0	0
1870	AHN Onecut3 Gaba	0	0	0	0	7.94906e-06	0.000107358	0.00350959	0	0	0	0
1871	AHN Onecut3 Gaba	0	0	0	0	0	0	0.000332662	0	0	0	0
2406	AHN-RCH-TU-SBPV Otp Glut	0	0	0	0	0	7.15717e-05	0.000632059	0	0	0	0
2407	AHN-RCH-TU-SBPV Otp Glut	0	0	0	0	0	0.000894646	0.00214567	0	0	0	0
2408	AHN-RCH-TU-SBPV Otp Glut	0	0	0	0	0	0	0.000399195	0	0	0	0
2409	AHN-RCH-TU-SBPV Otp Glut	0	0	0	0	0	0	0.00199597	0	0	0	0
2410	AHN-RCH-TU-SBPV Otp Glut	0	0	0	0	0	0	0.00124748	0	0	0	0
2411	AHN-RCH-TU-SBPV Otp Glut	0	0	0	0	3.97453e-06	0	0.00680295	0	0	0	0
2412	AHN-RCH-TU-SBPV Otp Glut	0	0	0	0	0	3.57859e-05	0.00191281	0	0	0	0
2413	AHN-RCH-TU-SBPV Otp Glut	0	0	0	0	3.97453e-06	0	0.0056719	2.11002e-05	0	0	0
2414	AHN-RCH-TU-SBPV Otp Glut	0	0	0	0	3.97453e-06	0	0.00242844	0	0	0	0
2415	AHN-RCH-TU-SBPV Otp Glut	0	0	0	0	0	0	0.00103125	0	0	0	0
2416	AHN-RCH-TU-SBPV Otp Glut	0	0	0	0	0	0	0.000665325	0	0	0	0
2417	AHN-RCH-TU-SBPV Otp Glut	0	0	0	0	0	0	0.000648692	0	0	0	0
2418	AHN-RCH-TU-SBPV Otp Glut	0	0	0	0	0	0	0.000598792	2.11002e-05	0	0	0
2419	AHN-RCH-TU-SBPV Otp Glut	0	0	0	0	3.97453e-06	7.15717e-05	0.00264467	0	0	0	0
2420	AHN-RCH-TU-SBPV Otp Glut	0	0	0	0	0	0	0.000182964	0	0	0	0
2421	AHN-RCH-TU-SBPV Otp Glut	0	0	0	0	0	0	0.000182964	0	0	0	0
2422	AHN-RCH-TU-SBPV Otp Glut	0	0	0	0	0	0	0.000997987	0	0	0	0
2423	AHN-RCH-TU-SBPV Otp Glut	0	0	0	0	0	0	0.00123085	0	0	0	0
2424	AHN-RCH-TU-SBPV Otp Glut	0	0	0	0	0	0	0.000133065	0	0	0	0
2425	AHN-RCH-TU-SBPV Otp Glut	0	0	0	0	0	0	0.000781757	0	0	0	0
2426	AHN-RCH-TU-SBPV Otp Glut	0	0	0	0	3.97453e-06	0	0.000681958	0	0	0	0
2427	AHN-RCH-TU-SBPV Otp Glut	0	0	0	0	3.97453e-06	0	0.00247834	0	0	0	0
2428	AHN-RCH-TU-SBPV Otp Glut	0	0	0	0	3.97453e-06	0.000143143	0.00186291	0	9.68392e-06	0	0
2429	AHN-RCH-TU-SBPV Otp Glut	0	0	0	0	0	0	0.000582159	0	0	0	0
2430	AHN-RCH-TU-SBPV Otp Glut	0	0	0	0	0	0	0.00498994	0	0	0	0
1805	AHN-SBPV Gaba	0	0	0	0	0	0	0.00126412	0	0	0	0
1806	AHN-SBPV Gaba	0	0	0	0	0	0	0.00206251	0	0	0	0
1807	AHN-SBPV Gaba	0	0	0	0	0	0	0.00119758	0	0	0	0
1808	AHN-SBPV Gaba	0	0	0	0	0	0	0.00109779	0	0	0	0
1809	AHN-SBPV Gaba	0	0	0	0	0	0	0.000166331	0	0	0	0
1810	AHN-SBPV Gaba	0	0	0	0	0	0	0.00349296	2.11002e-05	0	0	0
1811	AHN-SBPV Gaba	0	0	0	0	0	0	0.000282763	0	0	0	0
1812	AHN-SBPV Gaba	0	0	0	0	0	0	0.000249497	0	0	0	0
1813	AHN-SBPV Gaba	0	0	0	0	0	0	0.00053226	0	0	0	0
1814	AHN-SBPV Gaba	0	0	0	0	0	0	0.000332662	0	0	0	0
1815	AHN-SBPV Gaba	0	0	0	0	0	0	0.000415828	0	0	0	0
1816	AHN-SBPV Gaba	0	0	0	0	0	0	0.00259477	0	0	0	0
1817	AHN-SBPV Gaba	0	0	0	0	0	0	0.000765124	2.11002e-05	0	0	0
1818	AHN-SBPV Gaba	0	0	0	0	0	0	9.97987e-05	0	0	0	0
1819	AHN-SBPV Gaba	0	0	0	0	0	0	9.97987e-05	0	0	0	0
1820	AHN-SBPV Gaba	0	0	0	0	0	0	0.000232864	0	0	0	0
1821	AHN-SBPV Gaba	0	0	0	0	0	0	0.000582159	0	0	0	0
1822	AHN-SBPV Gaba	0	0	0	0	0	0	0.000765124	0	0	0	0
1823	AHN-SBPV Gaba	0	0	0	0	0	0	0.000482361	0	0	0	0
1824	AHN-SBPV Gaba	0	0	0	0	0	0	0.00164668	0	0	0	0
1825	AHN-SBPV Gaba	0	0	0	0	0	0	0.000332662	0	0	0	0
1826	AHN-SBPV Gaba	0	0	0	0	0	0	0.000898189	0	0	0	0
1827	AHN-SBPV Gaba	0	0	0	0	0	0	0.000648692	0	0	0	0
1828	AHN-SBPV Gaba	0	0	0	0	0	0	1.66331e-05	0	0	0	0
1829	AHN-SBPV Gaba	0	0	0	0	0	3.57859e-05	0.000681958	0	0	0	0
1830	AHN-SBPV Gaba	0	0	0	0	0	0	0.000449094	0	0	0	0
1831	AHN-SBPV Gaba	0	0	0	0	0	0	0.00114769	0	0	0	0
1832	AHN-SBPV Gaba	0	0	0	0	0	0	0.000498994	0	0	0	0
1833	AHN-SBPV Gaba	0	0	0	0	0	0	0.000249497	0	0	0	0
1834	AHN-SBPV Gaba	0	0	0	0	0	0	0.00103125	0	0	0	0
1835	AHN-SBPV Gaba	0	0	0	0	0	0	0.000449094	0	0	0	0
1836	AHN-SBPV Gaba	0	0	0	0	0	0	0.000931455	2.11002e-05	0	0	0
1837	AHN-SBPV Gaba	0	0	0	0	0	0	0.000715224	0	0	0	0
1838	AHN-SBPV Gaba	0	0	0	0	0	0	0.000199597	0	0	0	0
1839	AHN-SBPV Gaba	0	0	0	0	0	3.57859e-05	0.000249497	0	0	0	0
1840	AHN-SBPV Gaba	0	0	0	0	0	0	0.000465727	0	0	0	0
2853	APN C1ql2 Glut	0	0	0	0	0	0	0	0.000189901	0.00267276	0	0
2854	APN C1ql2 Glut	0	0	0	0	0	0	0	0.000548604	0.0080667	0	0
2855	APN C1ql2 Glut	0	0	0	0	0	0	0	2.11002e-05	9.68392e-05	0	0
2856	APN C1ql2 Glut	0	0	0	0	0	0	0	0.000232102	0.00424156	0	0
2857	APN C1ql2 Glut	0	0	0	0	0	0	0	0.000126601	0.000261466	0	0
2858	APN C1ql2 Glut	0	0	0	0	0	0	0	0.000105501	0.00169469	0	0
2859	APN C1ql4 Glut	0	0	0	0	0	0	0	0	0.00143322	0	0
2860	APN C1ql4 Glut	0	0	0	0	0	0	0	0	0.000910288	0	0
2861	APN C1ql4 Glut	0	0	0	0	0	0	0	0.000232102	0.00364115	0	0
2862	APN C1ql4 Glut	0	0	0	0	0	0	0	0.000147701	0.00226604	0	0
2863	APN C1ql4 Glut	0	0	3.71986e-06	0	0	0	0	2.11002e-05	0.00235319	1.41036e-05	0
2864	APN C1ql4 Glut	0	0	0	0	0	0	0	0	0.000135575	0	0
2865	APN C1ql4 Glut	0	0	0	0	0	0	0	0.000189901	0.00135575	0	0
2866	APN C1ql4 Glut	0	0	0	0	0	0	0	0	2.90518e-05	0	0
2867	APN C1ql4 Glut	0	0	0	0	0	0	0	0	5.81035e-05	0	0
2868	APN C1ql4 Glut	0	0	0	0	0	0	0	0.000105501	0.000116207	0	0
2869	APN C1ql4 Glut	0	0	0	0	0	0	0	0	2.90518e-05	0	0
2870	APN C1ql4 Glut	0	0	0	0	0	0	0	0	0	0	0
2871	APN C1ql4 Glut	0	0	0	0	0	0	0	0	9.68392e-05	0	0
2872	APN C1ql4 Glut	0	0	0	0	0	0	0	0	2.90518e-05	0	0
2177	ARH-PVp Tbx3 Gaba	0	0	0	0	0	0	0.000249497	0	0	0	0
2178	ARH-PVp Tbx3 Gaba	0	0	0	0	3.97453e-06	0	0.00129738	0	0	0	0
2179	ARH-PVp Tbx3 Gaba	0	0	0	0	0	0	0.000133065	0	0	0	0
2180	ARH-PVp Tbx3 Gaba	0	0	0	0	0	0	0.000232864	0	0	0	0
2181	ARH-PVp Tbx3 Gaba	0	0	0	0	0	0	0	0	0	0	0
2182	ARH-PVp Tbx3 Gaba	0	0	0	0	0	0	1.66331e-05	0	0	0	0
2183	ARH-PVp Tbx3 Gaba	0	0	3.71986e-06	0	0	0	9.97987e-05	0	0	0	0
2184	ARH-PVp Tbx3 Gaba	0	0	0	0	0	0	0	0	0	0	0
2185	ARH-PVp Tbx3 Gaba	0	0	0	0	0	0	0.000382562	0	0	0	0
2186	ARH-PVp Tbx3 Gaba	0	0	0	0	0	0	0.000615426	0	0	0	0
2187	ARH-PVp Tbx3 Gaba	0	0	0	0	0	0	0.0024617	0	0	0	0
2188	ARH-PVp Tbx3 Glut	0	0	0	0	0	0	0.000365929	0	0	0	0
2190	ARH-PVp Tbx3 Glut	0	0	3.71986e-06	0	3.97453e-06	3.57859e-05	0.000332662	0	0	0	0
2191	ARH-PVp Tbx3 Glut	0	0	0	0	0	0	0.000199597	0	0	0	0
2192	ARH-PVp Tbx3 Glut	0	0	0	0	0	0	0.000632059	0	0	0	0
2193	ARH-PVp Tbx3 Glut	1.52503e-06	0	0	0	0	0	0.000582159	0	0	0	0
2194	ARH-PVp Tbx3 Glut	0	0	0	0	0	0	0.000382562	0	0	0	0
2195	ARH-PVp Tbx3 Glut	0	0	0	0	0	0	0.000881556	0	0	0	0
2196	ARH-PVp Tbx3 Glut	3.05005e-06	0	0	0	0	0	0.00360939	0	0	0	0
2197	ARH-PVp Tbx3 Glut	1.52503e-06	0	0	0	0	0	0.000582159	0	0	0	0
2198	ARH-PVp Tbx3 Glut	3.05005e-06	0	0	0	0	0	0.000698591	0	0	0	0
1097	AV Col27a1 Glut	0	0	1.85993e-05	0	0	0	0	0.0101281	9.68392e-06	0	0
1098	AV Col27a1 Glut	0	0	2.23192e-05	0	3.97453e-06	3.57859e-05	0	0.00911527	9.68392e-06	0	0
1716	BST Tac2 Gaba	0	0	0	0	0	0.000322073	0.000765124	0	0	0	0
1717	BST Tac2 Gaba	0	0	0	0	0	0.000679931	0.000565526	0	0	0	0
1718	BST Tac2 Gaba	0	0	0	0	6.35925e-05	0.00196822	0.00209577	0	0	0	0
1719	BST Tac2 Gaba	0	0	0	0	0	0.000501002	0.000815023	0	0	0	0
1720	BST Tac2 Gaba	0	0	0	0	3.97453e-06	0.000393644	0.000432461	0	0	0	0
1721	BST Tac2 Gaba	0	0	0	0	0	7.15717e-05	0.000133065	0	0	0	0
1722	BST Tac2 Gaba	0	0	0	0	3.97453e-06	0.000465216	6.65325e-05	0	0	0	0
1723	BST Tac2 Gaba	0	0	0	0	3.97453e-06	0.000715717	0.00026613	0	0	0	0
1724	BST Tac2 Gaba	0	0	0	0	0	0.000322073	0	0	0	0	0
1725	BST Tac2 Gaba	0	0	0	0	0	0.000178929	0	0	0	0	0
1706	BST-MPN Lhx6 Zfhx3 Gaba	0	0	0	0	2.78217e-05	0.000501002	0.000182964	2.11002e-05	0	0	0
1707	BST-MPN Lhx6 Zfhx3 Gaba	0	0	0	0	2.38472e-05	0.000214715	3.32662e-05	0	0	0	0
1708	BST-MPN Lhx6 Zfhx3 Gaba	0	0	0	0	3.97453e-06	7.15717e-05	0.000449094	0	0	0	0
1709	BST-MPN Lhx6 Zfhx3 Gaba	0	0	0	0	7.94906e-06	7.15717e-05	0	0	0	0	0
1710	BST-MPN Lhx6 Zfhx3 Gaba	0	0	0	0	0	0	0.000199597	0	0	0	0
1711	BST-MPN Lhx6 Zfhx3 Gaba	0	0	0	0	0	0	0.000432461	0	0	0	0
1712	BST-MPN Lhx6 Zfhx3 Gaba	0	0	0	0	0	0.000107358	0.000432461	0	0	0	0
1713	BST-MPN Lhx6 Zfhx3 Gaba	0	0	0	0	0	0	1.66331e-05	0	0	0	0
1714	BST-MPN Lhx6 Zfhx3 Gaba	0	0	0	0	0	0	1.66331e-05	0	0	0	0
1715	BST-MPN Lhx6 Zfhx3 Gaba	0	0	0	0	0	0	0.000232864	0	0	0	0
1243	BST-po Glut	0	0	0	0	0	0.00332808	0.000116432	0.00377693	0	0	0
261	CA1-ProS Glut	0	0.00156219	0	0	0	0	0	0	0	0	0
262	CA1-ProS Glut	1.52503e-06	0.0808461	0	0	0	0	0	0	0	0	0
263	CA1-ProS Glut	3.05005e-06	0.0244261	0	0	0	0	0	0	0	0	0
264	CA1-ProS Glut	0	0.000982837	0	2.90402e-05	3.97453e-06	0	0	0	0	0	0
265	CA1-ProS Glut	0	0.000108629	0	0	0	0	0	0	0	0	0
266	CA1-ProS Glut	0	0.000144839	0	0	0	0	0	0	0	0	0
267	CA1-ProS Glut	0	0.00371926	3.71986e-06	0	0	0	0	0	0	0	0
268	CA1-ProS Glut	1.52503e-06	0.000393135	0	0	0	0	0	0	0	0	0
269	CA1-ProS Glut	0	0.00787304	0	0	0	0	0	0	0	0	0
270	CA1-ProS Glut	0	0.00253986	0	5.80804e-05	1.19236e-05	0	0	0	0	0	0
271	CA1-ProS Glut	0	0.000920763	0	2.90402e-05	0	0	0	0	0	0	0
272	CA1-ProS Glut	0	0.00799201	0	0	0	0	0	0	0	0	0
273	CA1-ProS Glut	0	0.00261228	0	0	0	0	0	0	0	0	0
274	CA1-ProS Glut	0	0.0010087	0	0	0	0	0	0	0	0	0
275	CA1-ProS Glut	0	0.000708677	0	0	0	0	0	0	0	0	0
276	CA1-ProS Glut	0	0.00229156	0	2.90402e-05	0	0	0	0	0	0	0
277	CA1-ProS Glut	0	0.000750059	0	0	0	0	0	0	0	0	0
278	CA1-ProS Glut	0	0.00023795	0	2.90402e-05	0	0	0	0	0	0	0
279	CA1-ProS Glut	0	0.000925936	0	0	0	0	0	0	0	0	0
280	CA1-ProS Glut	0	0.000486245	0	0	0	0	0	0	0	0	0
281	CA1-ProS Glut	0	0.000703504	0	0	0	0	0	0	0	0	0
282	CA1-ProS Glut	0	0.000532801	0	0	0	0	0	0	0	0	0
283	CA1-ProS Glut	0	0.000118975	0	0	0	0	0	0	0	0	0
284	CA1-ProS Glut	0	0.00116906	0	0	0	0	0	0	0	0	0
285	CA1-ProS Glut	0	0.000129321	0	0	0	0	0	0	0	0	0
286	CA1-ProS Glut	0	0.00733506	0	0	0	0	0	0	0	0	0
287	CA1-ProS Glut	0	0.00663156	3.71986e-06	2.90402e-05	0	0	0	0	0	0	0
288	CA1-ProS Glut	0	0.000253468	0	0	0	0	0	0	0	0	0
289	CA1-ProS Glut	0	0.00470727	0	2.90402e-05	0	0	0	0	0	0	0
290	CA1-ProS Glut	0	4.13826e-05	0	2.90402e-05	0	0	0	0	0	0	0
291	CA1-ProS Glut	0	0.00273642	0	0.00124873	3.57708e-05	0	0	0	0	0	0
292	CA1-ProS Glut	0	9.82837e-05	0	0	0	0	0	0	0	0	0
293	CA1-ProS Glut	4.57508e-06	0.00521938	0	5.80804e-05	0	0	0	0	0	0	0
294	CA1-ProS Glut	0	0.00191394	0	0	0	0	0	0	0	0	0
295	CA1-ProS Glut	0	6.72467e-05	0	0	0	0	0	0	0	0	0
310	CA2-FC-IG Glut	0	0.0101284	0	0	0	0	0	0	0	0	0
483	CA2-FC-IG Glut	0.000152503	0.000910417	0.000587739	0	9.53887e-05	0	0	0	0	0	0
484	CA2-FC-IG Glut	6.10011e-05	0.00318646	0.000174834	0	4.37198e-05	0	0	0	0	0	0
296	CA3 Glut	1.52503e-06	0.00215189	3.71986e-06	0.000261362	1.98727e-05	0	0	0	0	0	0
297	CA3 Glut	0	0.00467106	0	0	0	0	0	0	0	0	0
298	CA3 Glut	0	0.000501764	0	0	0	0	0	0	0	0	0
299	CA3 Glut	0	0.000522455	0	0	0	0	0	0	0	0	0
300	CA3 Glut	0	0.000874207	0	0.000116161	2.78217e-05	0	0	0	0	0	0
301	CA3 Glut	0	0.00116389	0	0	0	0	0	0	0	0	0
302	CA3 Glut	0	0.000129321	0	0.0028169	4.37198e-05	0	0	0	0	0	0
303	CA3 Glut	0	0.000770751	0	0.00203282	7.55161e-05	0	0	0	0	0	0
304	CA3 Glut	0	0.00363132	0	0.000348483	0	0	0	0	0	0	0
305	CA3 Glut	0	0.00166565	0	0.000580804	7.94906e-06	0	0	0	0	0	0
306	CA3 Glut	0	6.72467e-05	0	0.000174241	0	0	0	0	0	0	0
307	CA3 Glut	0	0.003083	0	0.000348483	2.78217e-05	0	0	0	9.68392e-06	0	0
308	CA3 Glut	0	0.00236398	0	0.000406563	9.53887e-05	0	0	0	0	0	0
309	CA3 Glut	0	0.00455726	0	0	0	0	0	0	0	0	0
311	CA3 Glut	0	2.06913e-05	0	0	0	0	0	0	0	0	0
312	CA3 Glut	0	0.00210534	0	0	0	0	0	0	2.90518e-05	0	0
313	CA3 Glut	0	0.000558665	0	0.000232322	0	0	0	0	0	0	0
314	CA3 Glut	0	0.0009518	0	0	0	0	0	0	0	0	0
315	CA3 Glut	0	0.0229673	0	0	0	0	0	0	0	0	0
316	CA3 Glut	0	0.025921	0	0	3.97453e-06	0	0	6.33005e-05	0	0	0
317	CA3 Glut	0	0.00121561	0	0	3.97453e-06	0	0	0	0	0	0
318	CA3 Glut	0	0.0068333	0	0	0	0	0	0	0	0	0
4972	CB Granule Glut	6.10011e-06	2.06913e-05	4.09185e-05	0	7.94906e-06	0	1.66331e-05	0	0.000319569	0.0881474	0.0128557
4973	CB Granule Glut	0	0	0	0	0	0	0	0	9.68392e-06	0.000691075	0.00102133
4974	CB Granule Glut	1.52503e-06	0	3.71986e-06	2.90402e-05	0	0	0	2.11002e-05	5.81035e-05	0.00352589	0.00188864
4975	CB Granule Glut	0	0	0	0	0	0	0	0	0	1.41036e-05	2.02644e-05
4976	CB Granule Glut	7.62514e-06	0.000175876	5.5798e-05	0.000116161	7.94906e-06	0	1.66331e-05	4.22003e-05	0.00478385	0.0224388	0.483128
4956	CB PLI Gly-Gaba	0	0	0	0	0	0	0	0	2.90518e-05	0.000380797	0.000822735
4957	CB PLI Gly-Gaba	0	0	0	0	0	0	0	0	5.81035e-05	0.000310279	0.00586452
4958	CB PLI Gly-Gaba	0	0	0	0	0	0	0	0	0	0	8.10576e-06
4959	CB PLI Gly-Gaba	0	0	0	0	0	0	0	0	0	0	2.43173e-05
4960	CB PLI Gly-Gaba	0	0	0	0	0	0	0	0	0	0	1.62115e-05
4961	CB PLI Gly-Gaba	0	0	0	0	0	0	0	0	0	0	8.10576e-06
4962	CB PLI Gly-Gaba	0	0	0	0	0	0	0	0	0	4.23107e-05	2.02644e-05
4963	CB PLI Gly-Gaba	0	0	0	0	0	0	0	0	0	0	2.02644e-05
4964	CB PLI Gly-Gaba	0	0	0	0	0	0	0	0	0	0	1.62115e-05
4444	CBN Dmbx1 Gaba	0	0	0	0	0	0	0	0	7.74713e-05	0.00136805	0.00485535
4445	CBN Dmbx1 Gaba	0	0	0	0	0	0	0	0	0	1.41036e-05	2.02644e-05
3949	CBN Glut	0	0	0	0	0	0	0	0	0	0.00110008	0.000794365
3950	CBN Glut	0	0	0	0	0	0	0	0	0	0.000493625	0.000299913
3951	CBN Glut	0	0	0	0	0	0	0	0	0	4.23107e-05	2.83702e-05
3952	CBN Glut	0	0	0	0	0	0	0	0	0	0.000267968	0.000980797
4965	CBX Golgi Gly-Gaba	0	0	3.71986e-06	0	0	3.57859e-05	0	0	1.93678e-05	0.000112829	0.000672778
4966	CBX Golgi Gly-Gaba	0	0	0	0	0	0	0	0	0	1.41036e-05	4.05288e-05
4971	CBX MLI Cdh22 Gaba	0	2.06913e-05	0	0	0	0	0	0	0.00314727	0.00107187	0.0851794
4967	CBX MLI Megf11 Gaba	0	0.000258641	3.71986e-06	0	0	0	0	0	0.0143031	0.00461187	0.362336
4968	CBX MLI Megf11 Gaba	0	0	0	0	0	0	0	0	4.84196e-05	2.82072e-05	0.000968639
4969	CBX MLI Megf11 Gaba	0	0	0	0	0	0	0	0	0.000125891	0.000211554	0.00561729
4970	CBX MLI Megf11 Gaba	0	0	0	0	0	0	0	0	0	0	0.000137798
5099	CBX Purkinje Gaba	0	0	0	0	0	0	0	0	0.000154943	0.000141036	0.0141283
1501	CEA-AAA-BST Ebf1 Gaba	0	0	3.71986e-06	5.80804e-05	0.00405402	0.0203264	0.000548893	0	9.68392e-06	0	0
1502	CEA-AAA-BST Ebf1 Gaba	0	0	0	0	5.9618e-05	0.000250501	0	0	0	0	0
1503	CEA-AAA-BST Ebf1 Gaba	0	0	0	0	7.94906e-05	0.000143143	0	0	0	0	0
1504	CEA-AAA-BST Ebf1 Gaba	0	0	0	0	0	0	0	0	0	0	0
1505	CEA-AAA-BST Ebf1 Gaba	0	0	0	0	0.000119236	0.000178929	0	0	0	0	0
1506	CEA-AAA-BST Ebf1 Gaba	0	0	0	0	3.17962e-05	7.15717e-05	0	0	0	0	0
1507	CEA-AAA-BST Ebf1 Gaba	0	0	0	0	3.97453e-06	0.000178929	0	0	0	0	0
1508	CEA-AAA-BST Ebf1 Gaba	0	0	0	2.90402e-05	0.000429249	0.000930432	1.66331e-05	0	0	0	0
1509	CEA-AAA-BST Ebf1 Gaba	0	0	0	0	0.000155007	7.15717e-05	0	0	0	0	0
1510	CEA-AAA-BST Ebf1 Gaba	0	0	0	0	3.97453e-06	3.57859e-05	0	0	0	0	0
1511	CEA-AAA-BST Ebf1 Gaba	0	0	0	0	4.37198e-05	0	0	0	0	0	0
1512	CEA-AAA-BST Ebf1 Gaba	0	0	0	0	0.000902219	0.00676353	1.66331e-05	0	0	0	0
1513	CEA-AAA-BST Ebf1 Gaba	0	0	0	0	2.78217e-05	3.57859e-05	0	0	0	0	0
1514	CEA-AAA-BST Ebf1 Gaba	0	0	0	0	0.00137121	0.00118093	0	0	0	0	0
1515	CEA-AAA-BST Ebf1 Gaba	0	0	0	0	0.000206676	0.000393644	1.66331e-05	0	0	0	0
1516	CEA-AAA-BST Ebf1 Gaba	0	0	0	0	3.97453e-05	0	0	0	0	0	0
1517	CEA-AAA-BST Ebf1 Gaba	0	0	0	0	0.00012321	0.000465216	1.66331e-05	0	0	0	0
1518	CEA-AAA-BST Ebf1 Gaba	0	0	0	0	7.55161e-05	0.000393644	0	0	0	0	0
1519	CEA-AAA-BST Ebf1 Gaba	0	0	0	0	3.97453e-06	3.57859e-05	0	0	0	0	0
1520	CEA-AAA-BST Ebf1 Gaba	0	0	0	0	0	0	0	0	0	0	0
1521	CEA-AAA-BST Ebf1 Gaba	0	0	0	0	7.55161e-05	0.000107358	0	0	0	0	0
1522	CEA-AAA-BST Ebf1 Gaba	0	0	0	0	6.7567e-05	3.57859e-05	0	0	0	0	0
1523	CEA-AAA-BST Ebf1 Gaba	0	0	0	0	7.94906e-05	0.000178929	0	0	0	0	0
1524	CEA-AAA-BST Ebf1 Gaba	0	0	0	0	0.000286166	0.000894646	0	0	0	0	0
1525	CEA-AAA-BST Ebf1 Gaba	0	0	3.71986e-06	0	0.000119236	0.000357859	3.32662e-05	0	0	0	0
1442	CEA-AAA-BST Six3 Cyp26b1 Gaba	0	0	0	0	3.97453e-05	0.000286287	3.32662e-05	0	0	0	0
1443	CEA-AAA-BST Six3 Cyp26b1 Gaba	0	0	0	5.80804e-05	0.000258345	0.000107358	0	0	0	0	0
1444	CEA-AAA-BST Six3 Cyp26b1 Gaba	0	0	0	0	7.94906e-06	0	0	0	0	0	0
1445	CEA-AAA-BST Six3 Cyp26b1 Gaba	0	0	0	0	0.00012321	0.00121672	0	0	9.68392e-06	0	0
1446	CEA-AAA-BST Six3 Cyp26b1 Gaba	0	0	0	0	0.00012321	0.00139565	3.32662e-05	0	0	0	0
1447	CEA-AAA-BST Six3 Cyp26b1 Gaba	0	0	0	0	3.97453e-06	3.57859e-05	0	0	0	0	0
1448	CEA-AAA-BST Six3 Cyp26b1 Gaba	0	0	0	5.80804e-05	0.0025437	0.00704981	1.66331e-05	0	9.68392e-06	0	0
1449	CEA-AAA-BST Six3 Cyp26b1 Gaba	0	0	0	0	0.000437198	0.000214715	0	0	0	0	0
1450	CEA-AAA-BST Six3 Cyp26b1 Gaba	0	0	0	0	0.000194752	0.000644145	0	0	0	0	0
1451	CEA-AAA-BST Six3 Cyp26b1 Gaba	0	0	0	2.90402e-05	2.78217e-05	0	0	0	0	0	0
1452	CEA-AAA-BST Six3 Cyp26b1 Gaba	0	0	0	0	7.94906e-06	0	0	0	0	0	0
1453	CEA-AAA-BST Six3 Cyp26b1 Gaba	0	0	0	0	0.000158981	0.000178929	0	0	0	0	0
1454	CEA-AAA-BST Six3 Cyp26b1 Gaba	0	0	0	0.000319442	0.00271858	0.00107358	0	0	0	0	0
1455	CEA-AAA-BST Six3 Cyp26b1 Gaba	0	0	3.71986e-06	0	0.000178854	0.00118093	1.66331e-05	0	0	0	0
1456	CEA-AAA-BST Six3 Cyp26b1 Gaba	0	0	0	0	0	7.15717e-05	0	0	0	0	0
1457	CEA-AAA-BST Six3 Cyp26b1 Gaba	0	0	0	0	0.000989658	0.00114515	0	0	0	0	0
1458	CEA-AAA-BST Six3 Cyp26b1 Gaba	0	0	0	0	0.000111287	0	0	0	0	0	0
1459	CEA-AAA-BST Six3 Cyp26b1 Gaba	0	0	0	0	3.97453e-05	0	0	0	0	0	0
1460	CEA-AAA-BST Six3 Cyp26b1 Gaba	0	0	0	0	1.98727e-05	0	0	0	0	0	0
1461	CEA-AAA-BST Six3 Cyp26b1 Gaba	0	0	0	5.80804e-05	0.000592205	7.15717e-05	0	0	0	0	0
1526	CEA-BST Crh Gaba	0	0	0	0	1.58981e-05	0.000644145	0	0	0	0	0
1527	CEA-BST Crh Gaba	0	0	0	0	0.000111287	0.00110936	3.32662e-05	0	0	0	0
1528	CEA-BST Crh Gaba	0	0	0	0	0.000107312	0.00164615	0.000365929	0	0	0	0
1529	CEA-BST Crh Gaba	0	0	0	0	4.76944e-05	0.00236187	9.97987e-05	0	0	0	0
1115	CM-IAD-CL-PCN Glut	0	0	0	0	0	0	0	2.11002e-05	0	0	0
1116	CM-IAD-CL-PCN Glut	0	0	0	0	0	0	0	0	0	0	0
1117	CM-IAD-CL-PCN Glut	0	5.17282e-06	0.000115316	0	0	0	0	0.00265862	3.87357e-05	0	4.05288e-06
1118	CM-IAD-CL-PCN Glut	0	5.17282e-06	8.1837e-05	0	0	0	0	0.00278522	2.90518e-05	0.000112829	2.83702e-05
1119	CM-IAD-CL-PCN Glut	0	0	7.43973e-06	0	0	0	0	4.22003e-05	0	0	0
1120	CM-IAD-CL-PCN Glut	0	0	0	0	0	0	0	0	0	0	0
1121	CM-IAD-CL-PCN Glut	0	5.17282e-06	5.20781e-05	0	0	0	0	0.00160361	0	0	4.05288e-06
1122	CM-IAD-CL-PCN Glut	0	0	0	0	0	0	0	0	0	0	0
1123	CM-IAD-CL-PCN Glut	0	0	0	0	0	0	0	0	0	0	0
1124	CM-IAD-CL-PCN Glut	0	0	0	0	0	0	0	0.000105501	0	0	0
1125	CM-IAD-CL-PCN Glut	0	0	7.43973e-06	0	0	0	0	0.000147701	0	1.41036e-05	0
1126	CM-IAD-CL-PCN Glut	0	0	1.11596e-05	0	0	3.57859e-05	0	0.00533834	0	0	0
1127	CM-IAD-CL-PCN Glut	1.52503e-06	5.17282e-06	1.48795e-05	0	0	0	0	0.00105501	0	0	0
1128	CM-IAD-CL-PCN Glut	0	0	0	0	0	0	0	0.000105501	9.68392e-06	0	0
1129	CM-IAD-CL-PCN Glut	0	0	0	0	0	0	0	0	0	0	0
1554	COAa-PAA-MEA Barhl2 Glut	0	0	2.97589e-05	0	3.57708e-05	0	0	0	0	0	0
1555	COAa-PAA-MEA Barhl2 Glut	0	0	3.34788e-05	8.71207e-05	1.58981e-05	0	0	0	3.87357e-05	0	0
1556	COAa-PAA-MEA Barhl2 Glut	0	0	0.000107876	0.000145201	3.97453e-05	0	0	0	2.90518e-05	0	0
1557	COAa-PAA-MEA Barhl2 Glut	7.62514e-06	2.58641e-05	0.000182273	0.000203282	7.94906e-06	0	0	0	0.000125891	1.41036e-05	0
1558	COAa-PAA-MEA Barhl2 Glut	0	0	0.000234351	0.000290402	2.78217e-05	0	0	0	9.68392e-05	0	0
1559	COAa-PAA-MEA Barhl2 Glut	0	0	0.000182273	0.000174241	4.76944e-05	0.000107358	3.32662e-05	0	7.74713e-05	0	4.05288e-06
1560	COAa-PAA-MEA Barhl2 Glut	0	0	0.000137635	0.000551764	3.97453e-05	0	0	0	0	1.41036e-05	0
1561	COAa-PAA-MEA Barhl2 Glut	0	0	1.48795e-05	2.90402e-05	1.98727e-05	0	0	0	0	0	0
1562	COAa-PAA-MEA Barhl2 Glut	0	0	8.1837e-05	2.90402e-05	3.97453e-06	0	0	0	9.68392e-06	0	0
1563	COAa-PAA-MEA Barhl2 Glut	0	0	0.000531941	0.000609845	0.000230523	0.000107358	3.32662e-05	0	9.68392e-06	0	0
1564	COAa-PAA-MEA Barhl2 Glut	6.10011e-06	0	0.00028271	0.000493684	2.78217e-05	0	0	0	1.93678e-05	0	0
1565	COAa-PAA-MEA Barhl2 Glut	1.52503e-06	0	0.000122756	0.000522724	6.7567e-05	0	0	0	9.68392e-06	0	0
1566	COAa-PAA-MEA Barhl2 Glut	0	0	0.000252951	0.00194569	0.000103338	0	0	0	9.68392e-06	0	0
1567	COAa-PAA-MEA Barhl2 Glut	0	0	2.97589e-05	0.000319442	2.38472e-05	0	0	0	1.93678e-05	0	0
1568	COAa-PAA-MEA Barhl2 Glut	1.52503e-06	0	0.000483582	2.90402e-05	0.000115261	0	0	0	0	0	0
1569	COAa-PAA-MEA Barhl2 Glut	0	0	4.83582e-05	0	0.00012321	0	0	0	0	0	0
1570	COAa-PAA-MEA Barhl2 Glut	0	0	0.000409185	0.000174241	0.000488867	0	0	2.11002e-05	0	0	0
1571	COAa-PAA-MEA Barhl2 Glut	0	0	8.1837e-05	2.90402e-05	0.000198727	0	0	0	9.68392e-06	0	0
1572	COAa-PAA-MEA Barhl2 Glut	0	0	8.55569e-05	5.80804e-05	9.93633e-05	0	1.66331e-05	0	0	0	0
1573	COAa-PAA-MEA Barhl2 Glut	1.37252e-05	0.000206913	0.000528221	0.00937999	0.000445147	0.000178929	0	0	9.68392e-06	0	0
1574	COAa-PAA-MEA Barhl2 Glut	1.67753e-05	1.03456e-05	0.000215752	0.000522724	1.19236e-05	0	0	0	0	0	0
1575	COAa-PAA-MEA Barhl2 Glut	0	0	0.000755132	0.000377523	2.78217e-05	0	0	0	0.000125891	1.41036e-05	8.10576e-06
1576	COAa-PAA-MEA Barhl2 Glut	0	0	0.000219472	0.00177145	3.97453e-05	0	0	0	4.84196e-05	0	0
1577	COAa-PAA-MEA Barhl2 Glut	0	0	0.000148795	0.00151009	5.16689e-05	0	0	0	0	0	0
1578	COAa-PAA-MEA Barhl2 Glut	0	0	0.000100436	0.000493684	3.97453e-05	0	0	0	0	0	0
1579	COAa-PAA-MEA Barhl2 Glut	4.57508e-06	5.17282e-06	0.000104156	0.000203282	0	0	0	0	0	0	0
1580	COAa-PAA-MEA Barhl2 Glut	1.52503e-05	0.000175876	0.00245883	0.00107449	7.94906e-06	0	0	0	0	0	0
1581	COAa-PAA-MEA Barhl2 Glut	1.52503e-06	5.17282e-06	0.000212032	0.00531436	0.000111287	0	0	0	0	0	0
1582	COAa-PAA-MEA Barhl2 Glut	0	0	0.000104156	8.71207e-05	0.000194752	3.57859e-05	8.31656e-05	0	9.68392e-06	0	0
1583	COAa-PAA-MEA Barhl2 Glut	0	0	6.32377e-05	2.90402e-05	0.000206676	0.00060836	0.000316029	0	3.87357e-05	0	0
1584	COAa-PAA-MEA Barhl2 Glut	0	0	1.48795e-05	0	0.00012321	0.000107358	0.000249497	0	0	0	0
1585	COAa-PAA-MEA Barhl2 Glut	0	0	1.48795e-05	0	8.34652e-05	0.000178929	0.000133065	0	0	0	0
1586	COAa-PAA-MEA Barhl2 Glut	0	0	3.71986e-06	0	3.97453e-05	0	8.31656e-05	0	0	0	0
1587	COAa-PAA-MEA Barhl2 Glut	0	0	0	0	5.16689e-05	0.000143143	0	0	0	0	0
1588	COAa-PAA-MEA Barhl2 Glut	0	0	3.71986e-06	0	1.19236e-05	0.000178929	0.000116432	0	6.77874e-05	0	0
1589	COAa-PAA-MEA Barhl2 Glut	0	0	3.71986e-06	2.90402e-05	5.9618e-05	0	0.000116432	0	9.68392e-06	0	0
1590	COAa-PAA-MEA Barhl2 Glut	0	0	4.83582e-05	2.90402e-05	3.97453e-05	7.15717e-05	4.98994e-05	0	1.93678e-05	0	0
1591	COAa-PAA-MEA Barhl2 Glut	0	0	3.71986e-06	0	3.57708e-05	0	1.66331e-05	0	0	0	0
1592	COAa-PAA-MEA Barhl2 Glut	0	0	2.97589e-05	5.80804e-05	9.14142e-05	0.000143143	0	0	2.90518e-05	0	0
1593	COAa-PAA-MEA Barhl2 Glut	0	0	2.60391e-05	5.80804e-05	0	3.57859e-05	0	0	0	0	0
215	COAp Grxcr2 Glut	1.52503e-06	0	0.000476143	0.00432699	0	0	0	0	0	0	0
216	COAp Grxcr2 Glut	0	5.17282e-06	0.00251463	0.00185857	1.98727e-05	0	0	0	0	0	0
217	COAp Grxcr2 Glut	0	0	0.00866356	0.00235226	0.000182828	0	0	0	0	0	0
218	COAp Grxcr2 Glut	0	0	0.000305029	2.90402e-05	3.97453e-05	0	0	0	0	0	0
219	COAp Grxcr2 Glut	0	0	0.00364919	0.00400755	1.19236e-05	0	0	0	0	0	0
220	COAp Grxcr2 Glut	0	0	0.00246999	0.000435603	0.000234497	0	0	0	0	0	0
252	COAp-TR-ENTmv Glut	0	1.55185e-05	2.60391e-05	0.000377523	0	0	0	0	0	0	0
253	COAp-TR-ENTmv Glut	0	0.000191394	1.11596e-05	0.00180049	0	0	0	0	0	0	0
254	COAp-TR-ENTmv Glut	0	0.000315542	0	0.000232322	3.97453e-06	0	0	0	0	0	0
255	COAp-TR-ENTmv Glut	0	0.000232777	0.000167394	0.00229418	0	0	0	0	0	0	0
256	COAp-TR-ENTmv Glut	0	8.27652e-05	0	0	0	0	0	0	0	0	0
257	COAp-TR-ENTmv Glut	0	0.000832825	4.46384e-05	5.80804e-05	0	0	0	0	0	0	0
258	COAp-TR-ENTmv Glut	0	0.000579356	0	0.000319442	3.97453e-06	0	0	0	0	0	0
259	COAp-TR-ENTmv Glut	0	0.000206913	9.29966e-05	0.000638885	0	0	0	0	0	0	0
260	COAp-TR-ENTmv Glut	0	0.000248296	4.09185e-05	0.00110353	0	0	0	0	0	0	0
4522	CS-PDTg Pax6 Gaba	0	0	0	0	0	0	0	2.11002e-05	9.68392e-06	0.000225657	1.62115e-05
4523	CS-PDTg Pax6 Gaba	0	0	0	0	0	0	0	0	1.93678e-05	7.05179e-05	4.05288e-06
4524	CS-PDTg Pax6 Gaba	0	0	0	0	0	0	0	0	9.68392e-06	0.000479522	1.21586e-05
4525	CS-PDTg Pax6 Gaba	0	0	0	0	0	0	0	0	2.90518e-05	0.000183346	0
4526	CS-PDTg Pax6 Gaba	0	0	0	0	0	0	0	2.11002e-05	0.000697242	0.000818007	0
4527	CS-PDTg Pax6 Gaba	0	0	0	0	0	0	0	0	0	0.00019745	0
4528	CS-PDTg Pax6 Gaba	0	0	0	0	0	0	0	0	9.68392e-06	0.0003949	4.05288e-06
4529	CS-PDTg Pax6 Gaba	0	0	0	0	0	0	0	0	0	8.46215e-05	0
4530	CS-PDTg Pax6 Gaba	0	0	3.71986e-06	0	3.97453e-06	0	0	0	0	0.00220016	0
455	CT SUB Glut	2.44004e-05	0.00663673	3.71986e-06	0	0	0	0	0	0	0	0
456	CT SUB Glut	0	0.000387962	0	0	0	0	0	0	0	0	0
457	CT SUB Glut	3.05005e-06	0.00627464	0	0.000348483	0	0	0	0	0	0	0
3854	CU-ECU-SPVI Foxb1 Glut	0	0	0	0	0	0	0	0	1.93678e-05	0.00124111	0
3855	CU-ECU-SPVI Foxb1 Glut	0	0	0	0	0	0	0	0	0	0.00150908	1.62115e-05
3856	CU-ECU-SPVI Foxb1 Glut	0	0	0	0	0	0	0	0	0	0.000733386	0
3857	CU-ECU-SPVI Foxb1 Glut	0	0	0	0	0	0	0	0	0	0.000141036	0
3858	CU-ECU-SPVI Foxb1 Glut	0	0	0	0	0	0	0	0	0	0.000338486	0
3859	CU-ECU-SPVI Foxb1 Glut	0	0	0	0	0	0	0	0	0	0.000352589	0
3860	CU-ECU-SPVI Foxb1 Glut	0	0	0	0	0	0	0	0	0	1.41036e-05	0
3861	CU-ECU-SPVI Foxb1 Glut	0	0	0	0	0	0	0	0	0	0.00094494	0
3862	CU-ECU-SPVI Foxb1 Glut	0	0	0	0	0	0	0	0	0	9.8725e-05	0
3863	CU-ECU-SPVI Foxb1 Glut	0	0	0	0	0	0	0	0	0	0.000126932	4.05288e-06
3864	CU-ECU-SPVI Foxb1 Glut	0	0	0	0	0	0	0	0	0	0.000267968	4.05288e-06
3865	CU-ECU-SPVI Foxb1 Glut	0	0	0	0	0	0	0	0	0	5.64143e-05	0
3866	CU-ECU-SPVI Foxb1 Glut	0	0	0	0	0	0	0	0	0	0.000550039	0
3867	CU-ECU-SPVI Foxb1 Glut	0	0	0	0	0	0	0	0	0	7.05179e-05	0
3868	CU-ECU-SPVI Foxb1 Glut	0	0	0	0	0	0	0	0	0	0.000437211	0
3869	CU-ECU-SPVI Foxb1 Glut	0	0	0	0	0	0	0	0	9.68392e-06	0.000155139	0
3870	CU-ECU-SPVI Foxb1 Glut	0	0	0	0	0	0	0	0	0	0.000225657	0
3871	CU-ECU-SPVI Foxb1 Glut	0	0	0	0	0	0	0	0	0	7.05179e-05	0
3872	CU-ECU-SPVI Foxb1 Glut	0	0	0	0	0	0	0	0	9.68392e-06	0.000874422	8.10576e-06
3873	CU-ECU-SPVI Foxb1 Glut	0	0	0	0	0	0	0	0	0	0.000310279	0
3874	CU-ECU-SPVI Foxb1 Glut	0	0	0	0	0	0	0	0	0	0	0
3875	CU-ECU-SPVI Foxb1 Glut	0	0	0	0	0	0	0	0	0	0.000141036	0
3876	CU-ECU-SPVI Foxb1 Glut	0	0	0	0	0	0	0	0	9.68392e-06	0.000493625	0
3877	CU-ECU-SPVI Foxb1 Glut	0	0	0	0	0	0	0	0	0	0.00200271	4.05288e-05
3878	CU-ECU-SPVI Foxb1 Glut	0	0	0	0	0	0	0	0	0	0.00208733	0
3879	CU-ECU-SPVI Foxb1 Glut	0	0	0	0	0	0	0	0	0	0.000818007	0
2773	CUN Evx2 Lhx2 Glut	0	0	0	0	0	0	0	0	0.00044546	2.82072e-05	4.05288e-06
2774	CUN Evx2 Lhx2 Glut	0	0	0	0	0	0	0	0	0.000290518	2.82072e-05	8.10576e-06
2775	CUN Evx2 Lhx2 Glut	0	0	0	0	0	0	0	0	0.000106523	0	2.43173e-05
2776	CUN Evx2 Lhx2 Glut	0	0	0	0	0	0	0	0	0.000251782	1.41036e-05	1.21586e-05
2777	CUN Evx2 Lhx2 Glut	0	0	0	0	0	0	0	0	0.000426092	0	8.10576e-05
2778	CUN Evx2 Lhx2 Glut	0	0	0	0	0	0	0	0	2.90518e-05	0	8.10576e-06
2779	CUN Evx2 Lhx2 Glut	0	0	0	0	0	0	0	0	0.000377673	0	2.02644e-05
2780	CUN Evx2 Lhx2 Glut	0	0	0	0	0	0	0	0	0.000145259	0	0
2781	CUN Evx2 Lhx2 Glut	0	0	0	0	0	0	0	0	0.000435776	0	0
2782	CUN Evx2 Lhx2 Glut	0	0	0	0	0	0	0	2.11002e-05	0.000697242	0	8.10576e-06
2783	CUN Evx2 Lhx2 Glut	0	0	0	0	0	0	0	0	0.00137512	0	2.02644e-05
2784	CUN Evx2 Lhx2 Glut	0	0	0	0	0	0	0	0	0.000358305	0	2.43173e-05
2785	CUN Evx2 Lhx2 Glut	0	0	0	0	0	0	0	0	1.93678e-05	0	0
2786	CUN Evx2 Lhx2 Glut	0	0	0	0	0	0	0	0	0.000135575	1.41036e-05	0
2787	CUN Evx2 Lhx2 Glut	0	5.17282e-06	0	0	0	0	0	0	0.000513248	1.41036e-05	4.05288e-06
2788	CUN Evx2 Lhx2 Glut	0	0	0	0	0	0	0	0	0.000116207	0	0
2789	CUN Evx2 Lhx2 Glut	0	0	0	0	0	0	0	0	0.000290518	0	4.05288e-06
2790	CUN Evx2 Lhx2 Glut	0	0	0	0	0	0	0	0	0.000164627	0	0
2791	CUN Evx2 Lhx2 Glut	0	0	0	0	0	0	0	0	0.000183994	0	0
2792	CUN Evx2 Lhx2 Glut	0	0	0	0	0	0	0	0	0.000300201	0	0
2793	CUN Evx2 Lhx2 Glut	0	0	0	0	0	0	0	0	0.000125891	0	4.05288e-06
2794	CUN Evx2 Lhx2 Glut	0	0	0	0	0	0	0	0	0.000242098	0	8.10576e-06
2795	CUN Evx2 Lhx2 Glut	0	0	0	0	0	0	0	0	0.000745662	0	3.64759e-05
2796	CUN Evx2 Lhx2 Glut	0	0	0	0	0	0	0	0	9.68392e-05	0	0
2797	CUN Evx2 Lhx2 Glut	0	0	0	0	0	0	0	0	0.000203362	0	0
2798	CUN Evx2 Lhx2 Glut	0	0	0	0	0	0	0	0	0.000174311	0	0
2799	CUN Evx2 Lhx2 Glut	0	0	0	0	0	0	0	0	4.84196e-05	0	0
3321	CUN-PPN Evx2 Meis2 Glut	0	0	0	0	0	0	0	0	1.93678e-05	0.000112829	8.10576e-06
3322	CUN-PPN Evx2 Meis2 Glut	0	0	0	0	0	0	0	0	0.00370894	0	0
3323	CUN-PPN Evx2 Meis2 Glut	0	0	0	0	0	0	0	0	0.000658506	5.64143e-05	1.21586e-05
3324	CUN-PPN Evx2 Meis2 Glut	0	0	0	0	0	0	0	0	0.000338937	2.82072e-05	0
3325	CUN-PPN Evx2 Meis2 Glut	0	0	0	0	0	0	0	0	0.000290518	7.05179e-05	4.05288e-06
3326	CUN-PPN Evx2 Meis2 Glut	0	0	0	0	0	0	0	0	0.000116207	5.64143e-05	0
3327	CUN-PPN Evx2 Meis2 Glut	0	0	0	0	0	0	0	0	0.000280834	1.41036e-05	0
3328	CUN-PPN Evx2 Meis2 Glut	0	0	0	0	0	0	0	0	0.000774713	0	0
3329	CUN-PPN Evx2 Meis2 Glut	0	0	0	0	0	0	0	0	0.000348621	0	0
3330	CUN-PPN Evx2 Meis2 Glut	0	0	0	0	0	0	0	0	3.87357e-05	0	0
3331	CUN-PPN Evx2 Meis2 Glut	0	0	0	0	0	0	0	0	0	0	0
3332	CUN-PPN Evx2 Meis2 Glut	0	0	0	0	0	0	0	0	0.00123954	0	0
3333	CUN-PPN Evx2 Meis2 Glut	0	0	0	0	0	0	0	0	0.000154943	1.41036e-05	0
3334	CUN-PPN Evx2 Meis2 Glut	0	0	0	0	0	0	0	0	0.000561667	4.23107e-05	0
3335	CUN-PPN Evx2 Meis2 Glut	0	0	0	0	0	0	0	0	0.000542299	0	0
3336	CUN-PPN Evx2 Meis2 Glut	0	0	0	0	0	0	0	0	0.00022273	1.41036e-05	0
3337	CUN-PPN Evx2 Meis2 Glut	0	0	0	0	0	0	0	0	0.00106523	0	0
3338	CUN-PPN Evx2 Meis2 Glut	0	0	0	0	0	0	0	0	0.000106523	5.64143e-05	0
3339	CUN-PPN Evx2 Meis2 Glut	0	0	0	0	0	0	0	0	0.000794081	4.23107e-05	0
3340	CUN-PPN Evx2 Meis2 Glut	0	0	0	0	0	0	0	0	0.000455144	0.000112829	0
3341	CUN-PPN Evx2 Meis2 Glut	0	0	0	0	0	0	0	0	0.000280834	0.000521832	1.21586e-05
3342	CUN-PPN Evx2 Meis2 Glut	0	0	0	0	0	0	0	0	0.00115239	1.41036e-05	0
3343	CUN-PPN Evx2 Meis2 Glut	0	0	0	0	0	0	0	0	3.87357e-05	7.05179e-05	0
3344	CUN-PPN Evx2 Meis2 Glut	0	0	0	0	0	0	0	0	4.84196e-05	0.000239761	0
3345	CUN-PPN Evx2 Meis2 Glut	0	0	0	0	0	0	0	0	0.000978076	0.000253864	0
3346	CUN-PPN Evx2 Meis2 Glut	0	0	0	0	0	0	0	0	0	5.64143e-05	0
3347	CUN-PPN Evx2 Meis2 Glut	0	0	0	0	3.97453e-06	0.000143143	1.66331e-05	0	0.00130733	0.00290534	2.83702e-05
3348	CUN-PPN Evx2 Meis2 Glut	0	0	0	0	0	3.57859e-05	0	0	0.00049388	0.00167833	1.21586e-05
3349	CUN-PPN Evx2 Meis2 Glut	0	0	0	0	0	0	0	0	0.000319569	4.23107e-05	0
3350	CUN-PPN Evx2 Meis2 Glut	0	0	0	0	0	0	0	0	0.000193678	8.46215e-05	0
3351	CUN-PPN Evx2 Meis2 Glut	0	0	0	0	0	0	0	0	0.000145259	0.000112829	3.64759e-05
3352	CUN-PPN Evx2 Meis2 Glut	0	0	0	0	0	0	0	0	0.000193678	1.41036e-05	0
3353	CUN-PPN Evx2 Meis2 Glut	0	0	0	0	0	0	0	0	0.000639139	0.000211554	8.10576e-06
3354	CUN-PPN Evx2 Meis2 Glut	0	0	0	0	0	0	0	0	0.000522932	5.64143e-05	0
3355	CUN-PPN Evx2 Meis2 Glut	0	0	0	0	0	0	0	0	0.000135575	0.000521832	4.05288e-06
3356	CUN-PPN Evx2 Meis2 Glut	0	0	0	0	0	0	1.66331e-05	0	0.000658506	0.000141036	0
3357	CUN-PPN Evx2 Meis2 Glut	0	0	0	0	0	0	0	0	1.93678e-05	1.41036e-05	0
1	Car3 Glut	0.00168363	2.06913e-05	0.00262994	0.0221867	0.000190777	0	0	0	0	0	0
2	Car3 Glut	0.00127492	0.000341406	0.000505902	0.0170756	0.000202701	0	0	0	0	0	0
3	Car3 Glut	0.00922184	0.000450036	0.000706774	0.0213736	0.000373606	0	0	0	9.68392e-06	0	0
4	Car3 Glut	0.0112227	0.000113802	0.000461263	0.00792798	0.000103338	0	0	0	0	0	0
5	Car3 Glut	0.000137252	1.55185e-05	0.000703054	0.00621461	9.14142e-05	0	0	0	0	0	0
4946	DCO Il22 Gly-Gaba	0	0	0	0	0	0	0	0	0	8.46215e-05	2.83702e-05
4947	DCO Il22 Gly-Gaba	0	0	0	0	0	0	0	0	0	0	0
4948	DCO Il22 Gly-Gaba	0	0	0	0	0	0	0	0	0	0.000578247	0.000109428
4949	DCO Il22 Gly-Gaba	0	0	0	0	0	0	0	0	0	0.000676972	6.48461e-05
4950	DCO Il22 Gly-Gaba	0	0	0	0	0	0	0	0	0	1.41036e-05	0
4951	DCO Il22 Gly-Gaba	0	0	0	0	0	0	0	0	0	0.00423107	0.000344495
4952	DCO Il22 Gly-Gaba	0	0	0	0	0	0	0	0	0	0.000676972	3.24231e-05
4953	DCO Il22 Gly-Gaba	0	0	0	0	0	0	0	0	0	0.00224247	0.000105375
4954	DCO Il22 Gly-Gaba	0	0	0	0	0	0	0	0	0	2.82072e-05	8.10576e-06
4955	DCO Il22 Gly-Gaba	0	0	0	0	0	0	0	0	0	0.003949	0.000109428
4977	DCO UBC Glut	1.52503e-06	0	0.000107876	0	0	0.000107358	0	4.22003e-05	4.84196e-05	0.0147523	0.000737625
4978	DCO UBC Glut	0	0	0	0	0	0	0	0	0	4.23107e-05	0
4979	DCO UBC Glut	1.52503e-06	0	8.55569e-05	0	0	0	0	0.000126601	9.68392e-06	0.0067133	0.000328283
4980	DCO UBC Glut	0	0	0	0	0	0	0	0	0	0.000888525	4.05288e-05
485	DG Glut	0	0.00125182	0	0.000290402	0.000461046	0	1.66331e-05	0	0	0	0
486	DG Glut	0	0.00241054	0	8.71207e-05	7.94906e-06	0	0	0	9.68392e-06	0	8.10576e-06
487	DG Glut	0	0.000398307	0	8.71207e-05	3.57708e-05	0	0	0	0	0	0
488	DG Glut	9.15016e-06	0.0432707	0	5.80804e-05	3.17962e-05	0	0	0	0	0	2.83702e-05
489	DG Glut	0	0.00722644	7.43973e-06	5.80804e-05	7.94906e-06	0	0	0	0	0	0
490	DG Glut	1.83003e-05	0.111924	3.71986e-05	0.000116161	5.9618e-05	0	1.66331e-05	4.22003e-05	9.68392e-06	0	6.07932e-05
491	DG Glut	0	0.000972491	0	0	0	0	0	0	0	0	0
492	DG Glut	0	0.00187774	0	0	0	0	0	0	0	0	0
493	DG Glut	0	0.0219793	0	0	7.94906e-06	0	0	0	6.77874e-05	0	8.51105e-05
5087	DG-PIR Ex IMN	1.52503e-06	6.20739e-05	4.83582e-05	0.000203282	7.94906e-06	0	0	0	0	1.41036e-05	0
5088	DG-PIR Ex IMN	0	0.000527628	0	0	3.97453e-06	0	0	0	9.68392e-06	0	0
5089	DG-PIR Ex IMN	1.52503e-06	0.000129321	7.43973e-06	2.90402e-05	3.97453e-06	0	0	0	0	0	0
5090	DG-PIR Ex IMN	1.52503e-06	0.00278298	5.5798e-05	2.90402e-05	1.58981e-05	0	0	0	9.68392e-06	0	0
5091	DG-PIR Ex IMN	0	0.00455726	7.43973e-06	0	0	0	0	0	3.87357e-05	0	0
5092	DG-PIR Ex IMN	3.81257e-05	0.000155185	0.00297961	0.00545956	7.15416e-05	3.57859e-05	0	0	0	0	4.05288e-06
5093	DG-PIR Ex IMN	4.57508e-06	0	8.1837e-05	0.000261362	3.97453e-06	0	0	0	0	0	0
2090	DMH Hmx2 Gaba	0	0	0	0	0	0	0.000482361	0	0	0	0
2091	DMH Hmx2 Gaba	0	0	0	0	0	0	0.000981354	0	0	0	0
2092	DMH Hmx2 Gaba	0	0	0	0	0	0	0.000349296	0	0	0	0
2093	DMH Hmx2 Gaba	0	0	0	0	0	0	0	0	0	0	0
2094	DMH Hmx2 Gaba	0	0	0	0	0	0	0.000282763	0	0	0	0
2095	DMH Hmx2 Gaba	0	0	0	0	0	0	0.00116432	4.22003e-05	0	0	0
2096	DMH Hmx2 Gaba	0	0	0	0	0	0	0.000449094	0	0	0	0
2097	DMH Hmx2 Gaba	0	0	0	0	0	0	0.000864922	0	0	0	0
2098	DMH Hmx2 Gaba	0	0	0	0	0	0	0.00224547	0	0	0	0
2099	DMH Hmx2 Gaba	0	0	0	0	0	0	0.000216231	0	0	0	0
2100	DMH Hmx2 Gaba	0	0	0	0	0	0	0.000449094	0	0	0	0
2101	DMH Hmx2 Gaba	0	0	0	0	0	0	0.000815023	0.000105501	0	0	0
2102	DMH Hmx2 Gaba	0	0	0	0	0	0	9.97987e-05	0	0	0	0
2103	DMH Hmx2 Gaba	0	0	0	0	0	0	1.66331e-05	0	0	0	0
2104	DMH Hmx2 Gaba	0	0	0	0	0	0	8.31656e-05	0	0	0	0
2105	DMH Hmx2 Gaba	0	0	0	0	0	0	8.31656e-05	0	0	0	0
2106	DMH Hmx2 Gaba	0	0	0	0	0	0	0.000182964	0	0	0	0
2107	DMH Hmx2 Gaba	0	0	0	0	0	0	0.000166331	0	0	0	0
2108	DMH Hmx2 Gaba	0	0	0	0	0	0	0.000482361	0	0	0	0
2109	DMH Hmx2 Gaba	0	0	0	0	0	0	6.65325e-05	0	0	0	0
2110	DMH Hmx2 Gaba	0	0	0	0	0	0	0.000515627	0	0	0	0
2111	DMH Hmx2 Gaba	0	0	0	0	0	0	0.000681958	0	0	0	0
2112	DMH Hmx2 Gaba	0	0	0	0	0	0	0.000166331	0	0	0	0
2113	DMH Hmx2 Gaba	0	0	0	0	0	0	0.000149698	0	0	0	0
2114	DMH Hmx2 Gaba	0	0	0	0	0	0	0.000731857	0	0	0	0
2115	DMH Hmx2 Gaba	0	0	0	0	0	0	8.31656e-05	0	0	0	0
2116	DMH Hmx2 Gaba	0	0	0	0	0	0	0.000299396	0	0	0	0
2117	DMH Hmx2 Gaba	0	0	0	0	0	0	0.000365929	0	0	0	0
2118	DMH Hmx2 Gaba	0	0	0	0	0	0	0.000399195	0	0	0	0
2119	DMH Hmx2 Gaba	0	0	0	0	0	0	0.000432461	0	0	0	0
2120	DMH Hmx2 Gaba	0	0	0	0	0	0	0.000748491	0	0	0	0
2121	DMH Hmx2 Gaba	0	0	0	0	0	0	0.000415828	2.11002e-05	0	0	0
2122	DMH Hmx2 Gaba	0	0	0	0	0	0	1.66331e-05	0	0	0	0
2123	DMH Hmx2 Gaba	0	0	0	0	0	0	0.000166331	0	0	0	0
2124	DMH Hmx2 Gaba	0	0	0	0	0	0	9.97987e-05	0	0	0	0
2125	DMH Hmx2 Gaba	0	0	0	0	0	0	6.65325e-05	0	0	0	0
2126	DMH Hmx2 Gaba	0	0	0	0	0	0	0.000166331	0	0	0	0
2127	DMH Hmx2 Gaba	0	0	0	0	0	0	0.000133065	0	0	0	0
2128	DMH Hmx2 Gaba	0	0	0	0	0	0	0.00186291	0	0	0	0
2129	DMH Hmx2 Gaba	0	0	0	0	0	0	9.97987e-05	0	0	0	0
2130	DMH Hmx2 Gaba	0	0	0	0	0	0	1.66331e-05	0	0	0	0
2131	DMH Hmx2 Gaba	0	0	0	0	0	0	0.000182964	0	0	0	0
2132	DMH Hmx2 Gaba	0	0	0	0	0	0	0.00272783	0	0	0	0
2133	DMH Hmx2 Gaba	0	0	0	0	0	0	3.32662e-05	0	0	0	0
2166	DMH Hmx2 Glut	0	0	0	0	0	0	0.000515627	0	0	0	0
2167	DMH Hmx2 Glut	0	0	0	0	0	0	6.65325e-05	0	0	1.41036e-05	0
2168	DMH Hmx2 Glut	0	0	0	0	0	0	0.000133065	0	0	0	0
2169	DMH Hmx2 Glut	0	0	0	0	0	0	3.32662e-05	0	0	0	0
2170	DMH Hmx2 Glut	0	0	0	0	0	0	0.000432461	0	0	0	0
2171	DMH Hmx2 Glut	0	0	0	0	0	0	0.000698591	0	0	0	0
2172	DMH Hmx2 Glut	0	0	0	0	0	0	0.000299396	0	0	0	0
2173	DMH Hmx2 Glut	0	0	3.71986e-06	0	0	0	0.00197934	0	9.68392e-06	0	0
2174	DMH Hmx2 Glut	0	0	0	0	3.97453e-06	0	0.00234527	2.11002e-05	0	0	0
2175	DMH Hmx2 Glut	0	0	0	0	0	0	0.000681958	0	0	0	0
2176	DMH Hmx2 Glut	0	0	0	0	0	0	9.97987e-05	0	0	0	0
1424	DMH Nkx2-4 Glut	0	0	0	0	0	0	0.00345969	0	0	0	0
1425	DMH Nkx2-4 Glut	0	0	0	0	0	0	0.000432461	0	0	0	0
1426	DMH Nkx2-4 Glut	0	0	0	0	0	0	4.98994e-05	0	0	0	0
1427	DMH Nkx2-4 Glut	0	0	0	0	0	0	0.000249497	0	0	0	0
1428	DMH Nkx2-4 Glut	0	0	0	0	0	0	0.00528933	0	0	0	0
1429	DMH Nkx2-4 Glut	0	0	0	0	0	0	1.66331e-05	0	0	0	0
1418	DMH Prdm13 Gaba	0	0	0	0	0	0	9.97987e-05	0	0	0	0
1419	DMH Prdm13 Gaba	0	5.17282e-06	1.11596e-05	2.90402e-05	0	0	0.000365929	0	0	0	0
1420	DMH Prdm13 Gaba	0	0	0	0	0	0	0.000748491	0	0	0	0
1421	DMH Prdm13 Gaba	0	0	7.43973e-06	0	3.97453e-06	0	0.000948088	0	9.68392e-06	0	8.10576e-06
1422	DMH Prdm13 Gaba	0	0	1.85993e-05	0	0	0	0.000365929	0	0	0	4.05288e-06
1423	DMH Prdm13 Gaba	0	0	0	0	0	0	3.32662e-05	0	9.68392e-06	0	8.10576e-06
1954	DMH-LHA Gsx1 Gaba	0	0	0	0	0	0	1.66331e-05	0	0	0	0
1955	DMH-LHA Gsx1 Gaba	0	0	0	0	0	0	0.000765124	0	0	0	0
1956	DMH-LHA Gsx1 Gaba	0	0	0	0	0	0	0.00154688	0	0	0	0
1957	DMH-LHA Gsx1 Gaba	0	0	0	0	0	0	0.000249497	0	0	0	0
1958	DMH-LHA Gsx1 Gaba	0	0	0	0	0	0	0.000997987	0	0	0	0
1959	DMH-LHA Gsx1 Gaba	0	0	0	0	0	0	0.00425808	0	0	0	0
1960	DMH-LHA Gsx1 Gaba	0	0	0	0	0	0	0.00104789	0	0	0	0
1961	DMH-LHA Gsx1 Gaba	0	0	0	0	0	0	0.00324346	0	0	0	0
1962	DMH-LHA Gsx1 Gaba	0	0	0	0	0	0	1.66331e-05	0	0	0	0
1963	DMH-LHA Gsx1 Gaba	0	0	0	0	0	0	0.000182964	0	0	0	0
1964	DMH-LHA Gsx1 Gaba	0	0	0	0	0	0	9.97987e-05	0	0	0	0
1965	DMH-LHA Gsx1 Gaba	0	0	0	0	0	0	0.000432461	0	0	0	0
1966	DMH-LHA Gsx1 Gaba	0	0	0	0	0	0.000107358	0.000365929	0	0	0	0
1967	DMH-LHA Gsx1 Gaba	0	0	0	0	0	0	0.000449094	2.11002e-05	9.68392e-06	0	0
1968	DMH-LHA Gsx1 Gaba	0	0	0	0	0	0	0.000415828	0	0	0	0
1969	DMH-LHA Gsx1 Gaba	0	0	0	0	0	0	0.000249497	0	0	0	0
1970	DMH-LHA Gsx1 Gaba	0	5.17282e-06	0	0	0	7.15717e-05	9.97987e-05	2.11002e-05	0	0	0
1971	DMH-LHA Gsx1 Gaba	0	0	0	0	0	0	0.00106452	0	0	0	0
1972	DMH-LHA Gsx1 Gaba	0	0	0	0	0	0	4.98994e-05	0	0	0	0
1973	DMH-LHA Gsx1 Gaba	0	0	0	0	0	0	0.000648692	0	0	0	0
1974	DMH-LHA Gsx1 Gaba	0	0	0	0	0	0	0.00101462	0	0	0	0
1975	DMH-LHA Gsx1 Gaba	0	0	0	0	0	0	0.00156351	0	0	0	0
1976	DMH-LHA Gsx1 Gaba	0	0	0	0	0	0.000250501	0.00124748	0	9.68392e-06	0	0
1977	DMH-LHA Gsx1 Gaba	0	0	0	0	0	0	0.000997987	2.11002e-05	0	0	0
1978	DMH-LHA Gsx1 Gaba	0	0	0	0	0	0	0.000166331	0	0	0	0
1979	DMH-LHA Gsx1 Gaba	0	0	0	0	0	7.15717e-05	0.000365929	0	0	0	0
1980	DMH-LHA Gsx1 Gaba	0	0	0	0	0	0	0.000199597	0	0	0	0
2199	DMH-LHA Vgll2 Glut	0	0	0	0	0	0	0	0	0	0	0
2200	DMH-LHA Vgll2 Glut	0	0	0	0	0	7.15717e-05	0.00472381	0	0	2.82072e-05	0
2201	DMH-LHA Vgll2 Glut	0	0	0	0	0	0	0.000415828	0	0	1.41036e-05	0
2202	DMH-LHA Vgll2 Glut	0	0	0	0	0	0	0.000548893	0	9.68392e-06	1.41036e-05	0
2203	DMH-LHA Vgll2 Glut	0	0	0	0	0	0	0.00131402	4.22003e-05	0	0.000126932	0
4847	DMX Tbx20 Chol	0	0	0	0	0	0	0	0	0	0.000225657	0
4848	DMX Tbx20 Chol	0	0	0	0	0	0	0	0	0	0.00146677	0
4849	DMX Tbx20 Chol	0	0	0	0	0	0	0	0	0	0.00108598	0
4850	DMX Tbx20 Chol	0	0	0	0	0	0	0	0	0	0.000846215	0
4851	DMX Tbx20 Chol	0	0	0	0	0	0	0	0	0	0.00165012	0
4852	DMX Tbx20 Chol	0	0	0	0	0	0	0	0	0	0.000888525	0
4616	DTN-LDT-PCG St18 Gaba	0	0	0	0	0	0	0	0	9.68392e-06	0.00019745	8.10576e-06
4617	DTN-LDT-PCG St18 Gaba	0	0	0	0	0	3.57859e-05	0	0	0	0.000253864	0
4618	DTN-LDT-PCG St18 Gaba	0	0	0	0	0	0	0	0	4.84196e-05	0.000409004	0
4619	DTN-LDT-PCG St18 Gaba	0	0	0	0	0	0	0	0	6.77874e-05	0.000479522	0
4620	DTN-LDT-PCG St18 Gaba	0	0	0	0	0	0	0	0	1.93678e-05	9.8725e-05	0
4621	DTN-LDT-PCG St18 Gaba	0	0	0	0	0	0	0	0	0	0.000239761	0
4622	DTN-LDT-PCG St18 Gaba	0	0	0	0	0	0	0	0	0.000193678	0.000451314	0
4623	DTN-LDT-PCG St18 Gaba	0	0	0	0	0	0	0	0	0	0.000380797	0
4624	DTN-LDT-PCG St18 Gaba	0	0	0	0	0	0	0	0	9.68392e-06	2.82072e-05	0
4625	DTN-LDT-PCG St18 Gaba	0	0	0	0	0	0	0	0	0	0	0
4626	DTN-LDT-PCG St18 Gaba	0	0	0	0	0	0	0	0	1.93678e-05	2.82072e-05	0
4627	DTN-LDT-PCG St18 Gaba	0	0	0	0	0	0	0	0	0	1.41036e-05	0
4628	DTN-PCG-IPN Otp Pax3 Gaba	0	0	0	0	0	0	0	0	4.84196e-05	0.000183346	1.21586e-05
4629	DTN-PCG-IPN Otp Pax3 Gaba	0	0	0	0	0	0	0	0	9.68392e-06	0.000578247	2.43173e-05
4630	DTN-PCG-IPN Otp Pax3 Gaba	0	0	0	0	0	0	0	0	3.87357e-05	0.000225657	4.05288e-06
4631	DTN-PCG-IPN Otp Pax3 Gaba	0	0	0	0	0	0	0	0	0.000116207	0.000719282	0
4632	DTN-PCG-IPN Otp Pax3 Gaba	0	0	0	0	0	0	0	0	0.000164627	0.00110008	4.05288e-06
4633	DTN-PCG-IPN Otp Pax3 Gaba	0	0	0	0	0	0	0	0	0.000629455	0.0003949	0
4634	DTN-PCG-IPN Otp Pax3 Gaba	0	0	0	0	0	0	0	0	0.000435776	0.000606454	4.05288e-06
4635	DTN-PCG-IPN Otp Pax3 Gaba	0	0	0	0	0	0	0	0	3.87357e-05	0.000126932	0
4636	DTN-PCG-IPN Otp Pax3 Gaba	0	0	0	0	0	0	0	2.11002e-05	0.000348621	0.000846215	0
4637	DTN-PCG-IPN Otp Pax3 Gaba	0	0	0	0	0	0	0	0	5.81035e-05	0.000169243	0
4638	DTN-PCG-IPN Otp Pax3 Gaba	0	0	0	0	0	0	0	0	7.74713e-05	0.000409004	0
4639	DTN-PCG-IPN Otp Pax3 Gaba	0	0	0	0	0	0	0	0	0.000600403	0.000479522	0
4640	DTN-PCG-IPN Otp Pax3 Gaba	0	0	0	0	0	0	0	0	0.00128796	9.8725e-05	0
4641	DTN-PCG-IPN Otp Pax3 Gaba	0	0	0	0	0	0	0	0	0.000232414	0.00169243	8.10576e-06
4642	DTN-PCG-IPN Otp Pax3 Gaba	0	0	0	0	0	0	0.000731857	0	0.00196584	2.82072e-05	0
4643	DTN-PCG-IPN Otp Pax3 Gaba	0	0	0	0	0	0	0	0	6.77874e-05	0.000409004	0
4644	DTN-PCG-IPN Otp Pax3 Gaba	0	0	0	0	0	0	0	2.11002e-05	2.90518e-05	8.46215e-05	0
4645	DTN-PCG-IPN Otp Pax3 Gaba	0	0	0	0	0	0	0	0	0	0.000126932	0
4646	DTN-PCG-IPN Otp Pax3 Gaba	0	0	0	0	0	0	0	0	5.81035e-05	0.00737617	0.000235067
4647	DTN-PCG-IPN Otp Pax3 Gaba	0	0	0	0	0	0	0	0	0	2.82072e-05	0
4648	DTN-PCG-IPN Otp Pax3 Gaba	0	0	0	0	0	0	1.66331e-05	0	0.00233382	2.82072e-05	0
4649	DTN-PCG-IPN Otp Pax3 Gaba	0	0	0	0	0	0	0	0	0.000590719	0	0
4650	DTN-PCG-IPN Otp Pax3 Gaba	0	0	0	0	0	0	0	0	8.71553e-05	1.41036e-05	0
4651	DTN-PCG-IPN Otp Pax3 Gaba	0	0	0	0	0	0	0.000133065	0	0.000551983	1.41036e-05	0
4652	DTN-PCG-IPN Otp Pax3 Gaba	0	0	0	0	0	0	0.000149698	0	0.00100713	0	0
3805	ECU-CU Slc6a2 Glut	0	0	0	0	0	0	0	0	0	0.000239761	1.21586e-05
3806	ECU-CU Slc6a2 Glut	0	0	0	0	0	0	0	0	0	0.000296175	8.10576e-06
3807	ECU-CU Slc6a2 Glut	0	0	0	0	0	0	0	0	9.68392e-06	0.000183346	4.05288e-06
3808	ECU-CU Slc6a2 Glut	0	0	0	0	0	0	0	0	0	0.000578247	1.62115e-05
790	GPe Sox6 Cyp26b1 Gaba	0	0	0	0	0.000258345	0.0141354	4.98994e-05	0	9.68392e-06	2.82072e-05	0
791	GPe Sox6 Cyp26b1 Gaba	0	0	3.71986e-06	0	0.000266294	0.00565417	0.000432461	0	0	2.82072e-05	0
792	GPe Sox6 Cyp26b1 Gaba	0	0	3.71986e-06	0	1.19236e-05	7.15717e-05	0	0	0	0	0
793	GPe Sox6 Cyp26b1 Gaba	0	0	0	0	1.19236e-05	0.00107358	4.98994e-05	0	0	0	0
794	GPe Sox6 Cyp26b1 Gaba	0	0	0	0	3.57708e-05	0.000357859	1.66331e-05	0	0	0	0
1249	GPi Skor1 Gaba-Glut	0	0	0	0	3.97453e-06	0.00103779	0.00026613	8.44006e-05	0	0	0
1250	GPi Skor1 Gaba-Glut	0	0	0	0	0	0.0040438	1.66331e-05	2.11002e-05	9.68392e-06	1.41036e-05	0
1251	GPi Skor1 Gaba-Glut	0	0	0	0	0	0.000823075	0.000365929	0	0	0	0
4021	GRN Prox1 Brs3 Gly-Gaba	0	0	0	0	0	0	0	0	0	0.000902629	0
5094	HPF CR Glut	0.000308055	0.0146236	0.000855569	0.00127777	0.00025437	0.000357859	0.000116432	0.000274302	9.68392e-05	2.82072e-05	5.67403e-05
5095	HPF CR Glut	1.83003e-05	7.24195e-05	7.06774e-05	0	1.98727e-05	0	0	0	0	0	1.21586e-05
5096	HPF CR Glut	1.52503e-06	2.58641e-05	5.20781e-05	0	3.97453e-06	0	0	0	0	0	0
5097	HPF CR Glut	1.06752e-05	0.000191394	7.81172e-05	5.80804e-05	3.97453e-05	3.57859e-05	0	0	0	1.41036e-05	4.05288e-06
5098	HPF CR Glut	3.05005e-06	2.58641e-05	7.43973e-06	0	1.58981e-05	3.57859e-05	0	2.11002e-05	0	0	0
4981	HY Gnrh1 Glut	3.05005e-06	0	1.11596e-05	0	5.56434e-05	0.00042943	0.000216231	0	0	0	0
888	IA Mgp Gaba	0	0	2.23192e-05	0	0	3.57859e-05	0	0	0	1.41036e-05	0
889	IA Mgp Gaba	0	0	4.46384e-05	0.000232322	5.56434e-05	0.000143143	0	0	0	0	0
890	IA Mgp Gaba	0	0	0	0.000348483	4.76944e-05	0	0	0	0	0	0
891	IA Mgp Gaba	0	5.17282e-06	1.85993e-05	0.000813126	7.15416e-05	3.57859e-05	0	0	0	0	0
892	IA Mgp Gaba	0	5.17282e-06	5.5798e-05	0.00116161	8.34652e-05	0	0	0	0	0	0
893	IA Mgp Gaba	1.52503e-06	0	1.11596e-05	0.00168433	0.000107312	3.57859e-05	0	0	0	0	0
894	IA Mgp Gaba	0	0	1.48795e-05	0.000232322	4.76944e-05	3.57859e-05	0	0	0	0	0
895	IA Mgp Gaba	1.52503e-06	0	3.71986e-06	0.000116161	4.76944e-05	0.000250501	0	0	0	0	0
896	IA Mgp Gaba	0	0	0	0	7.94906e-06	0	0	0	0	0	0
897	IA Mgp Gaba	3.05005e-06	0	0.000926246	2.90402e-05	1.19236e-05	0	0	0	0	1.41036e-05	0
898	IA Mgp Gaba	0	0	0	8.71207e-05	1.58981e-05	0	0	0	0	0	0
899	IA Mgp Gaba	9.15016e-06	0	3.71986e-05	0.000929287	8.34652e-05	0	0	0	0	1.41036e-05	0
4141	IC Six3 En2 Gaba	0	0	0	0	0	0	0	0	0.000784397	0	2.02644e-05
4142	IC Six3 En2 Gaba	0	5.17282e-06	0	0	0	0	0	0	0.00149132	0	8.91634e-05
4143	IC Six3 En2 Gaba	0	0	0	0	0	0	0	0	0.00226604	2.82072e-05	0.000174274
4144	IC Six3 En2 Gaba	0	0	0	0	0	0	0	0	0.000881236	0	2.02644e-05
4145	IC Six3 En2 Gaba	0	0	0	0	0	0	0	0	0.005239	0	3.24231e-05
4146	IC Six3 En2 Gaba	0	0	0	0	0	0	0	0	0.0105264	0	0.000109428
4147	IC Six3 En2 Gaba	0	0	0	0	0	0	0	0	0.00101681	0	8.10576e-06
4148	IC Six3 En2 Gaba	0	0	0	0	0	0	0	0	0.000513248	0	4.05288e-06
4149	IC Six3 En2 Gaba	0	0	0	0	0	0	0	0	0.000416408	0	1.21586e-05
4150	IC Six3 En2 Gaba	0	0	0	0	0	0	0	0	0.000145259	0	0
4151	IC Six3 En2 Gaba	0	0	0	0	0	0	0	0	0.000242098	1.41036e-05	0
4152	IC Six3 En2 Gaba	0	0	0	0	0	0	0	0	0.000213046	0	0
4153	IC Six3 En2 Gaba	0	0	0	0	0	0	0	0	0.00112333	0.000169243	2.43173e-05
4154	IC Six3 En2 Gaba	0	0	0	0	0	0	0	0	0.00299233	2.82072e-05	0.000121586
4155	IC Six3 En2 Gaba	0	0	0	0	0	0	0	0	6.77874e-05	0	0
4156	IC Six3 En2 Gaba	0	0	0	0	0	0	0	0	6.77874e-05	0	0
4157	IC Six3 En2 Gaba	0	0	0	0	0	0	0	0	0.000513248	0	0
4158	IC Six3 En2 Gaba	0	0	0	0	0	0	0	0	5.81035e-05	0	0
4159	IC Six3 En2 Gaba	0	0	0	0	0	0	0	2.11002e-05	0.00243066	0	1.21586e-05
4160	IC Six3 En2 Gaba	0	0	0	0	0	0	0	0	9.68392e-05	0	0
4161	IC Six3 En2 Gaba	0	0	0	0	0	0	0	0	0.000300201	0	0
4162	IC Six3 En2 Gaba	0	0	0	0	0	0	0	0	3.87357e-05	0	0
4163	IC Six3 En2 Gaba	0	0	0	0	0	0	0	0	0.000706926	0	0
4164	IC Six3 En2 Gaba	0	0	0	0	0	0	0	0	0.00027115	0	0
4165	IC Six3 En2 Gaba	0	0	0	0	0	0	0	0	0.000135575	0	1.21586e-05
4166	IC Six3 En2 Gaba	0	0	0	0	0	0	0	2.11002e-05	0.000455144	1.41036e-05	1.21586e-05
4167	IC Six3 En2 Gaba	0	0	0	0	0	0	0	0	0.000261466	0	4.05288e-06
4168	IC Six3 En2 Gaba	0	0	0	0	0	0	0	0	0.000949024	2.82072e-05	0
4169	IC Six3 En2 Gaba	0	0	0	0	0	0	0	0	0.00292454	0	0.000101322
4170	IC Six3 En2 Gaba	0	0	0	0	0	0	0	0	0.00101681	0	4.05288e-05
4171	IC Six3 En2 Gaba	0	0	0	0	0	0	0	0	0.00135575	4.23107e-05	8.10576e-06
4172	IC Six3 En2 Gaba	0	0	0	0	0	0	0	0	0.000823133	0	4.05288e-06
4173	IC Six3 En2 Gaba	0	0	0	0	0	0	0	0	0.00049388	0	0
4174	IC Six3 En2 Gaba	0	0	0	0	0	0	0	0	0.000658506	0	0
4175	IC Six3 En2 Gaba	0	0	0	0	0	0	0	0	0.000183994	0	0
4176	IC Six3 En2 Gaba	0	0	0	0	0	0	0	0	0.0013848	7.05179e-05	4.05288e-06
4177	IC Six3 En2 Gaba	0	0	0	0	0	0	0	0	0.00179152	0	0
4178	IC Six3 En2 Gaba	0	0	0	0	0	0	0	0	0.000358305	0	8.10576e-06
4179	IC Six3 En2 Gaba	0	0	0	0	0	0	0	0	0.000968392	5.64143e-05	1.21586e-05
4180	IC Six3 En2 Gaba	0	0	0	0	0	0	0	0	0.00022273	0	3.64759e-05
4181	IC Six3 En2 Gaba	0	0	0	0	0	0	0	0	0.000106523	0	2.02644e-05
4182	IC Six3 En2 Gaba	0	0	0	0	0	0	0	0	0.000261466	0	0
4183	IC Six3 En2 Gaba	0	5.17282e-06	0	0	0	0	0	2.11002e-05	0.000416408	0	0
4184	IC Six3 En2 Gaba	0	0	0	0	0	0	0	0	6.77874e-05	0	0
4185	IC Six3 En2 Gaba	0	0	0	0	0	0	0	0	8.71553e-05	0	0
3283	IC Tfap2d Maf Glut	0	5.17282e-06	0	0	0	0	0	0	0.0215467	0	0.00106996
3284	IC Tfap2d Maf Glut	0	0	0	0	0	0	0	0	0.000203362	0	4.05288e-06
3285	IC Tfap2d Maf Glut	0	0	0	0	0	0	0	0	0.0497075	1.41036e-05	0.000457976
3286	IC Tfap2d Maf Glut	0	0	0	0	0	0	0	0	0.00351526	0	0
3287	IC Tfap2d Maf Glut	0	0	0	0	0	0	0	4.22003e-05	0.0234544	0	0.000409341
3288	IC Tfap2d Maf Glut	0	0	0	0	0	0	0	0	0.000464828	0	0
3289	IC Tfap2d Maf Glut	0	0	0	0	0	0	0	0	0.00152037	0	3.24231e-05
3290	IC Tfap2d Maf Glut	0	0	0	0	0	0	0	0	0.00203362	0	0
3291	IC Tfap2d Maf Glut	0	0	0	0	0	0	0	0	0.00130733	0	1.21586e-05
3292	IC Tfap2d Maf Glut	0	0	0	0	0	0	0	0	0.000348621	0	4.05288e-06
3293	IC Tfap2d Maf Glut	0	0	0	0	0	0	0	0	0.000900604	0	6.07932e-05
3294	IC Tfap2d Maf Glut	0	0	0	0	0	0	0	0	0.000426092	0	5.67403e-05
3295	IC Tfap2d Maf Glut	0	5.17282e-06	0	0	0	0	0	0	0.000474512	0	6.48461e-05
3296	IC Tfap2d Maf Glut	0	0	0	0	0	0	0	0	0.000164627	0	1.21586e-05
3297	IC Tfap2d Maf Glut	0	0	0	0	0	0	0	0	0.0014429	0	3.24231e-05
3298	IC Tfap2d Maf Glut	0	5.17282e-06	0	0	0	0	0	0	0.00135575	0	4.05288e-06
3299	IC Tfap2d Maf Glut	0	5.17282e-05	0	0	0	0	0	0	0.00236288	0	4.05288e-06
3300	IC Tfap2d Maf Glut	0	0	0	0	0	0	0	0	0.000387357	0	1.21586e-05
3301	IC Tfap2d Maf Glut	0	5.17282e-06	0	0	0	0	0	0	0.0107782	0	0.00125639
3302	IC Tfap2d Maf Glut	0	0	3.71986e-06	2.90402e-05	0	0	0	0	0.00307949	0	0.000117534
3303	IC Tfap2d Maf Glut	0	0	0	0	0	0	0	0	7.74713e-05	0	4.05288e-06
3304	IC Tfap2d Maf Glut	0	5.17282e-06	0	0	0	0	0	0	0.000261466	0	8.10576e-06
3305	IC Tfap2d Maf Glut	0	0	0	0	0	0	0	0	0.00848311	0	0.000113481
3306	IC Tfap2d Maf Glut	0	0	0	0	0	0	0	0	0.00824101	0	8.91634e-05
3307	IC Tfap2d Maf Glut	0	0	0	0	0	0	0	0	0.0140417	0	5.26875e-05
3308	IC Tfap2d Maf Glut	0	0	0	0	0	0	0	0	0.0685331	0	0.00144688
3309	IC Tfap2d Maf Glut	0	0	0	0	0	0	0	0	0.00179152	0	2.02644e-05
3310	IC Tfap2d Maf Glut	0	5.17282e-06	0	2.90402e-05	0	0	0	0	0.00943214	0	0.00039313
3311	IC Tfap2d Maf Glut	0	0	0	0	0	0	0	0	0.00551015	0	7.70048e-05
3312	IC Tfap2d Maf Glut	0	0	0	0	0	0	0	0	0.000106523	0	1.21586e-05
3313	IC Tfap2d Maf Glut	0	0	0	0	0	0	0	0	0.000745662	0	0
3314	IC Tfap2d Maf Glut	0	1.03456e-05	0	0	0	0	0	0	0.00347653	0	4.05288e-06
3315	IC Tfap2d Maf Glut	0	2.06913e-05	0	0	0	3.57859e-05	0	0	0.00513248	1.41036e-05	0.000113481
3316	IC Tfap2d Maf Glut	0	0	0	0	0	0	0	0	9.68392e-05	0	0
3317	IC Tfap2d Maf Glut	0	5.17282e-06	0	0	0	0	0	0	0.000426092	0	4.05288e-05
3318	IC Tfap2d Maf Glut	0	0	0	0	0	0	0	0	0.000309885	0	0
3319	IC Tfap2d Maf Glut	0	0	0	0	0	0	0	0	0.0040963	0	1.62115e-05
3320	IC Tfap2d Maf Glut	0	0	0	0	0	0	0	0	0.00482259	0	8.91634e-05
4900	IO Glut	0	0	3.71986e-06	0	0	0	0	0	0	0.0280379	0
4653	IPN Otp Crisp1 Gaba	0	0	0	0	0	0	0	0	6.77874e-05	1.41036e-05	0
4654	IPN Otp Crisp1 Gaba	0	0	0	0	0	0	0	0	0.00125891	4.23107e-05	0
4655	IPN Otp Crisp1 Gaba	0	0	0	0	0	0	0	0	5.81035e-05	1.41036e-05	0
4656	IPN Otp Crisp1 Gaba	0	0	0	0	0	0	0	0	0.000881236	0.000282072	0
4657	IPN Otp Crisp1 Gaba	0	0	0	0	0	0	1.66331e-05	0	0.000193678	1.41036e-05	0
4658	IPN Otp Crisp1 Gaba	0	0	3.71986e-06	0	0	0	0.000133065	0	0.00191742	9.8725e-05	0
4659	IPN Otp Crisp1 Gaba	0	0	0	0	0	0	1.66331e-05	0	0.00242098	0.000225657	0
4660	IPN Otp Crisp1 Gaba	0	0	0	0	0	0	0	0	6.77874e-05	0	0
4661	IPN Otp Crisp1 Gaba	0	0	0	0	0	0	0	0	6.77874e-05	2.82072e-05	0
2725	IPN-IF-RL Foxa1 Glut	0	0	0	0	0	0	1.66331e-05	0	9.68392e-06	1.41036e-05	0
2726	IPN-IF-RL Foxa1 Glut	0	0	0	0	0	0	0.000133065	0	0.000726294	0	0
2727	IPN-IF-RL Foxa1 Glut	0	0	0	0	0	0	8.31656e-05	0	0.000348621	1.41036e-05	0
2728	IPN-IF-RL Foxa1 Glut	0	0	0	0	0	0	4.98994e-05	0	0.000377673	1.41036e-05	0
2729	IPN-IF-RL Foxa1 Glut	0	0	0	0	0	0	0.000332662	2.11002e-05	0.000551983	4.23107e-05	0
2730	IPN-IF-RL Foxa1 Glut	0	0	0	0	0	0	0	0	0.000183994	4.23107e-05	0
2731	IPN-IF-RL Foxa1 Glut	0	0	0	0	0	0	0	0	2.90518e-05	0	0
2732	IPN-IF-RL Foxa1 Glut	0	0	0	0	0	0	1.66331e-05	0	0.00022273	1.41036e-05	0
2733	IPN-IF-RL Foxa1 Glut	0	0	0	0	0	0	8.31656e-05	0.000253202	0.00049388	0.000155139	0
2734	IPN-IF-RL Foxa1 Glut	0	0	0	0	0	0	0	0	0.000397041	0	0
2735	IPN-IF-RL Foxa1 Glut	0	0	0	0	0	0	4.98994e-05	0	0.000542299	0	0
2736	IPN-IF-RL Foxa1 Glut	0	0	0	0	0	0	0	0	9.68392e-06	0	0
2737	IPN-IF-RL Foxa1 Glut	0	0	0	0	0	0	0	0	0.000910288	1.41036e-05	0
2738	IPN-IF-RL Foxa1 Glut	0	0	0	0	0	0	0	0	1.93678e-05	0	0
4029	IPN-LDT Vsx2 Nkx6-1 Glut	0	0	0	0	0	0	0	0	0.000280834	0	0
4030	IPN-LDT Vsx2 Nkx6-1 Glut	0	0	0	0	0	0	1.66331e-05	0	0.000900604	1.41036e-05	0
4031	IPN-LDT Vsx2 Nkx6-1 Glut	0	0	0	0	0	0	0	0	0.000135575	1.41036e-05	0
4032	IPN-LDT Vsx2 Nkx6-1 Glut	0	0	0	0	0	0	0	0	0.000532615	1.41036e-05	0
4033	IPN-LDT Vsx2 Nkx6-1 Glut	0	0	0	0	0	0	0	0	0.000426092	1.41036e-05	0
4034	IPN-LDT Vsx2 Nkx6-1 Glut	0	0	0	0	0	0	0	0	0.000183994	2.82072e-05	0
4035	IPN-LDT Vsx2 Nkx6-1 Glut	0	0	0	0	0	0	0	0	3.87357e-05	2.82072e-05	4.05288e-06
4036	IPN-LDT Vsx2 Nkx6-1 Glut	0	0	0	0	0	0	0	0	0.000503564	7.05179e-05	0
4037	IPN-LDT Vsx2 Nkx6-1 Glut	0	0	0	0	0	0	0	0	0.000213046	5.64143e-05	0
4038	IPN-LDT Vsx2 Nkx6-1 Glut	0	0	0	0	0	0	0	0	0.000551983	8.46215e-05	4.05288e-06
4039	IPN-LDT Vsx2 Nkx6-1 Glut	0	0	0	0	0	0	0	0	6.77874e-05	0	0
4040	IPN-LDT Vsx2 Nkx6-1 Glut	0	0	0	0	0	0	0	0	2.90518e-05	0	0
4726	IRN Dmbx1 Pax2 Gly-Gaba	0	0	0	0	0	0	0	0	0	0.000451314	0
4727	IRN Dmbx1 Pax2 Gly-Gaba	0	0	0	0	0	0	0	0	0	0.000169243	0
4728	IRN Dmbx1 Pax2 Gly-Gaba	0	0	0	0	0	0	0	0	9.68392e-06	0.00234119	0
4729	IRN Dmbx1 Pax2 Gly-Gaba	0	0	0	0	0	0	0	0	0	9.8725e-05	0
3457	IRN Vip Glut	0	0	0	0	0	0	0	0	0	0.000832111	0
3458	IRN Vip Glut	0	0	0	0	0	0	0	0	0	0.000141036	0
3459	IRN Vip Glut	0	0	0	0	0	0	0	0	0	0.000366693	0
3460	IRN Vip Glut	0	0	0	0	0	0	0	0	0	9.8725e-05	0
3461	IRN Vip Glut	0	0	0	0	0	0	0	0	0	0.000253864	0
3462	IRN Vip Glut	0	0	0	0	0	0	0	0	0	0.000282072	0
166	IT AON-TT-DP Glut	9.15016e-06	0	0.000223192	0	7.94906e-06	0	0	0	0	0	0
167	IT AON-TT-DP Glut	6.10011e-05	0	0.00117176	0	0	0	0	0	0	0	0
168	IT AON-TT-DP Glut	3.81257e-05	0	0.000725374	0	2.78217e-05	0	0	0	0	0	0
169	IT AON-TT-DP Glut	0.000149453	5.17282e-06	0.00264482	0	4.37198e-05	0	0	0	0	0	0
170	IT AON-TT-DP Glut	6.10011e-06	0	0.00676643	0	3.17962e-05	0	0	0	0	0	0
171	IT AON-TT-DP Glut	1.67753e-05	0	0.0118292	0.000116161	0.000135134	0	0	0	0	0	0
172	IT AON-TT-DP Glut	3.05005e-06	0	0.0028457	0	2.38472e-05	0	0	0	0	0	0
173	IT AON-TT-DP Glut	0	0	0.00137263	0	7.94906e-06	0	0	0	0	0	0
174	IT AON-TT-DP Glut	0	0	0.000241791	0	3.97453e-06	0	0	0	0	0	0
175	IT AON-TT-DP Glut	1.52503e-06	0	0.00414765	0	0	0	0	0	0	0	0
176	IT AON-TT-DP Glut	0	0	0.00194177	0	0	0	0	0	0	0	0
177	IT AON-TT-DP Glut	0	0	0.00549052	0	0	0	0	0	0	0	0
178	IT AON-TT-DP Glut	0	0	0.0059741	0	0	0	0	0	0	0	0
179	IT AON-TT-DP Glut	0	0	0.000345947	0	7.94906e-06	0	0	0	0	0	0
180	IT AON-TT-DP Glut	0	0	0.00198269	0.000435603	3.97453e-05	3.57859e-05	0	0	0	0	0
181	IT AON-TT-DP Glut	1.52503e-06	0	0.00145075	5.80804e-05	4.76944e-05	0	0	0	0	0	0
182	IT AON-TT-DP Glut	1.52503e-06	0	0.00109736	0	0	3.57859e-05	0	0	0	0	0
183	IT AON-TT-DP Glut	0	0	0.00145819	0	0	0	0	0	0	0	0
184	IT AON-TT-DP Glut	3.05005e-05	0	0.03734	8.71207e-05	7.94906e-06	0	0	0	0	0	0
185	IT AON-TT-DP Glut	0	0	0.00247371	0	0	0	0	0	0	0	0
6	IT EP-CLA Glut	0.000137252	5.17282e-05	5.20781e-05	0.00159721	3.97453e-05	0	0	0	0	0	0
7	IT EP-CLA Glut	0.00082809	0.00135011	0.00108992	0.0681864	0.00123608	0	0	0	0	0	0
8	IT EP-CLA Glut	5.4901e-05	0	0.000156234	0.00386235	1.98727e-05	0	0	0	0	0	0
9	IT EP-CLA Glut	0.000111327	1.03456e-05	0.00137263	0.0135327	3.57708e-05	0	0	0	0	0	0
10	IT EP-CLA Glut	7.62514e-06	0	5.95178e-05	0.000667925	1.19236e-05	0	0	0	0	0	0
11	IT EP-CLA Glut	8.84516e-05	5.17282e-06	0.000107876	0.00357195	3.97453e-05	0	0	0	0	0	0
12	IT EP-CLA Glut	0.000227229	0	2.60391e-05	0.000580804	2.78217e-05	0	0	0	0	0	0
13	IT EP-CLA Glut	3.05005e-06	0	0	8.71207e-05	3.97453e-06	0	0	0	0	0	0
14	IT EP-CLA Glut	1.22002e-05	0.000791442	1.85993e-05	0.00357195	7.94906e-06	0	0	0	0	0	0
15	IT EP-CLA Glut	0	3.10369e-05	3.71986e-06	0.000261362	0	0	0	0	0	0	0
16	IT EP-CLA Glut	0	5.17282e-06	0.000126475	0.000522724	3.97453e-06	0	0	0	0	0	0
17	IT EP-CLA Glut	3.05005e-06	0.000331061	0.000714214	0.011529	3.97453e-05	0	0	0	0	0	0
18	IT EP-CLA Glut	0	0	0.000100436	0.00441411	0	0	0	0	0	0	0
19	IT EP-CLA Glut	0	0	0.000729093	0.00429795	0	0	0	0	0	0	0
20	IT EP-CLA Glut	0	0	7.43973e-06	0.000261362	0	0	0	0	0	0	0
21	IT EP-CLA Glut	2.13504e-05	0	0.00053566	0.00255554	0	0	0	0	0	0	0
22	IT EP-CLA Glut	4.57508e-06	0	0.000587739	0.000116161	1.58981e-05	0	0	0	0	0	0
186	L2 IT ENT-po Glut	1.37252e-05	0.00134493	0	0	0	0	0	0	0	0	0
187	L2 IT ENT-po Glut	4.57508e-06	0.00359511	3.71986e-06	0	3.97453e-06	0	0	0	0	0	1.62115e-05
188	L2 IT ENT-po Glut	0	0.000444863	0	0	0	0	0	0	0	0	0
189	L2 IT ENT-po Glut	0	0.00377099	0	0	0	0	0	0	0	0	0
190	L2 IT ENT-po Glut	0	2.06913e-05	0	0	0	0	0	0	0	0	0
191	L2 IT ENT-po Glut	1.52503e-06	0.0113337	0	0	0	0	0	0	0	1.41036e-05	0.000145904
319	L2 IT PPP-APr Glut	0.000192153	0.000781096	0	2.90402e-05	3.97453e-06	0	0	0	0	0	0
320	L2 IT PPP-APr Glut	4.72758e-05	0.000894899	0	0	0	0	0	0	0	0	0
321	L2 IT PPP-APr Glut	6.10011e-06	0.000408653	0	0	0	0	0	0	0	0	0
322	L2 IT PPP-APr Glut	6.10011e-06	0.000781096	0	0	0	0	0	0	0	0	0
323	L2 IT PPP-APr Glut	0	0.000310369	0	0	0	0	0	0	0	0	0
324	L2 IT PPP-APr Glut	1.52503e-06	0.00261745	0	0	0	0	0	0	0	2.82072e-05	4.05288e-06
325	L2 IT PPP-APr Glut	0	0.00152081	3.71986e-06	0	0	0	0	0	0	0	4.05288e-06
326	L2 IT PPP-APr Glut	0	0.000336234	0	0	0	0	0	0	0	0	0
327	L2 IT PPP-APr Glut	1.52503e-06	0.00173807	0	0	0	0	0	0	0	0	0
328	L2 IT PPP-APr Glut	0	0.00115871	0	0	0	0	0	0	0	2.82072e-05	0
329	L2 IT PPP-APr Glut	2.44004e-05	0.00206913	0	0	0	0	0	0	0	0	0
104	L2/3 IT CTX Glut	0.000161653	0	0	0	0	0	0	0	0	0	0
105	L2/3 IT CTX Glut	0.00167448	0	0.000126475	0	0	0	0	0	0	0	0
106	L2/3 IT CTX Glut	0.0114865	6.20739e-05	6.69576e-05	0	0	0	0	0	0	0	0
107	L2/3 IT CTX Glut	0.00104007	5.17282e-06	0	0	0	0	0	0	9.68392e-06	0	8.10576e-06
108	L2/3 IT CTX Glut	0.000271455	0	0	0	0	0	0	0	0	0	0
109	L2/3 IT CTX Glut	0.220284	0.00233812	0.000840689	0.00270074	0.00364067	0	0	0	3.87357e-05	0	8.91634e-05
110	L2/3 IT CTX Glut	0.0132647	0.000175876	2.60391e-05	5.80804e-05	4.37198e-05	0	0	0	0	0	6.8899e-05
111	L2/3 IT CTX Glut	0.00120782	2.06913e-05	7.43973e-06	0	3.97453e-06	0	0	0	0	0	0
112	L2/3 IT CTX Glut	0.00509512	3.10369e-05	7.43973e-06	0	3.97453e-06	0	0	0	0.000183994	0	0
113	L2/3 IT CTX Glut	0.00186053	5.17282e-06	7.43973e-06	0	7.94906e-06	0	0	0	0	0	4.05288e-06
114	L2/3 IT CTX Glut	0.00373632	7.24195e-05	0.000115316	2.90402e-05	3.97453e-06	0	0	0	0	0	0
115	L2/3 IT CTX Glut	0.000388882	1.55185e-05	3.34788e-05	0	0	0	0	0	0	0	0
116	L2/3 IT CTX Glut	0.0125845	0.000181049	3.71986e-05	2.90402e-05	0	0	0	0	0	0	2.02644e-05
117	L2/3 IT CTX Glut	0.00232719	1.03456e-05	0.000107876	8.71207e-05	3.97453e-06	0	0	0	0	0	4.05288e-06
118	L2/3 IT CTX Glut	0.00623279	0.000108629	0.000167394	5.80804e-05	1.98727e-05	0	0	0	0	0	0
119	L2/3 IT CTX Glut	0.000196729	4.65554e-05	5.20781e-05	2.90402e-05	0	0	0	0	0	0	0
120	L2/3 IT CTX Glut	1.98254e-05	0	0	0	0	0	0	0	0	0	0
121	L2/3 IT ENT Glut	0	0.000517282	0.000230632	0.000464644	0	0	0	0	0	0	0
122	L2/3 IT ENT Glut	1.22002e-05	0.00268987	0.000394306	0.00159721	0	0	0	0	0	0	0
123	L2/3 IT ENT Glut	1.06752e-05	0.000382789	4.09185e-05	0	0	0	0	0	0	0	0
124	L2/3 IT ENT Glut	0	0.000139666	2.60391e-05	0	0	0	0	0	0	0	0
125	L2/3 IT ENT Glut	0	0.000450036	7.43973e-06	0	0	0	0	0	0	0	0
126	L2/3 IT ENT Glut	0	0.00140184	3.71986e-06	0	0	0	0	0	0	0	0
127	L2/3 IT ENT Glut	2.13504e-05	0.000362098	3.71986e-06	0	0	0	0	0	0	0	0
128	L2/3 IT ENT Glut	1.52503e-06	0.00286057	0.000569139	8.71207e-05	0	0	0	0	0	0	0
129	L2/3 IT ENT Glut	9.15016e-06	0.00176911	6.69576e-05	0	0	0	0	0	0	0	0
130	L2/3 IT ENT Glut	8.08264e-05	0.0335768	0	0	0	0	0	0	0	0	0
131	L2/3 IT ENT Glut	4.57508e-06	0.00188291	0	0	0	0	0	0	0	0	0
132	L2/3 IT ENT Glut	9.15016e-06	0.0197498	0	0	0	0	0	2.11002e-05	0	0	0
133	L2/3 IT ENT Glut	6.10011e-06	0.00173807	0	0	0	0	0	0	0	0	0
134	L2/3 IT ENT Glut	1.52503e-06	0.00560734	0	0	0	0	0	0	0	0	0
135	L2/3 IT ENT Glut	7.77764e-05	0.00449001	0	2.90402e-05	0	0	0	0	0	0	0
136	L2/3 IT ENT Glut	0	0.000708677	5.20781e-05	0	0	0	0	0	0	0	0
137	L2/3 IT ENT Glut	0	0.000972491	1.11596e-05	0	0	0	0	0	0	0	0
138	L2/3 IT ENTl-PIR Glut	8.84516e-05	0.000858689	0.0125322	0.000871207	7.94906e-06	0	0	0	0	0	0
139	L2/3 IT ENTl-PIR Glut	9.15016e-06	0.0004759	0.00255555	0.000319442	3.97453e-06	0	0	0	9.68392e-06	0	0
140	L2/3 IT ENTl-PIR Glut	3.05005e-06	7.75924e-05	0.00227284	0.000290402	7.94906e-06	0	0	0	0	0	0
141	L2/3 IT ENTl-PIR Glut	0	1.03456e-05	0.0039691	0.000261362	7.94906e-06	0	0	0	0	0	0
142	L2/3 IT ENTl-PIR Glut	4.57508e-06	1.03456e-05	7.06774e-05	8.71207e-05	3.97453e-06	0	0	0	0	0	0
143	L2/3 IT ENTl-PIR Glut	1.52503e-06	1.03456e-05	0.000386866	0.000174241	7.94906e-06	0	0	0	0	0	0
144	L2/3 IT ENTl-PIR Glut	3.05005e-06	2.58641e-05	0.0101924	0.000232322	0.00055246	0.000214715	0	0	0	1.41036e-05	0
145	L2/3 IT ENTl-PIR Glut	1.52503e-06	7.24195e-05	0.0038575	8.71207e-05	4.76944e-05	0	0	0	0	0	0
146	L2/3 IT ENTl-PIR Glut	3.05005e-06	2.58641e-05	0.00856685	2.90402e-05	3.57708e-05	3.57859e-05	0	0	0	0	0
147	L2/3 IT ENTl-PIR Glut	1.52503e-05	0.000108629	0.00630517	5.80804e-05	2.38472e-05	0	0	0	0	0	0
148	L2/3 IT ENTl-PIR Glut	3.05005e-06	2.06913e-05	0.00618241	2.90402e-05	1.19236e-05	3.57859e-05	0	0	0	0	0
149	L2/3 IT ENTl-PIR Glut	0	5.17282e-06	0.000662136	0.00116161	7.94906e-06	0	0	0	0	0	0
150	L2/3 IT ENTl-PIR Glut	1.98254e-05	5.17282e-05	0.00353015	0.026746	0.00189983	0.000214715	0	0	9.68392e-06	0	0
151	L2/3 IT ENTl-PIR Glut	3.05005e-06	9.31108e-05	0.000595178	0	0	0	0	0	0	0	0
152	L2/3 IT ENTl-PIR Glut	6.71012e-05	3.10369e-05	0.00742857	5.80804e-05	3.97453e-06	0	0	0	0	0	0
153	L2/3 IT ENTl-PIR Glut	7.62514e-06	0	0.000710494	5.80804e-05	0	0	0	0	0	0	0
154	L2/3 IT ENTl-PIR Glut	0	0.000103456	0.00412161	5.80804e-05	3.97453e-06	0	0	0	0	0	0
155	L2/3 IT ENTl-PIR Glut	4.57508e-06	0	0.00149911	0	0	0	0	0	0	0	0
156	L2/3 IT ENTl-PIR Glut	6.10011e-06	0	0.00256299	0	0	0	0	0	0	0	0
157	L2/3 IT ENTl-PIR Glut	1.52503e-06	0.0064712	0.000747693	2.90402e-05	3.97453e-06	0	0	0	0	0	0
158	L2/3 IT ENTl-PIR Glut	3.35506e-05	0.000506937	0.0264966	2.90402e-05	0.000158981	3.57859e-05	0	0	0	0	0
159	L2/3 IT ENTl-PIR Glut	3.05005e-06	0.000750059	0.00450476	8.71207e-05	3.57708e-05	0	0	0	0	0	0
160	L2/3 IT ENTl-PIR Glut	3.81257e-05	0.00804891	0.000929966	0	3.97453e-06	0	0	0	0	0	0
161	L2/3 IT ENTl-PIR Glut	0	0.000889726	0.000918807	2.90402e-05	0	0	0	0	0	0	0
162	L2/3 IT ENTl-PIR Glut	6.10011e-06	0.000144839	0.00412533	0.00130681	1.19236e-05	0	0	0	0	0	0
163	L2/3 IT ENTl-PIR Glut	1.52503e-06	0.000429344	0.000483582	0.000493684	0	0	0	0	9.68392e-06	0	0
164	L2/3 IT ENTl-PIR Glut	0	0	4.09185e-05	8.71207e-05	0	0	0	0	9.68392e-06	0	0
165	L2/3 IT ENTl-PIR Glut	0	0.000113802	0.00110852	8.71207e-05	0	0	0	0	0	0	0
330	L2/3 IT PPP Glut	4.57508e-06	0.00199671	0	0	0	0	0	0	0	0.000112829	0
331	L2/3 IT PPP Glut	6.71012e-05	0.0071385	0	0	0	0	0	0	0	2.82072e-05	0.000263437
332	L2/3 IT PPP Glut	0	0.00368822	0	0	0	0	0	0	0	4.23107e-05	4.05288e-06
333	L2/3 IT PPP Glut	7.62514e-06	4.13826e-05	0	0	0	0	0	0	0	0	0
334	L2/3 IT PPP Glut	5.6426e-05	0.00503833	0	0	0	0	0	0	0	0.000225657	2.83702e-05
335	L2/3 IT PPP Glut	5.4901e-05	0.00448484	0	0	0	0	0	0	0	0	0
336	L2/3 IT PPP Glut	0.000657287	0.0363805	0	0	0	0	0	0	0	1.41036e-05	2.02644e-05
337	L2/3 IT PPP Glut	5.3376e-05	0.00712298	0	0	0	0	0	0	0	1.41036e-05	4.05288e-06
338	L2/3 IT PPP Glut	2.74505e-05	0.00445897	3.71986e-06	0	0	0	0	0	0	0.000662868	8.10576e-06
339	L2/3 IT PPP Glut	0.000556635	0.00766095	0	0	0	0	0	0	0	0.000155139	0.000348548
340	L2/3 IT PPP Glut	0.000228754	0.00773337	0	0	0	0	0	0	0	0	0.000348548
341	L2/3 IT PPP Glut	1.83003e-05	0.0046452	0	0	0	0	0	0	0	0.000169243	4.05288e-06
342	L2/3 IT PPP Glut	3.66007e-05	0.00087938	0	0	0	0	0	0	0	1.41036e-05	2.02644e-05
343	L2/3 IT RSP Glut	0.00984558	0.000532801	0	0	0	0	0	0	0.000774713	0	1.62115e-05
344	L2/3 IT RSP Glut	0.0303846	0.00363132	0	0	0	0	0	0	0.00049388	1.41036e-05	4.05288e-06
345	L2/3 IT RSP Glut	0.000523084	0.000118975	0	0	0	0	0	0	1.93678e-05	0	0
346	L2/3 IT RSP Glut	0.000405657	5.69011e-05	0	0	0	0	0	0	9.68392e-06	0	0
347	L2/3 IT RSP Glut	0.00132067	0.000465554	0	0	0	0	0	0	0	0	0
348	L4 RSP-ACA Glut	0.000771664	5.17282e-05	0	0	0	0	0	0	0	0	0
349	L4 RSP-ACA Glut	0.00616416	8.7938e-05	0	0	0	0	0	0	9.68392e-06	0	0
66	L4/5 IT CTX Glut	0.000402607	1.03456e-05	0	0	0	0	0	0	0	0	0
67	L4/5 IT CTX Glut	0.00154943	2.06913e-05	1.11596e-05	0	3.97453e-06	0	0	0	0	0	0
68	L4/5 IT CTX Glut	0.000857065	3.10369e-05	0	0	0	0	0	0	0	0	0
69	L4/5 IT CTX Glut	0.0116466	1.55185e-05	7.43973e-06	0.000232322	0.000139109	0	0	0	0	0	0
70	L4/5 IT CTX Glut	0.00193068	3.10369e-05	0	0	6.7567e-05	0	0	0	0	0	0
71	L4/5 IT CTX Glut	0.00344961	9.82837e-05	0	0	0.000155007	0	0	0	0	0	0
72	L4/5 IT CTX Glut	0.00283198	0.00027416	0.000171114	0.000551764	9.14142e-05	0	0	0	0	0	0
73	L4/5 IT CTX Glut	0.00457966	0.000206913	3.71986e-06	0	1.19236e-05	0	0	0	0	0	0
74	L4/5 IT CTX Glut	0.0086469	0.000170703	3.71986e-06	0	3.97453e-06	0	0	0	0	0	1.62115e-05
75	L4/5 IT CTX Glut	0.000123527	0	0	0	0	0	0	0	0	0	0
76	L4/5 IT CTX Glut	7.16763e-05	0	0	0	0	0	0	0	0	0	0
77	L4/5 IT CTX Glut	1.98254e-05	0	0	0	0	0	0	0	0	0	0
78	L4/5 IT CTX Glut	0.00293415	0	0	0	4.76944e-05	0	0	0	0	0	0
79	L4/5 IT CTX Glut	0.0560371	0.000946627	3.71986e-06	0	0.00108505	0	0	0	0	0	0
80	L4/5 IT CTX Glut	0.00185748	1.03456e-05	0	0	1.19236e-05	0	0	0	0	0	0
81	L4/5 IT CTX Glut	0.0012429	5.17282e-05	0	0	0	0	0	0	0	0	0
82	L4/5 IT CTX Glut	0.00270997	0.000113802	0	0	8.74397e-05	0	0	0	0	0	0
83	L4/5 IT CTX Glut	0.000277555	0	3.71986e-06	0	0	0	0	0	0	0	0
84	L4/5 IT CTX Glut	0.000829615	3.10369e-05	2.97589e-05	8.71207e-05	7.94906e-06	0	0	0	0	0	0
85	L4/5 IT CTX Glut	0.000123527	5.17282e-06	0	0	0	0	0	0	0	0	0
86	L4/5 IT CTX Glut	0.000550535	1.55185e-05	0	2.90402e-05	0	0	0	0	0	0	0
87	L4/5 IT CTX Glut	0.000741163	0	3.71986e-06	0	1.19236e-05	0	0	0	0	0	0
88	L4/5 IT CTX Glut	1.98254e-05	0	0	0	0	0	0	0	0	0	0
89	L4/5 IT CTX Glut	0.000109802	0	0	0	0	0	0	0	0	0	0
90	L4/5 IT CTX Glut	0.000577985	1.03456e-05	0	0	3.97453e-06	0	0	0	0	0	0
91	L4/5 IT CTX Glut	0.00916541	2.58641e-05	0.000159954	0.000348483	1.98727e-05	0	0	0	0	0	0
92	L4/5 IT CTX Glut	0.00469556	0	0	2.90402e-05	0	0	0	0	0	0	8.10576e-06
93	L4/5 IT CTX Glut	0.00232109	1.03456e-05	3.71986e-06	0	0	0	0	0	0	0	0
94	L4/5 IT CTX Glut	0.000510884	0	0	0	0	0	0	0	0	0	4.05288e-06
95	L4/5 IT CTX Glut	4.27008e-05	0	0	0	0	0	0	0	0	0	0
96	L4/5 IT CTX Glut	0.00840595	0	8.92767e-05	0.000900247	8.34652e-05	0	0	0	0	0	0
97	L4/5 IT CTX Glut	0.00798352	0.000113802	0	0	0.000274243	0	0	0	0	0	0
98	L4/5 IT CTX Glut	0.0157291	0.000155185	3.71986e-06	2.90402e-05	9.93633e-05	0	0	0	0	0	8.10576e-06
99	L4/5 IT CTX Glut	0.000337031	0	0	2.90402e-05	0	0	0	0	0	0	0
100	L4/5 IT CTX Glut	0.000381257	1.55185e-05	3.71986e-06	0	3.97453e-06	0	0	0	0	0	4.05288e-06
101	L4/5 IT CTX Glut	0.0353532	0.0010656	1.85993e-05	0.000116161	0.000127185	0	0	0	0	0	3.64759e-05
102	L4/5 IT CTX Glut	0.00154333	2.06913e-05	0	0	7.94906e-06	0	0	0	0	0	0
103	L4/5 IT CTX Glut	0.000106752	0.00020174	0	0	0	0	0	0	0	0	0
350	L5 ET CTX Glut	3.96507e-05	0	0	0	0	0	0	0	0	0	0
351	L5 ET CTX Glut	0.000472758	5.17282e-06	2.23192e-05	0	0	0	0	0	0	0	0
352	L5 ET CTX Glut	0.00139235	0	4.83582e-05	0	0	0	0	0	0	0	0
353	L5 ET CTX Glut	0.0011331	0	3.71986e-06	0	7.94906e-06	0	0	0	0	0	0
354	L5 ET CTX Glut	0.000516984	0	0	0	0	0	0	0	0	0	0
355	L5 ET CTX Glut	0.00027298	0	0	0	0	0	0	0	0	0	0
356	L5 ET CTX Glut	0.0029433	3.62098e-05	0	0	0.000107312	0	0	0	0	0	0
357	L5 ET CTX Glut	0.00179648	5.17282e-06	3.71986e-06	0	3.57708e-05	0	0	0	0	0	0
358	L5 ET CTX Glut	0.00125815	5.17282e-06	0	0	0	0	0	0	0	0	0
359	L5 ET CTX Glut	0.00276335	6.72467e-05	0	0	5.9618e-05	0	0	0	0	0	0
360	L5 ET CTX Glut	0.00197796	1.55185e-05	1.85993e-05	0	0	0	0	0	0	0	0
361	L5 ET CTX Glut	0.000947042	0	2.97589e-05	2.90402e-05	0	0	0	0	0	0	0
362	L5 ET CTX Glut	0.00134965	2.06913e-05	0.001049	0	3.97453e-06	0	0	0	0	0	0
363	L5 ET CTX Glut	0.000367532	5.17282e-06	0.000156234	0	0	0	0	0	0	0	0
364	L5 ET CTX Glut	0.000477334	0	1.11596e-05	0	0	0	0	0	0	0	0
365	L5 ET CTX Glut	0.00503564	0	3.71986e-06	0	0.000107312	0	0	0	0	0	0
366	L5 ET CTX Glut	0.00220519	8.27652e-05	0	0	0	0	0	0	0	0	0
367	L5 ET CTX Glut	0.00155705	0.000175876	0	0	7.94906e-06	0	0	0	0	0	0
368	L5 ET CTX Glut	0.000510884	2.06913e-05	3.71986e-06	0	0	0	0	0	0	0	0
369	L5 ET CTX Glut	0.000488009	1.55185e-05	3.71986e-06	0	0	0	0	0	0	0	0
370	L5 ET CTX Glut	0.00180258	7.24195e-05	0	0	3.97453e-06	0	0	0	0	0	0
371	L5 ET CTX Glut	0.000321781	0	0	0	0	0	0	0	0	0	0
372	L5 ET CTX Glut	0.00108582	3.10369e-05	0	0	0	0	0	0	0	0	0
373	L5 ET CTX Glut	0.000108277	2.06913e-05	0	0	0	0	0	0	0	0	0
374	L5 ET CTX Glut	0.00026078	5.17282e-06	0	0	3.97453e-06	0	0	0	0	0	0
375	L5 ET CTX Glut	0.000963817	0	0	0	0	0	0	0	0	0	0
376	L5 ET CTX Glut	0.0028884	5.17282e-05	7.43973e-06	0	3.97453e-06	0	0	0	0	0	0
377	L5 ET CTX Glut	0.00119715	0	5.20781e-05	0	0	0	0	0	0	0	0
378	L5 ET CTX Glut	0.00134965	0	0.00027527	2.90402e-05	7.94906e-06	0	0	0	0	0	0
379	L5 ET CTX Glut	0.00137252	5.17282e-06	1.11596e-05	0	0	0	0	0	0	0	0
380	L5 ET CTX Glut	0.00130542	8.7938e-05	0	0	0	0	0	0	0	0	0
381	L5 ET CTX Glut	0.000422433	0.000574183	0	0	0	0	0	0	0	0	0
382	L5 ET CTX Glut	0.00444088	9.31108e-05	0	0	0	0	0	0	0	0	0
383	L5 ET CTX Glut	0.000323306	2.06913e-05	0	0	0	0	0	0	9.68392e-06	0	0
55	L5 IT CTX Glut	0.00120172	0	1.48795e-05	5.80804e-05	0	0	0	0	0	0	0
56	L5 IT CTX Glut	0.00697242	0.000191394	0	2.90402e-05	7.15416e-05	0	0	0	0	0	0
57	L5 IT CTX Glut	0.000173853	0	0	0	3.97453e-06	0	0	0	0	0	0
58	L5 IT CTX Glut	0.000803689	2.58641e-05	0	0	0	0	0	0	0	0	0
59	L5 IT CTX Glut	0.0015479	4.13826e-05	0	0	0	0	0	0	0	0	0
60	L5 IT CTX Glut	0.0121377	1.03456e-05	0	0	0	0	0	0	0	0	0
61	L5 IT CTX Glut	0.0160036	0.000144839	3.71986e-06	0	0.000548485	0	0	0	0	0	0
62	L5 IT CTX Glut	0.000189103	5.17282e-06	0	0	3.97453e-06	0	0	0	0	0	0
63	L5 IT CTX Glut	1.52503e-05	0	0	0	0	0	0	0	0	0	0
64	L5 IT CTX Glut	0.0041313	0.000227604	0	0	1.58981e-05	0	0	0	0	0	0
65	L5 IT CTX Glut	6.86262e-05	0	0	0	0	0	0	0	0	0	0
458	L5 NP CTX Glut	0.000401082	0	0	0	0	0	0	0	0	0	0
459	L5 NP CTX Glut	0.000600861	4.65554e-05	0	0	0	0	0	0	0	0	0
460	L5 NP CTX Glut	0.00111479	0.000113802	0	0	0	0	0	0	0	0	0
461	L5 NP CTX Glut	0.00509512	0.000124148	0.000892767	5.80804e-05	2.78217e-05	0	0	0	0	0	0
462	L5 NP CTX Glut	0.00307903	6.20739e-05	8.55569e-05	0	6.7567e-05	3.57859e-05	0	0	0	0	0
463	L5 NP CTX Glut	0.00490449	0.000253468	0.000111596	5.80804e-05	7.94906e-06	3.57859e-05	0	0	0	0	0
464	L5 NP CTX Glut	0.000176903	5.17282e-06	3.34788e-05	0	0	0	0	0	0	0	0
465	L5 NP CTX Glut	0.00519882	0.000150012	3.71986e-05	0	4.76944e-05	0	0	0	0	0	0
466	L5 NP CTX Glut	0.00245987	5.17282e-05	3.71986e-06	0	2.38472e-05	0	0	0	0	0	0
467	L5 NP CTX Glut	0.00262915	1.55185e-05	0	0	3.57708e-05	3.57859e-05	0	0	0	0	0
468	L5 NP CTX Glut	0.000132677	0	0	0	0	0	0	0	0	0	0
469	L5 NP CTX Glut	0.000201304	0	3.71986e-06	0	0	0	0	0	0	0	0
470	L5 NP CTX Glut	0.00055206	1.03456e-05	3.71986e-06	0	7.94906e-06	0	0	0	0	0	0
471	L5 NP CTX Glut	0.000190628	5.17282e-06	3.71986e-06	0	0	0	0	0	0	0	0
472	L5 NP CTX Glut	0.000128102	5.17282e-06	0	0	0	0	0	0	0	0	0
473	L5 NP CTX Glut	0.000134202	0	0	0	0	0	0	0	0	0	0
399	L5 PPP Glut	3.20256e-05	0.00298989	7.43973e-06	0	0	0	0	0	0	0	0
23	L5/6 IT TPE-ENT Glut	1.83003e-05	1.55185e-05	5.5798e-05	0.000232322	0	0	0	0	0	0	0
24	L5/6 IT TPE-ENT Glut	9.15016e-06	0.000470727	3.71986e-05	0.000348483	0	0	0	0	0	0	0
25	L5/6 IT TPE-ENT Glut	2.89755e-05	0.000755232	0	0	3.97453e-06	0	0	0	0	0	0
26	L5/6 IT TPE-ENT Glut	0.00105379	0.000760405	1.85993e-05	0.000696965	7.94906e-06	0	0	0	0	0	0
27	L5/6 IT TPE-ENT Glut	1.06752e-05	0.000801788	7.43973e-06	0	0	0	0	0	0	0	0
28	L5/6 IT TPE-ENT Glut	1.52503e-05	4.13826e-05	3.71986e-06	8.71207e-05	0	0	0	0	0	0	0
29	L5/6 IT TPE-ENT Glut	3.05005e-05	3.62098e-05	3.71986e-06	0.000290402	0	0	0	0	0	0	0
30	L5/6 IT TPE-ENT Glut	5.18509e-05	0.00659535	6.69576e-05	8.71207e-05	0	0	0	0	0	0	0
31	L5/6 IT TPE-ENT Glut	9.15016e-06	2.58641e-05	0	0	0	0	0	0	0	0	0
32	L5/6 IT TPE-ENT Glut	0	5.17282e-06	0	0	0	0	0	0	0	0	0
433	L6 CT CTX Glut	0.021329	0.000362098	0.000223192	0.00116161	0.00016693	0.000286287	0	8.44006e-05	0	0	0
434	L6 CT CTX Glut	0.00153418	4.65554e-05	3.71986e-06	0.000116161	3.97453e-06	0	0	0	0	0	0
435	L6 CT CTX Glut	0.000800639	1.55185e-05	3.71986e-06	0	4.37198e-05	3.57859e-05	0	0	0	0	0
436	L6 CT CTX Glut	0.0257394	0.00141735	2.60391e-05	0.000116161	0.000107312	0.000322073	0	0.000189901	0	0	0
437	L6 CT CTX Glut	0.00111784	4.13826e-05	3.71986e-06	2.90402e-05	0	0	0	0	0	0	0
438	L6 CT CTX Glut	0.000448358	0	0	0	3.97453e-06	0	0	0	0	0	0
439	L6 CT CTX Glut	0.0167844	4.13826e-05	2.23192e-05	0.000290402	0.00025437	0.000536788	0	8.44006e-05	0	0	0
440	L6 CT CTX Glut	0.034246	0.000310369	1.48795e-05	0.000116161	0.00100556	0.00132408	0	0.000485304	0	0	0
441	L6 CT CTX Glut	0.0085798	8.27652e-05	7.43973e-06	2.90402e-05	0.000222574	0.000393644	0	0.000147701	0	0	0
442	L6 CT CTX Glut	0.00474893	5.17282e-05	3.71986e-06	0	3.97453e-06	0	0	0	0	0	0
443	L6 CT CTX Glut	0.0013588	1.55185e-05	0	0	0	0	0	0	0	0	0
444	L6 CT CTX Glut	0.000190628	1.03456e-05	0	2.90402e-05	0	0	0	0	0	0	0
445	L6 CT CTX Glut	0.000129627	0	3.71986e-06	0	0	0	0	0	0	0	0
446	L6 CT CTX Glut	0.000404132	5.17282e-06	3.71986e-06	2.90402e-05	0	0	0	0	0	0	0
447	L6 CT CTX Glut	0.00293568	0.000160358	3.71986e-06	2.90402e-05	3.97453e-06	0	0	2.11002e-05	0	0	0
448	L6 CT CTX Glut	0.000118952	0	0.000137635	0	0	0	0	0	0	0	0
449	L6 CT CTX Glut	0.000687787	1.55185e-05	0.00136519	0.00145201	0.000127185	0	0	0	0	0	0
450	L6 CT CTX Glut	0.000529184	1.03456e-05	4.46384e-05	0.0032525	0.000349759	0	0	0	0	0	0
451	L6 CT CTX Glut	0.000687787	0.000186222	3.71986e-06	0.000174241	1.98727e-05	0	0	0	0	0	0
452	L6 CT CTX Glut	0.0199428	0.000527628	0.00117176	0.00984463	0.000373606	7.15717e-05	0	0	0	0	0
453	L6 CT CTX Glut	0.000701513	0	7.43973e-06	8.71207e-05	7.94906e-06	0	0	0	0	0	0
454	L6 CT CTX Glut	0.0015601	7.24195e-05	7.43973e-06	0	1.98727e-05	0.000143143	0	4.22003e-05	0	0	0
33	L6 IT CTX Glut	8.38765e-05	0	0	0	0	0	0	0	0	0	0
34	L6 IT CTX Glut	0.00204201	5.69011e-05	1.11596e-05	0.00182953	3.97453e-05	0	0	0	0	0	0
35	L6 IT CTX Glut	0.000195203	5.17282e-06	0	0	3.97453e-06	0	0	0	0	0	0
36	L6 IT CTX Glut	0.000651187	1.55185e-05	1.48795e-05	0.00165529	7.15416e-05	0	0	0	0	0	0
37	L6 IT CTX Glut	0.00456898	0.000336234	0	8.71207e-05	1.98727e-05	0.000143143	0	0	0	0	0
38	L6 IT CTX Glut	0.000486484	5.17282e-06	1.48795e-05	0.000116161	3.97453e-06	0	0	0	0	0	0
39	L6 IT CTX Glut	0.000631361	0	0	0	1.98727e-05	0	0	0	0	0	0
40	L6 IT CTX Glut	0.000860115	1.03456e-05	0	8.71207e-05	3.97453e-06	0	0	0	0	0	0
41	L6 IT CTX Glut	0.0165831	0.000481073	4.09185e-05	0.00104545	0.000504765	0.000930432	0	0.000168801	0	0	0
42	L6 IT CTX Glut	0.00613976	2.58641e-05	7.43973e-06	0	0.000158981	0.000178929	0	2.11002e-05	0	0	0
43	L6 IT CTX Glut	0.000211979	1.55185e-05	0	0	0	0	0	0	0	0	0
44	L6 IT CTX Glut	0.000222654	5.17282e-06	0	8.71207e-05	0	0	0	0	0	0	0
45	L6 IT CTX Glut	9.45517e-05	0	0	2.90402e-05	0	0	0	0	0	0	0
46	L6 IT CTX Glut	0.0040459	7.75924e-05	0	2.90402e-05	7.15416e-05	3.57859e-05	0	0.000147701	0	0	0
47	L6 IT CTX Glut	0.000385832	0	0	0	3.97453e-06	3.57859e-05	0	2.11002e-05	0	0	0
48	L6 IT CTX Glut	0.00147013	1.03456e-05	7.43973e-06	0	6.7567e-05	3.57859e-05	0	0	0	0	0
49	L6 IT CTX Glut	0.000240954	5.17282e-06	0	8.71207e-05	0	0	0	0	0	0	0
50	L6 IT CTX Glut	0.000544435	2.58641e-05	3.71986e-06	2.90402e-05	0	0	0	2.11002e-05	0	0	0
51	L6 IT CTX Glut	0.000343131	5.17282e-06	0	0	0	0	0	2.11002e-05	0	0	0
52	L6 IT CTX Glut	0.0014503	5.17282e-05	7.43973e-06	0.000174241	3.97453e-06	3.57859e-05	0	2.11002e-05	0	0	0
53	L6 IT CTX Glut	0.00263677	5.17282e-06	0	2.90402e-05	0	0	0	0	0	0	0
54	L6 IT CTX Glut	0.00127035	5.17282e-06	1.48795e-05	0.000232322	1.58981e-05	0	0	0	0	0	0
421	L6b CTX Glut	3.96507e-05	0	1.48795e-05	2.90402e-05	0	3.57859e-05	0	0	0	0	0
422	L6b CTX Glut	0.000492584	3.62098e-05	1.11596e-05	0.000116161	2.78217e-05	0.000107358	0	0	0	0	0
423	L6b CTX Glut	0.000428533	1.03456e-05	3.71986e-06	8.71207e-05	7.94906e-06	3.57859e-05	0	0	0	0	0
424	L6b CTX Glut	3.81257e-05	2.06913e-05	0	0	3.97453e-06	0	0	0	0	0	0
425	L6b CTX Glut	0.000143353	3.10369e-05	0	0	3.97453e-06	3.57859e-05	0	0	0	0	0
426	L6b CTX Glut	0.00211826	0.00016553	0	0.000116161	0.000147058	0.00060836	0	4.22003e-05	0	0	0
427	L6b CTX Glut	0.000658812	6.72467e-05	7.43973e-06	0.000842166	8.74397e-05	3.57859e-05	0	0	0	0	0
428	L6b CTX Glut	0.000301955	3.10369e-05	2.23192e-05	5.80804e-05	1.19236e-05	3.57859e-05	0	0	0	0	0
429	L6b CTX Glut	0.000251629	5.17282e-06	1.85993e-05	0.000116161	3.17962e-05	3.57859e-05	0	0	0	0	0
430	L6b CTX Glut	0.000417857	0	5.95178e-05	0.000174241	2.78217e-05	0	0	0	0	0	0
431	L6b CTX Glut	0.000224179	1.55185e-05	3.71986e-06	2.90402e-05	4.37198e-05	0.000178929	0	0	0	0	0
432	L6b CTX Glut	0.000789964	0.000129321	2.97589e-05	5.80804e-05	1.19236e-05	3.57859e-05	0	0	0	0	0
400	L6b EPd Glut	0	0	2.23192e-05	0.000377523	0	0	0	0	0	0	0
401	L6b EPd Glut	0	0	0	2.90402e-05	0	0	0	0	0	0	0
402	L6b EPd Glut	6.10011e-06	0	0	0.00151009	7.15416e-05	0	0	0	0	0	0
403	L6b EPd Glut	0	0	3.34788e-05	0.00821838	0.000230523	0	0	0	0	0	0
404	L6b EPd Glut	1.67753e-05	1.03456e-05	5.20781e-05	0.00336867	7.94906e-05	0	0	0	0	0	0
405	L6b EPd Glut	1.52503e-06	5.17282e-06	5.20781e-05	0.0112095	0.000147058	0	0	0	0	0	0
406	L6b EPd Glut	3.05005e-06	1.03456e-05	3.71986e-05	0.00180049	1.19236e-05	0	0	0	0	0	0
407	L6b/CT ENT Glut	4.57508e-06	0.00401928	5.95178e-05	0.00214898	7.94906e-06	0	0	0	0	1.41036e-05	4.05288e-06
408	L6b/CT ENT Glut	3.05005e-06	0.000848343	6.69576e-05	0.000116161	0	0	0	0	0	0	0
409	L6b/CT ENT Glut	0.000141828	0.0127562	1.85993e-05	0.000667925	7.94906e-06	0	1.66331e-05	0	0	0	0
410	L6b/CT ENT Glut	3.05005e-05	0.00365719	0	0.000261362	3.97453e-06	0	0	0	0	0	0
411	L6b/CT ENT Glut	3.05005e-06	0.000103456	0	5.80804e-05	0	0	0	0	0	0	0
412	L6b/CT ENT Glut	3.05005e-06	0.00254503	0	0.000174241	0	0	0	0	9.68392e-06	0	0
413	L6b/CT ENT Glut	0	0.00023795	0	0.000580804	0	0	0	0	0	0	0
414	L6b/CT ENT Glut	0	0.000548319	0.000126475	0.000871207	0	0	0	0	0	0	0
415	L6b/CT ENT Glut	4.57508e-06	0.000212086	0	0	0	0	0	0	0	0	0
416	L6b/CT ENT Glut	3.05005e-06	5.17282e-05	0	0	0	0	0	0	0	0	0
417	L6b/CT ENT Glut	1.52503e-06	0.00040348	0	5.80804e-05	0	0	0	0	0	0	0
418	L6b/CT ENT Glut	0.000459033	0.036158	5.95178e-05	0.000203282	2.78217e-05	0.000107358	3.32662e-05	4.22003e-05	8.71553e-05	9.8725e-05	1.62115e-05
419	L6b/CT ENT Glut	4.57508e-06	0.00133976	0	0	0	0	0	0	9.68392e-06	0	0
420	L6b/CT ENT Glut	7.62514e-06	0.000687986	0	0	0	0	0	0	0	0	0
221	LA-BLA-BMA-PA Glut	0	0	1.85993e-05	0.00714389	7.94906e-06	0	0	0	0	0	0
222	LA-BLA-BMA-PA Glut	0	5.17282e-06	0.000145075	0.00574996	2.78217e-05	0	0	0	0	0	0
223	LA-BLA-BMA-PA Glut	0	8.7938e-05	0	0.00917671	2.78217e-05	0	0	0	0	0	0
224	LA-BLA-BMA-PA Glut	0	0	4.46384e-05	0.00528532	3.97453e-05	0	0	0	0	0	0
225	LA-BLA-BMA-PA Glut	0	0	0	0.000348483	0	0	0	0	0	0	0
226	LA-BLA-BMA-PA Glut	0	0	3.71986e-06	0.000319442	3.97453e-06	0	0	0	0	0	0
227	LA-BLA-BMA-PA Glut	0	0	3.71986e-06	0.000174241	3.97453e-06	0	0	0	0	0	0
228	LA-BLA-BMA-PA Glut	0	0	1.85993e-05	0.00211994	5.56434e-05	0	0	0	0	0	0
229	LA-BLA-BMA-PA Glut	0	0.00023795	0.000159954	0.0220706	0	0	0	0	0	0	0
230	LA-BLA-BMA-PA Glut	0	0	0.000338508	0.0142878	1.58981e-05	0	0	0	0	0	0
231	LA-BLA-BMA-PA Glut	0	3.10369e-05	0.000375706	0.0450414	3.97453e-06	0	0	0	0	0	0
232	LA-BLA-BMA-PA Glut	0	0	3.71986e-06	0.00206186	7.94906e-06	0	0	0	0	0	0
233	LA-BLA-BMA-PA Glut	0	4.13826e-05	0.000584019	0.00882823	0	0	0	0	0	0	0
234	LA-BLA-BMA-PA Glut	0	1.55185e-05	0.000130195	0.00586612	0	0	0	0	0	0	0
235	LA-BLA-BMA-PA Glut	0	0	0	0.00847974	3.57708e-05	0	0	0	0	0	0
236	LA-BLA-BMA-PA Glut	0	0	1.11596e-05	0.00929287	0.000214625	0	0	0	0	0	0
237	LA-BLA-BMA-PA Glut	1.52503e-05	0	3.71986e-06	0.0402207	0.00219792	0	0	0	0	0	0
238	LA-BLA-BMA-PA Glut	2.59255e-05	0	0	0.0156236	0.0004213	0	0	0	0	0	0
239	LA-BLA-BMA-PA Glut	0	0	1.48795e-05	0.0137941	0.000620027	0	0	0	0	0	0
240	LA-BLA-BMA-PA Glut	4.57508e-06	5.17282e-06	1.11596e-05	0.0112095	0.00110492	0	0	0	0	0	0
241	LA-BLA-BMA-PA Glut	0	0	0	0.012981	0.000278217	0	0	0	0	0	0
242	LA-BLA-BMA-PA Glut	0	0	7.43973e-06	0.00633077	0.000695543	0	0	0	0	0	0
243	LA-BLA-BMA-PA Glut	0	0	0.000115316	0.00540148	1.19236e-05	0	0	0	0	0	0
244	LA-BLA-BMA-PA Glut	0	5.17282e-06	7.43973e-06	0.0112095	0.000826702	0	0	0	0	0	0
245	LA-BLA-BMA-PA Glut	0	1.55185e-05	0	0.0195731	0.00306436	0	0	0	0	0	0
246	LA-BLA-BMA-PA Glut	0	0	0	0.000377523	1.58981e-05	0	0	0	0	0	0
247	LA-BLA-BMA-PA Glut	0	5.17282e-06	0	0.00151009	0.000155007	0	0	0	0	0	0
248	LA-BLA-BMA-PA Glut	0	9.82837e-05	7.43973e-06	0.00473356	3.97453e-05	0	0	0	0	0	0
249	LA-BLA-BMA-PA Glut	0	0	0	0.00232322	0.00013116	0	0	0	0	0	0
250	LA-BLA-BMA-PA Glut	0	0	0	0.000871207	7.15416e-05	0	0	0	0	0	0
251	LA-BLA-BMA-PA Glut	1.52503e-06	5.17282e-06	1.11596e-05	0.0178888	0.00016693	0	0	0	0	0	0
4481	LDT Fgf7 Gaba	0	0	0	0	0	0	0	0	9.68392e-06	2.82072e-05	0
4482	LDT Fgf7 Gaba	0	0	0	0	0	0	0	0	4.84196e-05	0.000155139	0
4483	LDT Fgf7 Gaba	0	0	0	0	0	0	0	0	4.84196e-05	9.8725e-05	2.83702e-05
4041	LDT Vsx2 Nkx6-1 Nfib Glut	0	0	0	0	0	0	0	0	0.000319569	7.05179e-05	0
4042	LDT Vsx2 Nkx6-1 Nfib Glut	0	0	0	0	0	0	0	0	0.000348621	0	0
4043	LDT Vsx2 Nkx6-1 Nfib Glut	0	0	0	0	0	0	0	0	1.93678e-05	5.64143e-05	0
4044	LDT Vsx2 Nkx6-1 Nfib Glut	0	0	0	0	0	0	0	0	0.000242098	8.46215e-05	0
4045	LDT Vsx2 Nkx6-1 Nfib Glut	0	0	0	0	0	0	0	0	7.74713e-05	0	4.05288e-06
4046	LDT Vsx2 Nkx6-1 Nfib Glut	0	0	0	0	0	0	0	0	0.000348621	0.000112829	0
4047	LDT Vsx2 Nkx6-1 Nfib Glut	0	0	0	0	0	0	0	0	0.000125891	5.64143e-05	0
4048	LDT Vsx2 Nkx6-1 Nfib Glut	0	0	0	0	0	0	0	0	0.000116207	2.82072e-05	0
4484	LDT-PCG Gata3 Irx5 Gaba	0	5.17282e-06	0	0	0	0	0	0	0.000581035	0.000719282	0
4485	LDT-PCG Gata3 Irx5 Gaba	0	0	0	0	0	0	0	0	9.68392e-06	0.000155139	0
4486	LDT-PCG Gata3 Irx5 Gaba	0	0	0	0	0	0	0	0	0	8.46215e-05	0
4487	LDT-PCG Gata3 Irx5 Gaba	0	0	0	0	0	0	0	0	0.00027115	0.000479522	0
4488	LDT-PCG Gata3 Irx5 Gaba	0	0	0	0	0	0	0	0	2.90518e-05	0.000380797	0
4489	LDT-PCG Gata3 Irx5 Gaba	0	0	0	0	0	0	0	0	1.93678e-05	0.000521832	0
4490	LDT-PCG Gata3 Irx5 Gaba	0	0	0	0	0	0	0	0	1.93678e-05	0.000155139	0
4491	LDT-PCG Gata3 Irx5 Gaba	0	0	0	0	0	3.57859e-05	0	0	0	0.00019745	0
4492	LDT-PCG Gata3 Irx5 Gaba	0	0	0	0	0	0	0	0	9.68392e-06	0.000169243	0
4493	LDT-PCG Gata3 Irx5 Gaba	0	0	0	0	0	0	0	0	9.68392e-06	2.82072e-05	0
4494	LDT-PCG Gata3 Irx5 Gaba	0	0	0	0	0	3.57859e-05	0	0	5.81035e-05	0.000648765	0
4495	LDT-PCG Gata3 Irx5 Gaba	0	0	0	0	0	0	1.66331e-05	0	1.93678e-05	0.000620557	0
4496	LDT-PCG Gata3 Irx5 Gaba	0	0	0	0	0	0	0	0	0	0.000183346	0
4497	LDT-PCG Gata3 Irx5 Gaba	0	0	0	0	0	0	1.66331e-05	0	0	0.000324382	0
4498	LDT-PCG Gata3 Irx5 Gaba	0	0	0	0	0	0	0	0	0	0.000141036	0
4499	LDT-PCG Gata3 Irx5 Gaba	0	0	0	0	0	0	0	0	0	8.46215e-05	0
4500	LDT-PCG Gata3 Irx5 Gaba	0	0	0	0	0	0	0	0	0	0.000169243	0
4501	LDT-PCG Gata3 Irx5 Gaba	0	0	0	0	0	0	0	0	9.68392e-06	0.000239761	0
4502	LDT-PCG Gata3 Irx5 Gaba	0	0	0	0	0	0	0	0	0	5.64143e-05	4.05288e-06
4503	LDT-PCG Gata3 Irx5 Gaba	0	0	0	0	0	0	0	0	0	5.64143e-05	0
4504	LDT-PCG Gata3 Irx5 Gaba	0	0	0	0	0	0	0	0	0	0.000141036	0
4505	LDT-PCG Gata3 Irx5 Gaba	0	0	0	0	0	0	0	0	9.68392e-06	0.000253864	0
4506	LDT-PCG Gata3 Irx5 Gaba	0	0	0	0	0	0	0	0	4.84196e-05	0.000493625	4.05288e-06
4507	LDT-PCG Gata3 Irx5 Gaba	0	0	0	0	0	0	0	0	4.84196e-05	0.000239761	0
4508	LDT-PCG Gata3 Irx5 Gaba	0	0	0	0	0	0	0	0	0.000145259	0.000352589	0
4509	LDT-PCG Gata3 Irx5 Gaba	0	0	0	0	0	0	0	0	6.77874e-05	0.00019745	0
4510	LDT-PCG Gata3 Irx5 Gaba	0	0	0	0	0	0	0	0	6.77874e-05	1.41036e-05	0
4511	LDT-PCG Gata3 Irx5 Gaba	0	0	0	0	0	0	0	0	0.000387357	0.000888525	0
4512	LDT-PCG Gata3 Irx5 Gaba	0	0	0	0	0	0	0	0	0	0.00019745	0
4513	LDT-PCG Gata3 Irx5 Gaba	0	0	0	0	0	0	0	0	1.93678e-05	0.000310279	0
4514	LDT-PCG Gata3 Irx5 Gaba	0	0	0	0	0	0	0	0	6.77874e-05	0.000126932	4.05288e-06
4515	LDT-PCG Gata3 Irx5 Gaba	0	0	0	0	0	0	0	0	9.68392e-06	0.000126932	0
4516	LDT-PCG Gata3 Irx5 Gaba	0	0	0	0	0	0	0	0	0	8.46215e-05	0
4517	LDT-PCG Gata3 Irx5 Gaba	0	0	0	0	0	0	0	0	0	0	0
4518	LDT-PCG Gata3 Irx5 Gaba	0	0	0	0	0	0	0	0	0	8.46215e-05	4.05288e-06
4519	LDT-PCG Gata3 Irx5 Gaba	0	0	0	0	0	0	0	0	0	0.000239761	0
4520	LDT-PCG Gata3 Irx5 Gaba	0	0	0	0	0	0	0	0	0	0.000112829	0
4521	LDT-PCG Gata3 Irx5 Gaba	0	0	0	0	0	0	0	0	9.68392e-06	0.000296175	0
2810	LDT-PCG Vsx2 Lhx4 Glut	0	0	0	0	0	0	0	0	0.000251782	0.000338486	0
2811	LDT-PCG Vsx2 Lhx4 Glut	0	0	0	0	0	0	0	0	0.000329253	0.00102956	0
2812	LDT-PCG Vsx2 Lhx4 Glut	0	0	0	0	0	0	0	0	0.000116207	0.000239761	0
2813	LDT-PCG Vsx2 Lhx4 Glut	0	0	0	0	0	0	0	0	4.84196e-05	0.000479522	0
2814	LDT-PCG Vsx2 Lhx4 Glut	0	0	0	0	0	0	0	0	0.000125891	0.000832111	0
2815	LDT-PCG Vsx2 Lhx4 Glut	0	0	0	0	0	0	0	0	0.000464828	0.000126932	0
2816	LDT-PCG Vsx2 Lhx4 Glut	0	0	0	0	0	0	0	0	0.000183994	0.000380797	4.05288e-06
2817	LDT-PCG Vsx2 Lhx4 Glut	0	0	0	0	0	0	0	0	0.000571351	0.000126932	0
2818	LDT-PCG Vsx2 Lhx4 Glut	0	0	0	0	0	0	0	0	0	0.000479522	2.83702e-05
2819	LDT-PCG Vsx2 Lhx4 Glut	0	0	0	0	0	0	0	0	9.68392e-06	0.000282072	8.10576e-06
2820	LDT-PCG Vsx2 Lhx4 Glut	0	0	0	0	0	0	0	0	0	0	0
2821	LDT-PCG Vsx2 Lhx4 Glut	0	0	0	0	0	0	0	0	9.68392e-06	0.000338486	1.21586e-05
2822	LDT-PCG Vsx2 Lhx4 Glut	0	0	0	0	0	0	0	0	4.84196e-05	0.000437211	0
2823	LDT-PCG Vsx2 Lhx4 Glut	0	0	0	0	0	0	0	0	0	0.000253864	4.05288e-06
2824	LDT-PCG Vsx2 Lhx4 Glut	0	0	0	0	0	0	0	0	0	4.23107e-05	0
2825	LDT-PCG Vsx2 Lhx4 Glut	0	0	0	0	0	0	0	0	0	0.000550039	4.05288e-06
2826	LDT-PCG Vsx2 Lhx4 Glut	0	0	0	0	0	0	0	0	0	0.000211554	0
2827	LDT-PCG Vsx2 Lhx4 Glut	0	0	0	0	0	0	0	0	0	0.000437211	0
2828	LDT-PCG Vsx2 Lhx4 Glut	0	0	0	0	0	0	0	0	0	0.000719282	4.05288e-05
2829	LDT-PCG Vsx2 Lhx4 Glut	0	0	0	0	0	0	0	0	0	0.000338486	8.10576e-06
2830	LDT-PCG Vsx2 Lhx4 Glut	0	0	0	0	0	0	0	0	0	0.000126932	4.05288e-06
2831	LDT-PCG Vsx2 Lhx4 Glut	0	0	0	0	0	0	0	0	0	0.000550039	2.43173e-05
2832	LDT-PCG Vsx2 Lhx4 Glut	0	0	0	0	0	0	0	0	9.68392e-06	9.8725e-05	0
2833	LDT-PCG Vsx2 Lhx4 Glut	0	0	0	0	0	0	0	0	0.000261466	0.000183346	0
2834	LDT-PCG Vsx2 Lhx4 Glut	0	0	0	0	0	0	0	0	8.71553e-05	2.82072e-05	0
2835	LDT-PCG Vsx2 Lhx4 Glut	0	0	0	0	0	0	0	0	0.000522932	0.000169243	0
2836	LDT-PCG Vsx2 Lhx4 Glut	0	0	0	0	0	0	0	0	0.000135575	8.46215e-05	0
2837	LDT-PCG Vsx2 Lhx4 Glut	0	0	0	0	0	0	0	0	0.000106523	2.82072e-05	0
2838	LDT-PCG Vsx2 Lhx4 Glut	0	0	0	0	0	0	0	0	1.93678e-05	2.82072e-05	0
2839	LDT-PCG Vsx2 Lhx4 Glut	0	0	0	0	0	0	0	0	0	0.000550039	0
2840	LDT-PCG Vsx2 Lhx4 Glut	0	0	0	0	0	0	0	0	9.68392e-06	0.000253864	0
2841	LDT-PCG Vsx2 Lhx4 Glut	0	0	0	0	0	0	0	0	9.68392e-06	0.00132574	0
2842	LDT-PCG Vsx2 Lhx4 Glut	0	0	0	0	0	0	0	0	1.93678e-05	0.000578247	0
2843	LDT-PCG Vsx2 Lhx4 Glut	0	0	0	0	0	0	0	0	0	0.00059235	0
2844	LDT-PCG Vsx2 Lhx4 Glut	0	0	0	0	0	0	0	0	0	0.000380797	0
2845	LDT-PCG Vsx2 Lhx4 Glut	0	0	0	0	0	0	0	0	2.90518e-05	2.82072e-05	0
2846	LDT-PCG Vsx2 Lhx4 Glut	0	0	0	0	0	0	0	0	0.000164627	0.00191809	5.26875e-05
2847	LDT-PCG Vsx2 Lhx4 Glut	0	0	0	0	0	0	0	0	7.74713e-05	0.000310279	0
2848	LDT-PCG Vsx2 Lhx4 Glut	0	0	0	0	0	0	0	0	1.93678e-05	8.46215e-05	8.10576e-06
2849	LDT-PCG Vsx2 Lhx4 Glut	0	0	0	0	0	0	0	0	0.000242098	0.000705179	4.05288e-06
2850	LDT-PCG Vsx2 Lhx4 Glut	0	0	0	0	0	0	0	0	0	0.000126932	1.62115e-05
2851	LDT-PCG Vsx2 Lhx4 Glut	0	0	0	0	0	0	0	0	0	7.05179e-05	0
2852	LDT-PCG Vsx2 Lhx4 Glut	0	0	0	0	0	0	0	0	7.74713e-05	0.000550039	4.05288e-06
2239	LGv Otx2 Gaba	0	0	0	0	0	3.57859e-05	1.66331e-05	0.000147701	0	0	0
2240	LGv Otx2 Gaba	0	0	0	0	0	0	0	0.000274302	0	0	0
2241	LGv Otx2 Gaba	0	0	0	0	0	0	0	0	0	0	0
2242	LGv Otx2 Gaba	0	0	0	0	0	0	0	0.000422003	0	0	0
2243	LGv Otx2 Gaba	0	0	0	0	0	0	0	0.000189901	0	0	0
2244	LGv Otx2 Gaba	0	0	0	0	3.97453e-06	0	0	0.00103391	0	0	0
2245	LGv Otx2 Gaba	0	0	3.71986e-06	0	0	0	0	0.00143481	3.87357e-05	0	0
2246	LGv Otx2 Gaba	0	0	0	0	0	0	0	4.22003e-05	9.68392e-06	0	0
4334	LGv-SPFp-SPFm Gata3 Gaba	0	0	0	0	3.97453e-06	0	3.32662e-05	0.000211002	0.000503564	0	0
4335	LGv-SPFp-SPFm Gata3 Gaba	0	0	0	0	0	0	1.66331e-05	0.000295402	0.000484196	0	0
4336	LGv-SPFp-SPFm Gata3 Gaba	0	5.17282e-06	0	0	0	0	0	0.000189901	1.93678e-05	0	0
4337	LGv-SPFp-SPFm Gata3 Gaba	0	0	0	0	0	0	4.98994e-05	0.000464204	0	0	0
4338	LGv-SPFp-SPFm Gata3 Gaba	0	0	0	0	0	0	1.66331e-05	4.22003e-05	0.000164627	0	0
4339	LGv-SPFp-SPFm Gata3 Gaba	0	0	0	0	0	3.57859e-05	0	0.000211002	9.68392e-06	0	0
4340	LGv-SPFp-SPFm Gata3 Gaba	0	0	0	0	0	0	1.66331e-05	0.000358703	8.71553e-05	0	0
4341	LGv-SPFp-SPFm Gata3 Gaba	0	1.03456e-05	0	0	0	0	0	2.11002e-05	1.93678e-05	0	0
4342	LGv-SPFp-SPFm Gata3 Gaba	0	7.24195e-05	0	0	0	0	0	0.000422003	0.000183994	0	0
4343	LGv-SPFp-SPFm Gata3 Gaba	0	0.00016553	0	0	0	0	0	0.000295402	0.000280834	0	0
4344	LGv-SPFp-SPFm Gata3 Gaba	0	0	0	0	0	0	0	0.000126601	0	0	0
4345	LGv-SPFp-SPFm Gata3 Gaba	0	1.55185e-05	0	0	1.19236e-05	0	0	0.00113941	0	0	0
4346	LGv-SPFp-SPFm Gata3 Gaba	0	1.55185e-05	0	0	0	0	0	0.000675205	4.84196e-05	0	0
4347	LGv-SPFp-SPFm Gata3 Gaba	0	0	0	0	0	0	1.66331e-05	0.000105501	4.84196e-05	0	0
4348	LGv-SPFp-SPFm Gata3 Gaba	0	5.17282e-06	0	0	0	0	1.66331e-05	0.00103391	7.74713e-05	0	0
4349	LGv-SPFp-SPFm Gata3 Gaba	0	0	0	0	0	0	4.98994e-05	0.000590805	0	0	0
4350	LGv-SPFp-SPFm Gata3 Gaba	0	0	0	0	0	0	0	0.000211002	0	0	0
4351	LGv-SPFp-SPFm Gata3 Gaba	0	5.17282e-06	0	0	0	0	0	0.000189901	1.93678e-05	0	0
4352	LGv-SPFp-SPFm Gata3 Gaba	0	0	0	0	0	0	0	0.000189901	0	0	0
4353	LGv-SPFp-SPFm Gata3 Gaba	0	5.17282e-06	0	0	0	3.57859e-05	0	0.000400903	2.90518e-05	0	0
4354	LGv-SPFp-SPFm Gata3 Gaba	0	0	0	0	0	0	1.66331e-05	0.000485304	9.68392e-06	0	0
4355	LGv-SPFp-SPFm Gata3 Gaba	0	0	0	0	0	0	1.66331e-05	0.000506404	0	0	0
4356	LGv-SPFp-SPFm Gata3 Gaba	0	1.03456e-05	0	0	3.97453e-06	3.57859e-05	0	0.000400903	0	0	0
4357	LGv-SPFp-SPFm Gata3 Gaba	0	0	0	0	0	0	0	0.000295402	0	0	0
4358	LGv-SPFp-SPFm Gata3 Gaba	0	5.17282e-06	0	0	0	0	0	0.00118161	2.90518e-05	0	0
4359	LGv-SPFp-SPFm Gata3 Gaba	0	1.03456e-05	0	0	0	0	1.66331e-05	0.000168801	3.87357e-05	0	0
4360	LGv-SPFp-SPFm Gata3 Gaba	0	0	0	0	0	0	0	8.44006e-05	0	0	0
4361	LGv-SPFp-SPFm Gata3 Gaba	0	0	0	0	0	0	0	2.11002e-05	0	0	0
4362	LGv-SPFp-SPFm Gata3 Gaba	0	1.03456e-05	0	0	0	0	0	0.000274302	2.90518e-05	0	0
4363	LGv-SPFp-SPFm Gata3 Gaba	0	0	0	0	0	0	0	0.000928407	9.68392e-06	0	0
4364	LGv-SPFp-SPFm Gata3 Gaba	0	0	0	0	0	0	3.32662e-05	0.000105501	0	0	0
4365	LGv-SPFp-SPFm Gata3 Gaba	0	0	0	0	0	0	0	0.000105501	0.000106523	0	0
4366	LGv-SPFp-SPFm Gata3 Gaba	0	0	0	0	0	0	1.66331e-05	0.000422003	9.68392e-06	0	0
4367	LGv-SPFp-SPFm Gata3 Gaba	0	0	0	0	0	0	0	0.000675205	0	0	0
4368	LGv-SPFp-SPFm Gata3 Gaba	0	0	3.71986e-06	0	0	0	0	0.000569704	1.93678e-05	0	0
1081	LH Pou4f1 Sox1 Glut	0	0	0	0	0	0	0	0.00818686	3.87357e-05	0	0
1082	LH Pou4f1 Sox1 Glut	0	0	0	0	0	0	0	0.000168801	0	0	0
1083	LH Pou4f1 Sox1 Glut	0	0	0	0	0	0	0	0.000654105	0	0	0
1084	LH Pou4f1 Sox1 Glut	0	0	0	0	0	0	0	0.00143481	0	0	0
1085	LH Pou4f1 Sox1 Glut	0	0	0	0	0	0	0	0.00206782	9.68392e-06	0	0
1086	LH Pou4f1 Sox1 Glut	0	0	0	0	0	0	0	0.00162471	0	0	0
1087	LH Pou4f1 Sox1 Glut	0	0	0	0	0	0	0	0.00143481	9.68392e-06	0	0
1088	LH Pou4f1 Sox1 Glut	0	0	0	0	0	0	0	0.00141371	0	0	0
1089	LH Pou4f1 Sox1 Glut	0	0	0	0	0	0	0	0.000611905	0	0	0
1090	LH Pou4f1 Sox1 Glut	0	1.03456e-05	0	0	0	0	0	0.00449433	9.68392e-06	0	0
1091	LH Pou4f1 Sox1 Glut	0	0	0	0	0	0	0	0.00130821	0	0	0
1092	LH Pou4f1 Sox1 Glut	0	0	0	0	0	0	0	0.000316502	0	0	0
1093	LH Pou4f1 Sox1 Glut	0	5.17282e-06	0	0	0	0	0	0.000675205	0	0	0
1094	LH Pou4f1 Sox1 Glut	0	5.17282e-06	0	0	0	0	0	0.00223662	0	0	0
2234	LHA Pmch Glut	0	0	0	0	0	3.57859e-05	0.000399195	0	0	0	0
2235	LHA Pmch Glut	0	0	0	0	0	0.000107358	0.00252823	2.11002e-05	9.68392e-06	0	0
2236	LHA Pmch Glut	0	0	0	0	0	7.15717e-05	0.00154688	0	0	0	0
2237	LHA Pmch Glut	0	0	0	0	0	3.57859e-05	0.000931455	0	0	0	0
2238	LHA Pmch Glut	0	0	0	0	7.94906e-06	0	0.00151361	0	0	0	0
2385	LHA-MEA Otp Glut	0	0	0	0	0	0	0	0	0	0	0
2386	LHA-MEA Otp Glut	0	0	3.71986e-06	0	4.76944e-05	3.57859e-05	8.31656e-05	0	0	0	0
2387	LHA-MEA Otp Glut	0	0	0	0	3.17962e-05	0.000214715	0.000199597	0	0	0	0
2388	LHA-MEA Otp Glut	0	0	0	0	1.98727e-05	0	0.00026613	0	0	0	0
2389	LHA-MEA Otp Glut	0	0	0	0	1.19236e-05	0.000214715	0.000432461	0	0	0	0
2390	LHA-MEA Otp Glut	0	0	0	0	3.97453e-06	0	3.32662e-05	0	0	0	0
2391	LHA-MEA Otp Glut	0	0	0	0	3.97453e-05	7.15717e-05	3.32662e-05	0	0	0	0
945	LSX Nkx2-1 Gaba	0	0	0	0	0.000349759	7.15717e-05	0	0	0	0	0
946	LSX Nkx2-1 Gaba	0	0	0	0	0	0	0	0	0	0	0
947	LSX Nkx2-1 Gaba	0	0	0	0	0	0	0	0	0	0	0
948	LSX Nkx2-1 Gaba	0	0	0	0	0.000310013	7.15717e-05	0	0	0	0	0
949	LSX Nkx2-1 Gaba	0	0	0	0	9.14142e-05	0	0	0	0	0	0
950	LSX Nkx2-1 Gaba	0	0	0	0	0.00038553	0.000357859	0	0	0	0	0
951	LSX Nkx2-1 Gaba	0	0	0	0	2.38472e-05	0	0	0	0	0	0
952	LSX Nkx2-1 Gaba	0	0	0	0	3.97453e-06	0	0	0	0	0	0
953	LSX Nkx2-1 Gaba	0	0	0	0	0	0	0	0	0	0	0
954	LSX Nkx2-1 Gaba	0	0	0	0	0.00038553	0	0	0	0	0	0
955	LSX Nkx2-1 Gaba	0	0	0	0	2.38472e-05	0	0	0	0	0	0
956	LSX Nkx2-1 Gaba	0	0	0	0	7.15416e-05	0	0	0	0	0	0
957	LSX Nkx2-1 Gaba	0	0	0	0	0	0	0	0	0	0	0
958	LSX Nkx2-1 Gaba	0	0	0	0	8.74397e-05	0	0	0	0	0	0
959	LSX Nkx2-1 Gaba	0	0	0	0	0.000504765	0	0	0	0	0	0
960	LSX Nkx2-1 Gaba	0	0	0	0	3.97453e-06	0	0	0	0	0	0
961	LSX Nkx2-1 Gaba	0	0	0	0	5.16689e-05	0.000143143	0	0	0	0	0
962	LSX Nkx2-1 Gaba	0	0	0	0	1.19236e-05	0.000143143	1.66331e-05	0	0	0	0
963	LSX Nkx2-1 Gaba	0	0	0	0	0.00021065	0.000143143	1.66331e-05	0	0	0	0
964	LSX Nkx2-1 Gaba	0	0	0	0	0.000170905	0.000250501	1.66331e-05	0	0	0	0
965	LSX Nkx2-1 Gaba	0	0	0	0	0.000198727	0.000178929	3.32662e-05	0	0	0	0
966	LSX Nkx2-1 Gaba	0	0	0	0	0.000286166	0.000214715	0	0	0	0	0
967	LSX Nkx2-1 Gaba	0	0	0	0	7.55161e-05	3.57859e-05	0	0	0	0	0
968	LSX Nkx2-1 Gaba	0	0	3.71986e-06	0	0.000158981	3.57859e-05	0	0	0	0	0
969	LSX Nkx2-1 Gaba	0	0	0	0	0.000775034	0.000178929	0	0	0	0	0
970	LSX Nkx2-1 Gaba	0	0	0	0	0.000302064	7.15717e-05	0	0	0	0	0
971	LSX Nkx2-1 Gaba	0	0	0	0	0.000409377	0.000143143	0	0	0	0	0
972	LSX Nkx2-1 Gaba	0	0	0	0	7.94906e-05	0	0	0	0	0	0
973	LSX Nkx2-1 Gaba	0	0	0	0	2.38472e-05	0	0	0	0	0	0
974	LSX Nkx2-1 Gaba	0	0	0	0	7.94906e-05	0	0	0	0	0	0
975	LSX Nkx2-1 Gaba	0	0	0	0	0.000317962	3.57859e-05	0	0	0	0	0
976	LSX Nkx2-1 Gaba	0	0	0	0	2.78217e-05	0	0	0	0	0	0
977	LSX Nkx2-1 Gaba	0	0	3.71986e-06	0	7.15416e-05	0	0	0	0	0	0
978	LSX Nkx2-1 Gaba	0	0	0	0	0.00013116	0	0	0	0	0	0
979	LSX Nkx2-1 Gaba	0	0	0	0	0.000560409	7.15717e-05	0	0	0	0	0
980	LSX Nkx2-1 Gaba	0	0	0	0	7.94906e-06	0	0	0	0	0	0
981	LSX Nkx2-1 Gaba	0	0	0	0	9.93633e-05	3.57859e-05	1.66331e-05	0	0	0	0
982	LSX Nkx2-1 Gaba	0	0	1.11596e-05	0	0.000222574	0.000787289	4.98994e-05	0	0	0	0
983	LSX Nkx2-1 Gaba	0	0	0	0	0.000155007	0	0	0	0	0	0
923	LSX Otx2 Gaba	0	0	4.09185e-05	0	0.000194752	0.000250501	0	0	0	0	0
924	LSX Otx2 Gaba	0	0	0	0	0.000242446	0	0	0	0	0	0
925	LSX Otx2 Gaba	0	0	0	0	4.76944e-05	0	1.66331e-05	0	0	0	0
926	LSX Otx2 Gaba	0	0	0	0	0	0	0	0	0	0	0
927	LSX Otx2 Gaba	0	0	0	0	7.94906e-06	0	0	0	0	0	0
928	LSX Otx2 Gaba	0	0	0	0	0.000111287	0	0	0	0	0	0
929	LSX Otx2 Gaba	0	0	0	0	0.000838626	0.000322073	1.66331e-05	0	0	0	0
930	LSX Otx2 Gaba	0	0	0	0	1.58981e-05	0	0	0	0	0	0
931	LSX Otx2 Gaba	0	0	0	0	0.000103338	0.000286287	4.98994e-05	0	0	0	0
932	LSX Otx2 Gaba	0	0	0	0	0.000321937	0.000107358	1.66331e-05	0	0	0	0
933	LSX Otx2 Gaba	0	0	0	0	6.7567e-05	0.000286287	0	0	0	0	0
934	LSX Otx2 Gaba	0	0	0	0	0.00088632	0.00125251	0	2.11002e-05	0	0	0
935	LSX Otx2 Gaba	0	0	0	0	0.000115261	0	0	0	0	0	0
936	LSX Otx2 Gaba	0	0	0	0	0.000480918	3.57859e-05	0	0	0	0	0
937	LSX Otx2 Gaba	0	0	0	0	0.000194752	0	1.66331e-05	0	0	0	0
938	LSX Otx2 Gaba	0	0	0	0	0.000234497	7.15717e-05	0	0	0	0	0
939	LSX Otx2 Gaba	0	0	0	0	0.00037758	0.000286287	0	0	0	0	0
940	LSX Otx2 Gaba	0	0	0	0	0.000103338	3.57859e-05	0	0	0	0	0
941	LSX Otx2 Gaba	0	0	0	0	4.37198e-05	0	0	0	0	0	0
942	LSX Otx2 Gaba	0	0	0	0	3.17962e-05	3.57859e-05	0	0	0	0	0
943	LSX Otx2 Gaba	0	0	0	0	0.000186803	3.57859e-05	0	0	0	0	0
944	LSX Otx2 Gaba	0	0	0	0	3.97453e-06	0	0	0	0	0	0
1025	LSX Prdm12 do Gaba	0	5.17282e-06	1.48795e-05	2.90402e-05	0.000624001	0.000178929	0	0	0	0	0
1026	LSX Prdm12 do Gaba	0	0	0	0	0.000147058	0	0	0	0	0	0
1027	LSX Prdm12 do Gaba	0	0	0	0	1.58981e-05	0	0	0	0	0	0
1028	LSX Prdm12 do Gaba	0	1.03456e-05	2.60391e-05	0	0.00534972	0.000214715	0	0	0	0	0
1029	LSX Prdm12 do Gaba	0	0	3.71986e-06	0	0.000178854	0	0	0	0	0	0
1030	LSX Prdm12 do Gaba	0	0	3.71986e-06	0	0.000155007	0	0	0	0	0	0
1031	LSX Prdm12 do Gaba	0	0	0	0	2.38472e-05	0	0	0	0	0	0
1032	LSX Prdm12 do Gaba	0	0	7.43973e-06	0	0.00118838	3.57859e-05	0	0	0	0	0
1033	LSX Prdm12 do Gaba	0	0	1.48795e-05	0	0.00155802	0.000501002	0	0	0	0	0
1034	LSX Prdm12 do Gaba	0	0	3.71986e-06	0	0.000310013	0	0	0	0	0	0
1035	LSX Prdm12 do Gaba	0	0	0	0	5.16689e-05	0	0	0	0	0	0
1036	LSX Prdm12 do Gaba	0	0	0	0	5.56434e-05	0	0	0	0	0	0
1037	LSX Prdm12 do Gaba	0	1.55185e-05	1.48795e-05	0	0.00276627	7.15717e-05	0	0	0	0	0
1038	LSX Prdm12 do Gaba	0	0	0	0	0.00034181	7.15717e-05	0	0	0	0	0
1039	LSX Prdm12 do Gaba	0	0	0	0	7.94906e-06	0	0	0	0	0	0
1040	LSX Prdm12 do Gaba	0	0	0	0	0.000441173	3.57859e-05	0	0	0	0	0
1041	LSX Prdm12 do Gaba	0	0	7.43973e-06	0	0.000266294	0	0	0	0	0	0
1042	LSX Prdm12 do Gaba	0	0	0	0	9.53887e-05	0	0	0	0	0	0
1043	LSX Prdm12 do Gaba	1.52503e-06	0	1.11596e-05	0	0.000532587	0	0	0	0	0	0
1044	LSX Prdm12 do Gaba	0	0	1.11596e-05	0	0.000786957	0	0	0	0	0	0
1045	LSX Prdm12 do Gaba	0	0	0	0	0.00287359	7.15717e-05	0	0	0	0	0
1046	LSX Prdm12 do Gaba	0	0	0	0	0.000103338	0	0	0	0	0	0
1047	LSX Prdm12 do Gaba	0	0	7.43973e-06	0	0.000170905	0.000214715	1.66331e-05	0	0	0	0
984	LSX Prdm12 ve Gaba	0	0	4.09185e-05	0	0.00131557	0.000178929	0	0	0	0	0
985	LSX Prdm12 ve Gaba	0	0	0.000107876	0	0.001872	3.57859e-05	0	0	0	0	0
986	LSX Prdm12 ve Gaba	0	0	4.46384e-05	0	0.000345784	0	0	0	0	0	0
987	LSX Prdm12 ve Gaba	0	0	0	0	5.16689e-05	0	0	0	0	0	0
988	LSX Prdm12 ve Gaba	0	0	1.11596e-05	0	0.000139109	0	0	0	0	0	0
989	LSX Prdm12 ve Gaba	0	0	0	0	3.17962e-05	0	0	0	0	0	0
990	LSX Prdm12 ve Gaba	0	0	3.71986e-06	0	0.000743237	7.15717e-05	0	0	0	0	0
991	LSX Prdm12 ve Gaba	0	0	0	0	2.78217e-05	0	0	0	0	0	0
992	LSX Prdm12 ve Gaba	0	0	3.71986e-06	0	7.94906e-06	0	0	0	0	0	0
993	LSX Prdm12 ve Gaba	0	0	2.23192e-05	0	0.000739263	7.15717e-05	0	0	0	0	0
994	LSX Prdm12 ve Gaba	0	0	0	0	0.000814779	0	0	0	0	0	0
995	LSX Prdm12 ve Gaba	0	0	3.71986e-06	0	0.000270268	0	0	0	0	0	0
996	LSX Prdm12 ve Gaba	0	0	3.71986e-06	0	0.000866448	0.000107358	0	0	0	0	0
997	LSX Prdm12 ve Gaba	0	0	0	0	0.00013116	0.000178929	0	0	0	0	0
998	LSX Prdm12 ve Gaba	0	0	0	0	0.000186803	0	0	0	0	0	0
999	LSX Prdm12 ve Gaba	0	0	1.11596e-05	0	0.000274243	0	0	0	0	0	0
1000	LSX Prdm12 ve Gaba	0	0	0	0	3.17962e-05	0	0	0	0	0	0
1001	LSX Prdm12 ve Gaba	0	0	3.71986e-06	0	0.000178854	0	0	0	0	0	0
1002	LSX Prdm12 ve Gaba	0	0	2.23192e-05	0	0.000218599	7.15717e-05	0	0	0	0	0
1003	LSX Prdm12 ve Gaba	0	0	1.11596e-05	0	0.000222574	0	0	0	0	0	0
1004	LSX Prdm12 ve Gaba	0	0	0	0	3.97453e-05	0	0	0	0	0	0
1005	LSX Prdm12 ve Gaba	0	0	1.48795e-05	0	8.34652e-05	0	0	0	0	0	0
1006	LSX Prdm12 ve Gaba	0	0	1.48795e-05	0	0.000310013	0.000214715	0	0	0	0	0
1007	LSX Prdm12 ve Gaba	0	0	0	0	7.94906e-05	3.57859e-05	0	0	0	0	0
1008	LSX Prdm12 ve Gaba	0	0	8.55569e-05	0	9.14142e-05	3.57859e-05	0	0	0	0	0
1009	LSX Prdm12 ve Gaba	0	0	0.000204593	0	0.000274243	3.57859e-05	0	0	0	0	0
1010	LSX Prdm12 ve Gaba	0	0	0	0	9.93633e-05	3.57859e-05	0	0	0	0	0
1011	LSX Prdm12 ve Gaba	0	0	2.60391e-05	0	0.000325912	0.000286287	0	0	0	0	0
1012	LSX Prdm12 ve Gaba	0	0	2.60391e-05	0	0.000727339	7.15717e-05	0	0	0	0	0
1013	LSX Prdm12 ve Gaba	0	0	0	0	5.16689e-05	0	0	0	0	0	0
1014	LSX Prdm12 ve Gaba	0	0	3.71986e-06	0	4.37198e-05	0	0	0	0	0	0
1015	LSX Prdm12 ve Gaba	0	0	0	0	7.94906e-05	0	0	0	0	0	0
1016	LSX Prdm12 ve Gaba	0	0	0	0	0.000238472	0.00121672	0	0	0	0	0
1017	LSX Prdm12 ve Gaba	0	0	0	0	1.58981e-05	0.000107358	0	0	0	0	0
1018	LSX Prdm12 ve Gaba	0	0	0	0	0.000977735	0.00225451	0	0	0	0	0
1019	LSX Prdm12 ve Gaba	0	0	0	0	0.000242446	0.000357859	0	0	0	0	0
1020	LSX Prdm12 ve Gaba	0	0	0	0	0.000417326	0.000143143	0	0	0	0	0
1021	LSX Prdm12 ve Gaba	0	0	0	0	3.57708e-05	0	0	0	0	0	0
1022	LSX Prdm12 ve Gaba	0	0	0	0	7.94906e-05	0	0	0	0	0	0
1023	LSX Prdm12 ve Gaba	0	0	0	0	9.14142e-05	0	0	0	0	0	0
1024	LSX Prdm12 ve Gaba	0	0	0	0	0	0	0	0	0	0	0
1048	LSX Sall3 Lmo1 Gaba	0	0	0	0	0.000190777	3.57859e-05	0	0	0	0	0
1049	LSX Sall3 Lmo1 Gaba	0	0	0	0	3.97453e-06	0	0	0	0	0	0
1050	LSX Sall3 Lmo1 Gaba	0	0	0	0	9.53887e-05	0.000107358	0	0	0	0	0
1051	LSX Sall3 Lmo1 Gaba	0	0	1.48795e-05	0	7.15416e-05	0.000143143	0	0	0	0	0
1052	LSX Sall3 Lmo1 Gaba	0	0	0	0	0.000389504	7.15717e-05	0	0	0	0	0
1053	LSX Sall3 Lmo1 Gaba	0	0	0	0	0.000155007	0	0	0	0	0	0
1054	LSX Sall3 Lmo1 Gaba	0	0	0	0	0.000413351	0.000107358	0	0	0	0	0
1055	LSX Sall3 Lmo1 Gaba	0	0	0	0	0.000365657	0	0	0	0	0	0
1056	LSX Sall3 Lmo1 Gaba	0	0	0	0	3.97453e-06	0	0	0	0	0	0
1057	LSX Sall3 Lmo1 Gaba	0	5.17282e-06	0	0	3.97453e-05	0	0	0	0	0	0
1058	LSX Sall3 Lmo1 Gaba	0	6.72467e-05	8.1837e-05	0	0.000786957	0.000322073	0	0	0	0	0
1059	LSX Sall3 Lmo1 Gaba	0	4.65554e-05	4.09185e-05	0	0.0012321	0.00114515	0	0	0	0	0
914	LSX Sall3 Pax6 Gaba	0	0	3.71986e-06	0	0.000329886	0.000393644	1.66331e-05	0	0	0	0
915	LSX Sall3 Pax6 Gaba	0	0	0	0	0.000135134	0.000286287	0	0	0	0	0
916	LSX Sall3 Pax6 Gaba	0	0	1.11596e-05	0	0.000115261	0.000143143	1.66331e-05	0	0	0	0
917	LSX Sall3 Pax6 Gaba	0	0	0	0	0.000981709	0.00118093	3.32662e-05	0	0	0	0
918	LSX Sall3 Pax6 Gaba	0	0	0	0	6.7567e-05	0.000107358	0	0	0	0	0
919	LSX Sall3 Pax6 Gaba	0	0	0	0	3.97453e-06	0	0	0	0	0	0
920	LSX Sall3 Pax6 Gaba	0	0	0	0	0.000353733	0.000465216	0	0	0	0	0
921	LSX Sall3 Pax6 Gaba	0	0	0	0	0.000242446	0.000250501	0	0	0	0	0
922	LSX Sall3 Pax6 Gaba	0	1.03456e-05	0	0	0.000306039	0.00121672	3.32662e-05	0	0	0	0
578	Lamp5 Gaba	4.72758e-05	2.06913e-05	3.71986e-06	2.90402e-05	0	0	0	0	0	0	0
579	Lamp5 Gaba	0.000230279	0.000181049	7.43973e-05	8.71207e-05	7.94906e-06	0	0	2.11002e-05	0	0	0
580	Lamp5 Gaba	0.00369057	0.00398825	0.00290521	0.00214898	0.000413351	0.00060836	1.66331e-05	8.44006e-05	7.74713e-05	0	2.43173e-05
581	Lamp5 Gaba	0.0116573	0.00254503	0.00197525	0.00479164	0.000830677	0.000751503	6.65325e-05	0.000147701	1.93678e-05	0	4.05288e-06
582	Lamp5 Gaba	0.000796064	0.000931108	0.000691895	0.0028169	0.000190777	0.000322073	1.66331e-05	0	0	0	4.05288e-06
583	Lamp5 Gaba	0.000109802	0.000258641	0.000316188	0.000784086	0.000111287	3.57859e-05	0	2.11002e-05	0	0	4.05288e-06
584	Lamp5 Gaba	3.35506e-05	8.7938e-05	0.000107876	0.000435603	3.97453e-05	0	0	0	0	0	0
585	Lamp5 Gaba	5.94761e-05	0.000144839	0.000130195	8.71207e-05	1.58981e-05	0	0	0	0	0	0
586	Lamp5 Gaba	0.000100652	3.62098e-05	7.43973e-06	0	0	3.57859e-05	0	0	0	0	0
587	Lamp5 Gaba	0.000114377	5.69011e-05	4.09185e-05	5.80804e-05	7.94906e-06	0	0	0	0	0	0
588	Lamp5 Gaba	0.00025468	4.13826e-05	7.43973e-06	2.90402e-05	0	0	0	0	0	0	0
589	Lamp5 Gaba	0.000125052	3.62098e-05	7.43973e-06	0	3.97453e-06	0	0	0	0	0	4.05288e-06
590	Lamp5 Gaba	0.00127035	0.000191394	7.06774e-05	2.90402e-05	2.38472e-05	0	0	0	0	0	4.05288e-06
591	Lamp5 Gaba	0.000674062	5.69011e-05	2.23192e-05	0	7.94906e-06	0	0	0	0	0	0
592	Lamp5 Gaba	0.000338556	3.62098e-05	1.85993e-05	0	3.97453e-06	0	0	0	0	0	0
593	Lamp5 Gaba	0.000109802	4.13826e-05	1.85993e-05	0	3.97453e-06	0	0	0	0	0	0
594	Lamp5 Gaba	0.000722863	8.27652e-05	0.000111596	0.000174241	1.19236e-05	3.57859e-05	0	0	0	0	0
595	Lamp5 Gaba	1.52503e-06	0	7.43973e-06	2.90402e-05	1.98727e-05	7.15717e-05	0	0	0	0	0
596	Lamp5 Lhx6 Gaba	0.000606961	0.00432448	0.000479863	0.00662117	0.000170905	0.000107358	0	2.11002e-05	0	0	3.24231e-05
597	Lamp5 Lhx6 Gaba	0	0.000191394	7.43973e-06	0	3.97453e-06	0	0	0	0	0	0
598	Lamp5 Lhx6 Gaba	0.00030043	0.00802822	0.000338508	0.00165529	6.7567e-05	0	3.32662e-05	2.11002e-05	5.81035e-05	0	1.21586e-05
599	Lamp5 Lhx6 Gaba	0	6.20739e-05	0	0	0	0	0	0	0	0	0
600	Lamp5 Lhx6 Gaba	0	0.000191394	0	5.80804e-05	7.94906e-06	0	0	0	0	0	0
601	Lamp5 Lhx6 Gaba	1.52503e-06	0.00105526	0	0.000348483	2.78217e-05	0	0	2.11002e-05	9.68392e-06	0	0
602	Lamp5 Lhx6 Gaba	0	0.000103456	0	0	3.97453e-06	0	0	0	0	0	0
603	Lamp5 Lhx6 Gaba	3.05005e-06	0.00236915	5.95178e-05	0.00307826	0.000155007	0	0	0	9.68392e-06	0	0
4897	MA3 Foxd2 Glut	0	0	0	0	0	0	0.000216231	4.22003e-05	0.00568446	0.000112829	0
4898	MA3 Foxd2 Glut	0	0	0	0	0	0	0.000182964	0.000126601	0.00238224	2.82072e-05	0
4899	MA3 Foxd2 Glut	0	0	0	0	0	0	3.32662e-05	2.11002e-05	0.000697242	7.05179e-05	0
4674	MARN-PPY Ngfr Gly-Gaba	0	0	0	0	0	0	0	0	0	7.05179e-05	0
4675	MARN-PPY Ngfr Gly-Gaba	0	0	0	0	0	0	0	0	0	9.8725e-05	0
2658	MB-MY Glut-Sero	0	0	0	0	0	0	0	0	0.000794081	0.0003949	0
2659	MB-MY Glut-Sero	0	0	0	0	0	0	0	0	0.00022273	2.82072e-05	4.05288e-06
2660	MB-MY Glut-Sero	0	0	0	0	0	0	0	0	2.90518e-05	2.82072e-05	0
2661	MB-MY Glut-Sero	0	0	0	0	0	0	0	0	0.00044546	0.000324382	0
2662	MB-MY Glut-Sero	0	0	0	0	0	0	0	0	0.0019852	0.00104366	0
2663	MB-MY Glut-Sero	0	0	0	0	0	0	1.66331e-05	0	0.000629455	0.000691075	0
2664	MB-MY Glut-Sero	0	0	0	0	0	0	0	0	0	0.00059235	0
2665	MB-MY Glut-Sero	0	0	0	0	0	0	1.66331e-05	0	0.000474512	0.00354	0
2666	MB-MY Glut-Sero	0	0	0	0	0	0	0	0	0.000203362	0.000719282	1.62115e-05
2667	MB-MY Glut-Sero	0	0	0	0	0	0	0	0	0.000416408	0.000126932	0
2668	MB-MY Glut-Sero	0	0	0	0	0	0	0	0	4.84196e-05	0.00345538	0
2669	MB-MY Glut-Sero	0	0	0	0	0	0	0	0	0.000338937	0	0
2670	MB-MY Glut-Sero	0	0	0	0	0	0	0	0	7.74713e-05	0.000126932	0
2671	MB-MY Glut-Sero	0	0	0	0	0	0	1.66331e-05	0	0.000261466	0.00094494	4.05288e-06
2672	MB-MY Glut-Sero	0	0	0	0	0	0	0	0	1.93678e-05	0.00019745	4.05288e-06
2673	MB-MY Glut-Sero	0	0	0	0	0	0	0	0	0	0.000423107	0
2674	MB-MY Glut-Sero	0	0	0	0	0	0	0	0	0.000290518	1.41036e-05	0
2675	MB-MY Glut-Sero	0	0	0	0	0	0	0	0	0.000193678	4.23107e-05	0
2676	MB-MY Glut-Sero	0	0	0	0	0	0	0	0	0.000426092	7.05179e-05	0
2677	MB-MY Glut-Sero	0	0	0	0	0	0	0	0	2.90518e-05	2.82072e-05	0
2678	MB-MY Glut-Sero	0	0	0	0	0	0	0	0	0.000183994	0.00019745	0
2679	MB-MY Glut-Sero	0	0	0	0	0	0	0	0	4.84196e-05	0	0
2680	MB-MY Glut-Sero	0	0	0	0	0	0	0	0	0.00101681	0.000564143	0
2681	MB-MY Glut-Sero	0	0	0	0	0	0	0	0	3.87357e-05	0.00186167	0
2682	MB-MY Glut-Sero	0	0	0	0	0	0	0	0	0.00049388	0.0035682	0
2683	MB-MY Glut-Sero	0	0	0	0	0	0	0	0	9.68392e-06	0.00146677	0
2684	MB-MY Glut-Sero	0	0	0	0	0	0	0	0	9.68392e-06	0.00253864	0
2685	MB-MY Glut-Sero	0	0	0	0	0	0	0	0	4.84196e-05	0.00389259	0
2686	MB-MY Glut-Sero	0	0	0	0	0	0	0	0	0	0.0011847	0
2687	MB-MY Glut-Sero	0	0	0	0	0	0	0	0	0	0.000564143	0
2688	MB-MY Glut-Sero	0	0	0	0	0	0	0	0	0.000125891	0.00200271	3.24231e-05
2689	MB-MY Glut-Sero	0	0	0	0	0	0	0	0	7.74713e-05	0.000606454	0
3701	MB/HB Lhx1 Glut	0	0	0	0	0	0	0	0	0	0.00094494	0
3702	MB/HB Lhx1 Glut	0	0	0	0	0	0	0	0	0	0.000112829	0
3703	MB/HB Lhx1 Glut	0	0	0	0	0	0	0	0	0	0.000239761	0
3704	MB/HB Lhx1 Glut	0	0	0	0	0	0	0	0	0	0.000437211	0
3705	MB/HB Lhx1 Glut	0	0	0	0	0	0	0	0	0	0.00074749	0
3706	MB/HB Lhx1 Glut	0	0	0	0	0	0	0	0	0	0.000126932	0
3707	MB/HB Lhx1 Glut	0	0	0	0	0	0	0	0	0	0.000916732	0
3708	MB/HB Lhx1 Glut	0	0	0	0	0	0	0	0	0	0.000705179	0
3709	MB/HB Lhx1 Glut	0	0	0	0	0	0	0	0	0	1.41036e-05	0
3710	MB/HB Lhx1 Glut	0	0	0	0	0	0	0	0	0	0.000267968	0
3711	MB/HB Lhx1 Glut	0	0	0	0	0	0	0	0	0	0	0
3712	MB/HB Lhx1 Glut	0	0	0	0	0	0	0	0	0	0.000267968	0
3713	MB/HB Lhx1 Glut	0	0	0	0	0	0	0	0	0	0.000239761	0
3714	MB/HB Lhx1 Glut	0	0	0	0	0	0	0	0	0	0.00059235	4.05288e-06
3715	MB/HB Lhx1 Glut	0	0	0	0	0	0	0	0	0	0.000380797	0
3716	MB/HB Lhx1 Glut	0	0	0	0	0	0	0	0	4.84196e-05	0.000550039	0
3717	MB/HB Lhx1 Glut	0	0	0	0	0	0	1.66331e-05	0	0.000154943	8.46215e-05	0
3718	MB/HB Lhx1 Glut	0	0	0	0	0	0	0	0	0	0.000634661	0
3719	MB/HB Lhx1 Glut	0	0	0	0	0	0	0	0	0	0	0
3720	MB/HB Lhx1 Glut	0	0	0	0	0	0	0	0	0	0	0
3721	MB/HB Lhx1 Glut	0	0	0	0	0	0	0	0	0	0.000296175	0
3722	MB/HB Lhx1 Glut	0	0	0	0	0	0	0	0	0	5.64143e-05	0
3723	MB/HB Lhx1 Glut	0	0	0	0	0	0	0	0	0	5.64143e-05	0
3724	MB/HB Lhx1 Glut	0	0	0	0	0	0	0	0	0	1.41036e-05	0
3725	MB/HB Lhx1 Glut	0	0	0	0	0	0	0	0	0	8.46215e-05	0
3726	MB/HB Lhx1 Glut	0	0	0	0	0	0	0	0	0	0.00019745	0
3727	MB/HB Lhx1 Glut	0	0	0	0	0	0	0	0	0	8.46215e-05	0
3728	MB/HB Lhx1 Glut	0	0	0	0	0	0	0	0	0.000116207	0	4.05288e-06
3729	MB/HB Lhx1 Glut	0	0	0	0	0	0	0	0	1.93678e-05	0.00163601	0
3730	MB/HB Lhx1 Glut	0	0	0	0	0	0	0	0	0	0.000126932	0
3731	MB/HB Lhx1 Glut	0	0	0	0	0	0	0	0	0	0.000225657	0
3732	MB/HB Lhx1 Glut	0	0	0	0	0	0	0	0	0	0.000296175	0
3733	MB/HB Lhx1 Glut	0	0	0	0	0	0	0	0	0	2.82072e-05	0
3734	MB/HB Lhx1 Glut	0	0	0	0	0	0	0	0	0	0	0
3735	MB/HB Lhx1 Glut	0	0	0	0	0	0	0	0	0.000251782	9.8725e-05	0
3736	MB/HB Lhx1 Glut	0	0	0	0	0	0	0	0	0	0.000155139	0
3737	MB/HB Lhx1 Glut	0	0	0	0	0	0	0	0	9.68392e-05	0	0
3738	MB/HB Lhx1 Glut	0	0	0	0	0	3.57859e-05	0	0	0.000116207	0	0
3739	MB/HB Lhx1 Glut	0	0	0	0	0	0	0	0	0.000106523	0	0
3740	MB/HB Lhx1 Glut	0	0	0	0	0	0	3.32662e-05	0	0.000300201	0	0
3741	MB/HB Lhx1 Glut	0	0	0	0	0	0	0	0	0.000193678	0	0
3742	MB/HB Lhx1 Glut	0	0	0	0	0	3.57859e-05	0	8.44006e-05	4.84196e-05	4.23107e-05	0
3743	MB/HB Lhx1 Glut	0	0	0	0	0	0	0	0	3.87357e-05	0	0
3744	MB/HB Lhx1 Glut	0	0	0	0	0	0	0	0	4.84196e-05	5.64143e-05	0
3745	MB/HB Lhx1 Glut	0	0	0	0	0	0	0	0	0	0	0
3746	MB/HB Lhx1 Glut	0	0	0	0	0	0	0	0	0	0	0
3747	MB/HB Lhx1 Glut	0	0	0	0	0	0	0	0	4.84196e-05	4.23107e-05	0
3748	MB/HB Lhx1 Glut	0	0	0	0	0	0	0	0	0	0	0
3749	MB/HB Lhx1 Glut	0	0	0	0	0	0	0	0	1.93678e-05	0.000507729	0
3750	MB/HB Lhx1 Glut	0	0	0	0	0	0	0	0	2.90518e-05	0.000324382	4.05288e-06
3751	MB/HB Lhx1 Glut	0	0	0	0	0	0	0	0	0	0.000578247	4.05288e-06
3752	MB/HB Lhx1 Glut	0	0	0	0	0	0	0	0	0	0.000296175	0
3753	MB/HB Lhx1 Glut	0	0	0	0	0	0	6.65325e-05	0.000443103	0.000309885	1.41036e-05	0
3754	MB/HB Lhx1 Glut	0	0	0	0	0	0	0	0	0	9.8725e-05	0
3755	MB/HB Lhx1 Glut	0	0	0	0	0	0	0	0	1.93678e-05	0.000874422	0
3756	MB/HB Lhx1 Glut	0	0	0	0	0	0	0	0	0	0.000225657	0
4933	MDRNd Bves Glut	0	0	0	0	0	0	0	0	0	0.000253864	0
4934	MDRNd Bves Glut	0	0	0	0	0	0	0	0	0	0.000296175	0
2370	MEA Otp Glut	0	0	7.43973e-06	0	3.17962e-05	0	1.66331e-05	0	0	0	0
2371	MEA Otp Glut	0	0	0.000252951	0.000145201	0.00108107	0.000357859	0.000116432	0	0	0	0
2372	MEA Otp Glut	0	0	0	0	2.38472e-05	0.000107358	1.66331e-05	0	0	0	0
2373	MEA Otp Glut	0	0	3.71986e-06	0	4.37198e-05	0	0	0	0	0	0
2374	MEA Otp Glut	0	0	1.11596e-05	0	6.35925e-05	0	0	0	0	0	0
192	MEA Slc17a7 Glut	0	1.55185e-05	0	0.000958327	0.000302064	0	0	0	0	0	0
193	MEA Slc17a7 Glut	0	0.00020174	0	0.00392043	0.00118838	0	0	0	0	0	0
194	MEA Slc17a7 Glut	0	0	0	0.00116161	0.000397453	0	0	0	0	0	0
195	MEA Slc17a7 Glut	0	0	0	0.00110353	0.00167725	0	0	0	0	0	0
196	MEA Slc17a7 Glut	0	4.13826e-05	0	0.000174241	0.000906193	0	0	0	0	0	0
197	MEA Slc17a7 Glut	0	1.03456e-05	0	5.80804e-05	0.000234497	0	0	0	0	0	0
198	MEA Slc17a7 Glut	0	0	2.23192e-05	0.0022361	0.000111287	0	0	0	0	0	0
199	MEA Slc17a7 Glut	0	0	0	0.000377523	6.35925e-05	0	0	0	0	0	0
200	MEA Slc17a7 Glut	0	0	0	0	3.97453e-05	0	0	0	0	0	0
201	MEA Slc17a7 Glut	0	0	1.48795e-05	0.000813126	7.94906e-06	0	0	0	0	0	0
202	MEA Slc17a7 Glut	0	0	7.43973e-06	0	9.14142e-05	0.000393644	0.000166331	0	0	0	0
203	MEA Slc17a7 Glut	0	0	0	0.000261362	0.000222574	0.00107358	0.000316029	4.22003e-05	0	0	0
204	MEA Slc17a7 Glut	0	0	1.48795e-05	5.80804e-05	5.16689e-05	0	3.32662e-05	0	0	0	0
205	MEA Slc17a7 Glut	0	5.17282e-06	0.000130195	0.000522724	0.000445147	0.000178929	0.000166331	0	0	0	0
206	MEA Slc17a7 Glut	0	0	6.32377e-05	0.000493684	3.17962e-05	0	0	0	0	0	0
207	MEA Slc17a7 Glut	0	0	7.06774e-05	5.80804e-05	0.000115261	0.000178929	1.66331e-05	0	0	0	0
208	MEA Slc17a7 Glut	0	0	0.000152514	0.000232322	7.94906e-06	0	0	0	0	0	0
209	MEA Slc17a7 Glut	0	0	6.32377e-05	5.80804e-05	5.9618e-05	0	0	0	0	0	0
210	MEA Slc17a7 Glut	0	0	6.32377e-05	0	3.97453e-06	0	0	0	0	0	0
211	MEA Slc17a7 Glut	0	0	0	0	4.76944e-05	0	0	0	0	0	0
212	MEA Slc17a7 Glut	0	0	0	0.000116161	7.94906e-05	0	0	0	0	0	0
213	MEA Slc17a7 Glut	0	0	0.000967165	0.00418179	0.000918117	0	0	0	0	0	0
214	MEA Slc17a7 Glut	0	5.17282e-06	0.000234351	0.000435603	0.00285769	0	0	0	0	0	0
1430	MEA-BST Gal Avp Gaba	0	0	0	0	3.97453e-06	0.000107358	0	0	0	0	0
1431	MEA-BST Gal Avp Gaba	0	0	0	0	0.000103338	0.000823075	0.000182964	0	0	0	0
1384	MEA-BST Lhx6 Nfib Gaba	0	0	1.11596e-05	0.000203282	0.000206676	0.00171772	0.000299396	0	0	0	0
1385	MEA-BST Lhx6 Nfib Gaba	0	0	0	0	2.78217e-05	0.000930432	0.000598792	0	0	0	0
1386	MEA-BST Lhx6 Nfib Gaba	0	0	0	0	0	7.15717e-05	3.32662e-05	0	0	0	0
1387	MEA-BST Lhx6 Nfib Gaba	0	0	0	0	1.58981e-05	3.57859e-05	6.65325e-05	0	0	0	0
1388	MEA-BST Lhx6 Nfib Gaba	0	0	0	0	0	0.000715717	0.000498994	2.11002e-05	0	0	0
1389	MEA-BST Lhx6 Nfib Gaba	0	0	0	0	0	3.57859e-05	1.66331e-05	0	0	0	0
1390	MEA-BST Lhx6 Nfib Gaba	0	0	0	0	1.58981e-05	0.000143143	6.65325e-05	0	0	0	0
1391	MEA-BST Lhx6 Nfib Gaba	0	0	0	0	7.94906e-06	3.57859e-05	4.98994e-05	0	0	0	0
1392	MEA-BST Lhx6 Nfib Gaba	0	0	0	0	2.78217e-05	0.000178929	9.97987e-05	0	0	0	0
1393	MEA-BST Lhx6 Nfib Gaba	0	0	3.71986e-06	5.80804e-05	4.76944e-05	0.000357859	1.66331e-05	2.11002e-05	0	0	0
1394	MEA-BST Lhx6 Nfib Gaba	0	5.17282e-06	3.71986e-06	5.80804e-05	0.000198727	0.000894646	1.66331e-05	0	0	0	0
1395	MEA-BST Lhx6 Nfib Gaba	0	0	3.71986e-05	2.90402e-05	0.000294115	0.00110936	6.65325e-05	2.11002e-05	0	0	0
1396	MEA-BST Lhx6 Nfib Gaba	0	0	3.71986e-06	0	0.000206676	0.00221872	4.98994e-05	2.11002e-05	0	0	0
1397	MEA-BST Lhx6 Nfib Gaba	0	0	0	0	1.19236e-05	0.000178929	0	0	0	0	0
1398	MEA-BST Lhx6 Nfib Gaba	0	0	0	0	5.56434e-05	0.000465216	1.66331e-05	0	0	0	0
1399	MEA-BST Lhx6 Nfib Gaba	0	0	0	0	0.00013116	7.15717e-05	0	0	0	0	0
1400	MEA-BST Lhx6 Nfib Gaba	0	5.17282e-06	0	8.71207e-05	0.0010294	0.00128829	6.65325e-05	4.22003e-05	0	0	0
1401	MEA-BST Lhx6 Nfib Gaba	0	0	0	2.90402e-05	2.38472e-05	0	0	0	0	0	0
1402	MEA-BST Lhx6 Nfib Gaba	0	0	0	0	0.00013116	3.57859e-05	0	0	0	0	0
1403	MEA-BST Lhx6 Nfib Gaba	0	0	0	0	2.78217e-05	3.57859e-05	0	0	0	0	0
1404	MEA-BST Lhx6 Nfib Gaba	0	0	0	0	0	7.15717e-05	0.00101462	0	0	0	0
1405	MEA-BST Lhx6 Nfib Gaba	0	0	0	0	3.97453e-06	0.00060836	0.000282763	0	0	0	0
1406	MEA-BST Lhx6 Nfib Gaba	0	0	0	0	0	0	3.32662e-05	0	0	0	0
1407	MEA-BST Lhx6 Nfib Gaba	0	0	0	0	0	7.15717e-05	0.000116432	0	0	0	0
1408	MEA-BST Lhx6 Nfib Gaba	0	0	0	0	0	0	4.98994e-05	2.11002e-05	0	0	0
1409	MEA-BST Lhx6 Nfib Gaba	0	0	0	0	0	0.000393644	0.000299396	2.11002e-05	0	0	0
1410	MEA-BST Lhx6 Nfib Gaba	0	0	0	0	7.94906e-06	0.000322073	0.000232864	0	0	0	0
1411	MEA-BST Lhx6 Nfib Gaba	0	0	0	0	0	0	1.66331e-05	0	0	0	0
1412	MEA-BST Lhx6 Nfib Gaba	0	0	0	0	7.94906e-06	0.000250501	0.00171321	0	0	0	0
1413	MEA-BST Lhx6 Nfib Gaba	0	0	0	0	3.97453e-06	3.57859e-05	0.000482361	0	0	0	0
1414	MEA-BST Lhx6 Nfib Gaba	0	0	3.71986e-06	5.80804e-05	0.000230523	0.00103779	0.000149698	0	0	0	0
1415	MEA-BST Lhx6 Nfib Gaba	0	0	3.71986e-06	0	0.000115261	0.000178929	1.66331e-05	0	0	0	0
1416	MEA-BST Lhx6 Nfib Gaba	0	0	0	0	0	0.00042943	0.000465727	0	0	0	0
1417	MEA-BST Lhx6 Nfib Gaba	0	2.06913e-05	6.69576e-05	0.000290402	0.000238472	3.57859e-05	0	0	0	0	0
1372	MEA-BST Lhx6 Nr2e1 Gaba	0	0	0	2.90402e-05	0.000135134	0	0	0	0	0	0
1373	MEA-BST Lhx6 Nr2e1 Gaba	0	0	3.71986e-06	0	0.000115261	0	0	0	0	0	0
1374	MEA-BST Lhx6 Nr2e1 Gaba	0	0	3.71986e-06	2.90402e-05	5.16689e-05	7.15717e-05	0	0	0	0	0
1375	MEA-BST Lhx6 Nr2e1 Gaba	0	0	0	2.90402e-05	3.17962e-05	3.57859e-05	0	0	0	0	0
1376	MEA-BST Lhx6 Nr2e1 Gaba	0	0	7.43973e-06	2.90402e-05	7.94906e-06	0	0	0	0	0	0
1377	MEA-BST Lhx6 Nr2e1 Gaba	0	0	0	0	2.38472e-05	3.57859e-05	0	0	0	0	0
1378	MEA-BST Lhx6 Nr2e1 Gaba	0	0	3.71986e-06	0.000290402	5.56434e-05	0	0	0	0	0	0
1379	MEA-BST Lhx6 Nr2e1 Gaba	0	0	3.71986e-06	0.000174241	2.78217e-05	3.57859e-05	0	0	0	0	0
1380	MEA-BST Lhx6 Nr2e1 Gaba	0	0	1.11596e-05	0.000174241	1.58981e-05	0	0	0	0	0	0
1381	MEA-BST Lhx6 Nr2e1 Gaba	0	0	7.43973e-06	0.000203282	4.37198e-05	0	0	0	0	0	0
1382	MEA-BST Lhx6 Nr2e1 Gaba	0	0	7.43973e-06	2.90402e-05	0.000453097	0.00232608	0.000332662	0	0	0	0
1383	MEA-BST Lhx6 Nr2e1 Gaba	0	0	2.60391e-05	0.000377523	0.000111287	0.000143143	0	0	0	0	0
1347	MEA-BST Lhx6 Sp9 Gaba	0	0	0	0	7.15416e-05	3.57859e-05	0	0	0	0	0
1348	MEA-BST Lhx6 Sp9 Gaba	0	0	0	0	0.000103338	0.000143143	3.32662e-05	0	0	0	0
1349	MEA-BST Lhx6 Sp9 Gaba	0	0	0	0	0.000115261	0.00060836	3.32662e-05	2.11002e-05	0	0	0
1350	MEA-BST Lhx6 Sp9 Gaba	0	0	0	0	3.97453e-06	0	0	0	0	0	0
1351	MEA-BST Lhx6 Sp9 Gaba	0	0	0	0	0.000397453	0.000572574	4.98994e-05	0	0	0	0
1352	MEA-BST Lhx6 Sp9 Gaba	0	0	0	0	0.000115261	7.15717e-05	0	0	0	0	0
1353	MEA-BST Lhx6 Sp9 Gaba	0	0	0	0	0	0.000501002	0.000216231	0	0	0	0
1354	MEA-BST Lhx6 Sp9 Gaba	0	0	0	0	0	0	0	0	0	0	0
1355	MEA-BST Lhx6 Sp9 Gaba	0	0	0	0	3.97453e-06	3.57859e-05	9.97987e-05	0	0	0	0
1356	MEA-BST Lhx6 Sp9 Gaba	0	0	0	0	2.78217e-05	0.000143143	1.66331e-05	0	0	0	0
1357	MEA-BST Lhx6 Sp9 Gaba	0	0	3.71986e-06	0	2.38472e-05	0.000178929	0	0	0	0	0
1358	MEA-BST Lhx6 Sp9 Gaba	0	0	0	0	1.58981e-05	3.57859e-05	0	0	0	0	0
1359	MEA-BST Lhx6 Sp9 Gaba	0	0	0	0	3.97453e-06	0	0	0	0	0	0
1360	MEA-BST Lhx6 Sp9 Gaba	0	0	3.71986e-05	0	0.000182828	0.000393644	0.000133065	0	0	0	0
1361	MEA-BST Lhx6 Sp9 Gaba	0	0	7.43973e-06	0	5.56434e-05	3.57859e-05	3.32662e-05	0	0	0	0
1362	MEA-BST Lhx6 Sp9 Gaba	0	0	0	0	0.00025437	0.000250501	0	2.11002e-05	0	0	0
1363	MEA-BST Lhx6 Sp9 Gaba	0	0	0	0	7.94906e-06	0	0	0	0	0	0
1364	MEA-BST Lhx6 Sp9 Gaba	0	0	2.60391e-05	0	0.000158981	3.57859e-05	9.97987e-05	0	0	0	0
1365	MEA-BST Lhx6 Sp9 Gaba	0	5.17282e-06	3.34788e-05	0	1.98727e-05	0	0	0	0	0	0
1366	MEA-BST Lhx6 Sp9 Gaba	0	0	1.48795e-05	0	0.000155007	0.000286287	9.97987e-05	0	0	0	0
1367	MEA-BST Lhx6 Sp9 Gaba	0	0	0	2.90402e-05	4.76944e-05	0.000143143	1.66331e-05	0	0	0	0
1368	MEA-BST Lhx6 Sp9 Gaba	0	0	0	0	0.000115261	0.000286287	1.66331e-05	0	0	0	0
1369	MEA-BST Lhx6 Sp9 Gaba	0	0	0	0	8.74397e-05	0.000393644	3.32662e-05	0	0	0	0
1370	MEA-BST Lhx6 Sp9 Gaba	0	0	0	0	0.000158981	0.000751503	0.000133065	0	0	0	0
1371	MEA-BST Lhx6 Sp9 Gaba	0	0	0	0	0.000238472	0.00132408	3.32662e-05	0	0	0	0
2375	MEA-BST Otp Glut	0	0	0	0	1.58981e-05	0.000501002	0.000282763	0	0	0	0
2376	MEA-BST Otp Glut	0	0	0	0	0	3.57859e-05	0	0	0	0	0
2377	MEA-BST Otp Glut	0	0	7.43973e-06	0	4.76944e-05	0.000143143	9.97987e-05	0	0	0	0
2378	MEA-BST Otp Glut	0	0	0	0	3.97453e-06	0.000178929	9.97987e-05	0	0	0	0
2379	MEA-BST Otp Glut	0	0	0	0	1.98727e-05	0.000572574	0.000465727	0	0	0	0
2380	MEA-BST Otp Glut	0	0	0	0	3.97453e-06	0	0	0	0	0	0
2381	MEA-BST Otp Glut	0	0	0	0	4.37198e-05	3.57859e-05	0	0	0	0	0
2382	MEA-BST Otp Glut	0	0	0	0	9.93633e-05	0.000357859	0	0	0	0	0
2383	MEA-BST Otp Glut	0	0	0	0	5.56434e-05	0.00042943	0	0	0	0	0
2384	MEA-BST Otp Glut	0	0	0	0	7.94906e-06	7.15717e-05	1.66331e-05	0	0	0	0
1291	MEA-BST Sox6 Gaba	0	0	0	2.90402e-05	1.98727e-05	0	0	0	0	0	0
1292	MEA-BST Sox6 Gaba	3.05005e-06	0	1.48795e-05	0	6.35925e-05	0.000178929	3.32662e-05	0	0	0	0
1293	MEA-BST Sox6 Gaba	1.52503e-06	0	2.23192e-05	0.000174241	7.55161e-05	0.000107358	3.32662e-05	0	0	0	0
1294	MEA-BST Sox6 Gaba	1.52503e-06	0	7.43973e-06	0	7.94906e-06	0.000143143	1.66331e-05	0	0	0	0
1295	MEA-BST Sox6 Gaba	0	1.03456e-05	7.43973e-05	5.80804e-05	0.000194752	0.000107358	0	0	0	0	0
1296	MEA-BST Sox6 Gaba	0	0	5.5798e-05	0.000319442	0.000151032	0.000250501	1.66331e-05	0	0	0	0
1297	MEA-BST Sox6 Gaba	6.10011e-06	5.17282e-06	0.000107876	0.000174241	9.53887e-05	0.00042943	4.98994e-05	0	0	0	0
1298	MEA-BST Sox6 Gaba	0	0	0	0	0	3.57859e-05	0	0	0	0	0
1299	MEA-BST Sox6 Gaba	0	0	3.71986e-06	0	1.98727e-05	0.000572574	0.000565526	0	0	0	0
1300	MEA-BST Sox6 Gaba	0	0	2.60391e-05	0.000377523	0.000135134	0.000357859	8.31656e-05	2.11002e-05	0	0	0
1301	MEA-BST Sox6 Gaba	1.52503e-06	0	3.71986e-06	0	7.94906e-06	0.000214715	0	0	0	0	0
1302	MEA-BST Sox6 Gaba	0	5.17282e-06	0.000111596	2.90402e-05	9.93633e-05	7.15717e-05	0	0	0	0	0
1303	MEA-BST Sox6 Gaba	0	0	7.06774e-05	2.90402e-05	0.000139109	0.000143143	6.65325e-05	0	0	0	0
1304	MEA-BST Sox6 Gaba	0	0	1.48795e-05	0	3.97453e-05	3.57859e-05	0	0	0	0	0
1305	MEA-BST Sox6 Gaba	1.52503e-06	5.17282e-06	0.000171114	0	0.000381555	0.000143143	6.65325e-05	0	0	0	0
1306	MEA-BST Sox6 Gaba	0	0	0	0	0	0.000143143	1.66331e-05	0	0	0	0
1307	MEA-BST Sox6 Gaba	1.52503e-06	0	1.48795e-05	0	0.000115261	7.15717e-05	3.32662e-05	0	0	0	0
1308	MEA-BST Sox6 Gaba	0	0	7.43973e-06	0	2.38472e-05	3.57859e-05	3.32662e-05	0	0	0	0
1309	MEA-BST Sox6 Gaba	0	0	3.71986e-06	0	0.000127185	0.000322073	0.000199597	0	0	0	0
1310	MEA-BST Sox6 Gaba	0	0	0	0	1.19236e-05	3.57859e-05	1.66331e-05	0	0	0	0
1311	MEA-BST Sox6 Gaba	0	0	3.71986e-06	0	0	0	0	0	0	0	0
1312	MEA-BST Sox6 Gaba	1.52503e-06	0	0	0	6.7567e-05	0.000143143	4.98994e-05	0	0	0	0
1313	MEA-BST Sox6 Gaba	1.52503e-06	0	1.48795e-05	2.90402e-05	6.7567e-05	0.000286287	0.000149698	0	0	0	0
1314	MEA-BST Sox6 Gaba	0	0	7.43973e-06	0	3.97453e-05	3.57859e-05	0	0	0	0	0
1315	MEA-BST Sox6 Gaba	0	0	1.11596e-05	0	7.94906e-06	3.57859e-05	0	0	0	0	0
1316	MEA-BST Sox6 Gaba	0	0	0	2.90402e-05	6.7567e-05	0	1.66331e-05	0	0	0	0
1317	MEA-BST Sox6 Gaba	0	0	1.48795e-05	0	6.7567e-05	0	1.66331e-05	0	0	0	0
1318	MEA-BST Sox6 Gaba	1.52503e-06	2.58641e-05	0.000100436	2.90402e-05	5.56434e-05	0	3.32662e-05	0	0	0	0
1319	MEA-BST Sox6 Gaba	0	0	0	0	1.58981e-05	0	0	0	0	0	0
1320	MEA-BST Sox6 Gaba	3.05005e-06	0	2.60391e-05	0	2.78217e-05	0	0	0	0	0	0
1321	MEA-BST Sox6 Gaba	0	0	5.5798e-05	8.71207e-05	3.57708e-05	0	1.66331e-05	0	0	0	0
1322	MEA-BST Sox6 Gaba	0	5.17282e-06	5.95178e-05	5.80804e-05	9.93633e-05	0.000178929	0.000116432	0	0	0	0
1323	MEA-BST Sox6 Gaba	0	0	7.06774e-05	0	5.16689e-05	0	3.32662e-05	0	0	0	0
1324	MEA-BST Sox6 Gaba	0	0	6.69576e-05	0	3.97453e-05	0.000107358	1.66331e-05	0	0	0	0
1325	MEA-BST Sox6 Gaba	3.05005e-06	0	5.5798e-05	0	1.19236e-05	7.15717e-05	3.32662e-05	0	0	0	0
1326	MEA-BST Sox6 Gaba	1.52503e-06	5.17282e-06	8.1837e-05	5.80804e-05	5.16689e-05	0	0	0	0	0	0
1327	MEA-BST Sox6 Gaba	0	5.17282e-06	6.69576e-05	0	8.34652e-05	0.000107358	8.31656e-05	0	0	0	0
1328	MEA-BST Sox6 Gaba	0	0	3.71986e-06	0	3.97453e-06	0	0	0	0	0	0
1329	MEA-BST Sox6 Gaba	0	0	7.43973e-06	0	0.000111287	0.000178929	4.98994e-05	0	0	0	0
1330	MEA-BST Sox6 Gaba	0	0	1.11596e-05	5.80804e-05	0.000190777	0.000107358	0	0	0	0	0
1331	MEA-BST Sox6 Gaba	0	0	3.34788e-05	0.000116161	5.9618e-05	0	0	0	0	0	0
1332	MEA-BST Sox6 Gaba	0	0	1.48795e-05	8.71207e-05	4.37198e-05	0	0	0	0	0	0
1333	MEA-BST Sox6 Gaba	1.52503e-06	0	3.71986e-06	8.71207e-05	1.19236e-05	0	0	0	0	0	0
1334	MEA-BST Sox6 Gaba	1.52503e-06	0	7.43973e-06	2.90402e-05	0.000321937	0.000250501	4.98994e-05	0	0	0	0
1335	MEA-BST Sox6 Gaba	1.52503e-06	0	0	0	0	3.57859e-05	0	0	0	0	0
1336	MEA-BST Sox6 Gaba	1.52503e-06	5.17282e-06	0	0	1.19236e-05	0.000393644	4.98994e-05	0	0	0	0
1337	MEA-BST Sox6 Gaba	1.52503e-06	0	0	0	0	0	3.32662e-05	0	0	0	0
1338	MEA-BST Sox6 Gaba	0	0	0	0	0	0.000250501	0.000116432	0	0	0	0
1339	MEA-BST Sox6 Gaba	0	0	0	0	0	7.15717e-05	0.000182964	0	0	0	0
1340	MEA-BST Sox6 Gaba	1.52503e-06	0	0	0	0	7.15717e-05	0.000399195	0	0	0	0
1341	MEA-BST Sox6 Gaba	0	0	0	0	0	0.000751503	0.000166331	0	0	0	0
1342	MEA-BST Sox6 Gaba	1.52503e-06	0	1.85993e-05	2.90402e-05	0.000699517	0.00400802	0.0027112	0	0	0	0
1343	MEA-BST Sox6 Gaba	0	0	0	0	0	0.000107358	0.00103125	0	0	0	0
1344	MEA-BST Sox6 Gaba	0	0	7.43973e-06	0	6.35925e-05	0	0	0	0	0	0
1345	MEA-BST Sox6 Gaba	0	0	0	0	3.97453e-05	0	1.66331e-05	0	0	0	0
1346	MEA-BST Sox6 Gaba	0	0	3.71986e-06	0	0.000115261	0.000214715	3.32662e-05	0	0	0	0
1538	MEA-COA-BMA Ccdc42 Glut	0	0	1.85993e-05	0.00499492	0.000476944	0	0	0	0	0	0
1539	MEA-COA-BMA Ccdc42 Glut	0	0	3.34788e-05	0.000755046	2.38472e-05	0	0	0	0	0	0
1540	MEA-COA-BMA Ccdc42 Glut	0	0	3.34788e-05	0.0022361	0.000182828	0	0	0	0	0	0
1541	MEA-COA-BMA Ccdc42 Glut	0	0	2.60391e-05	0.00153913	5.9618e-05	0	0	0	9.68392e-06	0	0
1542	MEA-COA-BMA Ccdc42 Glut	0	0	6.32377e-05	0.000290402	1.58981e-05	0	1.66331e-05	0	0	0	0
1543	MEA-COA-BMA Ccdc42 Glut	0	0	0.000107876	0.0047626	0.00037758	0	0	0	0	0	0
1544	MEA-COA-BMA Ccdc42 Glut	0	0	0.000580299	0.000958327	9.14142e-05	0	0	0	0	0	0
1545	MEA-COA-BMA Ccdc42 Glut	0	0	0	0	0	0	0	0	0	0	0
1546	MEA-COA-BMA Ccdc42 Glut	0	0	0.00100064	0.00847974	0.00632348	0.00110936	0.000249497	0	0	0	0
1547	MEA-COA-BMA Ccdc42 Glut	0	0	1.85993e-05	0.000203282	5.56434e-05	0	0	0	0	0	0
1548	MEA-COA-BMA Ccdc42 Glut	0	0	7.81172e-05	0.000319442	0.00100158	0.000143143	0	0	0	0	0
1549	MEA-COA-BMA Ccdc42 Glut	0	0	0	0	7.94906e-06	0	0	0	0	0	0
1550	MEA-COA-BMA Ccdc42 Glut	0	0	0.000342228	0.000551764	0.000222574	7.15717e-05	0	0	0	1.41036e-05	0
1551	MEA-COA-BMA Ccdc42 Glut	0	0	0.00027527	0.000290402	1.98727e-05	0	0	0	0	0	0
1552	MEA-COA-BMA Ccdc42 Glut	0	0	6.69576e-05	8.71207e-05	3.97453e-06	0	0	0	0	0	0
1553	MEA-COA-BMA Ccdc42 Glut	0	0	3.71986e-05	5.80804e-05	8.34652e-05	0	0	0	0	0	0
1186	MG-POL-SGN Glut	0	0	0	0	0	0	0	0.000274302	0	0	0
1187	MG-POL-SGN Glut	0	0	0	0	0	0	0	0	0	0	0
1188	MG-POL-SGN Glut	0	5.17282e-06	0	0	0	0	1.66331e-05	0.00105501	1.93678e-05	0	0
1189	MG-POL-SGN Glut	0	0	0	0	0	0	0	0	0	0	0
1190	MG-POL-SGN Glut	0	0	0	0	0	0	0	0	0	0	0
1191	MG-POL-SGN Glut	0	0	0	0	0	0	0	0.000105501	1.93678e-05	0	0
1060	MH Tac2 Glut	0	0	0	0	0	0	0	0.00183571	0	0	0
1061	MH Tac2 Glut	0	0	0	0	0	0	0	0.000379803	0	0	0
1062	MH Tac2 Glut	0	0	0	0	3.97453e-06	0	0	0.0136518	9.68392e-06	0	0
1063	MH Tac2 Glut	0	0	0	0	0	0	0	0.00449433	0	0	0
1064	MH Tac2 Glut	0	0	0	0	0	0	0	0.00111831	0	0	0
1065	MH Tac2 Glut	0	0	0	0	0	0	0	0.00392463	0	0	0
1066	MH Tac2 Glut	0	0	0	0	0	0	0	0.00107611	0	0	0
1067	MH Tac2 Glut	0	0	0	0	0	0	0	0.00979048	0	0	0
1068	MH Tac2 Glut	0	1.03456e-05	0	0	0	0	0	0.00957947	0	0	0
1069	MH Tac2 Glut	0	0	0	0	0	0	0	0.00930517	0	0	0
1070	MH Tac2 Glut	0	0	0	0	0	0	0	0.000443103	0	0	0
1071	MH Tac2 Glut	0	0	0	0	0	0	0	0.00272192	0	0	0
1072	MH Tac2 Glut	0	0	0	0	0	0	0	0.00280632	0	0	0
1073	MH Tac2 Glut	0	0	0	0	0	0	0	0.00113941	0	0	0
1074	MH Tac2 Glut	0	1.03456e-05	0	0	0	0	0	0.00358703	0	0	0
1075	MH Tac2 Glut	0	0	0	0	0	0	0	0.00107611	0	0	0
1076	MH Tac2 Glut	0	0	0	0	0	0	0	0.000189901	0	0	0
1077	MH Tac2 Glut	0	0	0	0	0	0	0	0.000611905	0	0	0
1078	MH Tac2 Glut	0	6.20739e-05	0	0	0	0	0	0.00234212	0	0	0
1079	MH Tac2 Glut	0	1.03456e-05	3.71986e-06	0	0	0	0	0.00120271	0	0	0
1080	MH Tac2 Glut	0	3.62098e-05	0	0	0	3.57859e-05	0	0.00289072	0	0	0
1214	MM Foxb1 Glut	0	0	0	0	0	0	0.0176644	0	0	0	0
1215	MM Foxb1 Glut	0	0	0	0	0	0	0.00494004	0	0	0	0
1216	MM Foxb1 Glut	0	0	0	0	0	0	0.00345969	0	0	0	0
1217	MM Foxb1 Glut	0	0	0	0	0	0	0.0225711	0	9.68392e-06	0	0
1218	MM Foxb1 Glut	0	0	0	0	0	0	0.000482361	0	0	0	0
1219	MM Foxb1 Glut	0	0	0	0	0	0	0.00217894	0	2.90518e-05	0	0
1220	MM Foxb1 Glut	0	0	0	0	0	0	0.000881556	0	9.68392e-06	0	0
1208	MM-ant Foxb1 Glut	0	0	0	0	0	0	0.00475707	0	0	0	0
1209	MM-ant Foxb1 Glut	0	0	0	0	0	0	0.00209577	0	0	0	0
1210	MM-ant Foxb1 Glut	0	0	0	0	0	0	0.00548893	0	0	0	0
1211	MM-ant Foxb1 Glut	0	0	0	0	0	0	0.0132566	0	5.81035e-05	0	0
1212	MM-ant Foxb1 Glut	0	0	0	0	0	0	0.000216231	0	0	0	0
1213	MM-ant Foxb1 Glut	0	0	0	0	0	0	0.00450758	0	0	0	0
5047	MOB Dopa-Gaba	1.67753e-05	0	0.00761456	0	0	0	0	0	0	0	0
5048	MOB Dopa-Gaba	6.10011e-06	0	0.00325488	0	3.97453e-06	0	0	0	0	0	0
5049	MOB Dopa-Gaba	1.52503e-05	0	0.00727605	2.90402e-05	7.94906e-06	0	0	0	0	0	0
5050	MOB Dopa-Gaba	0	0	0.000141355	0	3.97453e-06	0	0	0	0	0	0
5051	MOB Dopa-Gaba	0	0	0.00430016	0	0	0	0	0	0	0	0
5052	MOB Dopa-Gaba	1.22002e-05	0	0.00505902	5.80804e-05	4.37198e-05	0.000143143	0	0	0	0	0
5053	MOB Dopa-Gaba	6.10011e-06	0	0.00192689	0	7.94906e-06	3.57859e-05	0	0	0	0	0
5054	MOB Dopa-Gaba	7.62514e-06	5.17282e-06	0.000223192	8.71207e-05	1.58981e-05	0.000107358	0	0	0	0	0
5055	MOB Dopa-Gaba	2.44004e-05	0	0.00677387	2.90402e-05	4.76944e-05	0.000107358	0	0	0	0	0
1232	MOB Eomes Ms4a15 Glut	1.52503e-06	0	0.0162856	0	0	0	0	0	0	0	0
1233	MOB Eomes Ms4a15 Glut	0	5.17282e-06	0.0043262	2.90402e-05	0	0	0	0	0	1.41036e-05	4.05288e-06
1234	MOB Eomes Ms4a15 Glut	1.22002e-05	0	0.0109252	0	0	0	0	0	0	0	0
1235	MOB Eomes Ms4a15 Glut	3.05005e-06	0	0.00398769	0	0	0	0	0	0	0	0
1236	MOB Eomes Ms4a15 Glut	1.06752e-05	0	0.00906159	5.80804e-05	0	0	0	0	0	0	0
1237	MOB Eomes Ms4a15 Glut	3.05005e-06	0	0.0127182	2.90402e-05	0	0	0	0	0	0	0
1238	MOB Eomes Ms4a15 Glut	9.15016e-06	3.10369e-05	0.00353759	0	3.97453e-05	0	3.32662e-05	0	9.68392e-06	0	4.05288e-06
1239	MOB Eomes Ms4a15 Glut	9.15016e-06	1.55185e-05	0.00299821	2.90402e-05	2.78217e-05	0	0	0	0	0	0
1240	MOB Eomes Ms4a15 Glut	1.83003e-05	0	0.0287546	0	3.97453e-06	0	0	0	0	0	0
1241	MOB Eomes Ms4a15 Glut	4.57508e-06	0	0.00369011	2.90402e-05	0	0	0	0	0	0	0
1242	MOB Eomes Ms4a15 Glut	1.52503e-06	0	0.00245139	0	0	0	0	0	0	0	0
4982	MOB Meis2 Gaba	4.57508e-06	0	0.00108992	8.71207e-05	5.9618e-05	0.000178929	0	0	9.68392e-06	0	0
4983	MOB Meis2 Gaba	6.10011e-06	0	0.0201282	0	4.76944e-05	3.57859e-05	0	0	0	0	0
4984	MOB Meis2 Gaba	4.57508e-06	0	0.00660648	0	3.97453e-06	0	0	0	0	0	0
4985	MOB Meis2 Gaba	0	0	5.5798e-05	0	1.19236e-05	0	0	0	0	0	0
4986	MOB Meis2 Gaba	6.10011e-06	0	0.00973117	0	7.94906e-06	0	0	0	0	0	0
4987	MOB Meis2 Gaba	0	0	0.00156606	0	0	0	0	0	0	0	0
4988	MOB Meis2 Gaba	1.52503e-06	0	0.00305401	2.90402e-05	1.58981e-05	0	0	0	9.68392e-06	0	4.05288e-06
4989	MOB Meis2 Gaba	0	0	0.000212032	0	0	0	0	0	0	0	0
4990	MOB Meis2 Gaba	1.52503e-06	0	0.00123499	0	0	0	0	0	0	0	0
4991	MOB Meis2 Gaba	7.93014e-05	0	0.00314701	0	7.94906e-06	3.57859e-05	0	0	0	0	0
4992	MOB Meis2 Gaba	1.52503e-05	0	0.0203774	0	7.94906e-06	3.57859e-05	0	0	0	1.41036e-05	0
4993	MOB Trdn Gaba	0	0	0.0159099	0	3.97453e-06	0	0	0	0	0	0
4994	MOB Trdn Gaba	0	0	0.0183315	0	0	0	0	0	0	0	0
4995	MOB Trdn Gaba	1.52503e-06	0	0.0102854	0	0	0	0	0	0	0	0
5056	MOB-STR-CTX Inh IMN	0	0.000129321	3.34788e-05	0	2.38472e-05	0	0	0	0	0	0
5057	MOB-STR-CTX Inh IMN	9.15016e-06	0.000139666	0.000193433	0.000174241	0.000313988	0	0	0	0	0	0
5058	MOB-STR-CTX Inh IMN	1.06752e-05	8.7938e-05	3.71986e-05	0.000580804	0.000190777	0	0	0	0	0	0
5059	MOB-STR-CTX Inh IMN	0	1.55185e-05	1.11596e-05	5.80804e-05	3.17962e-05	0	0	0	0	0	0
5060	MOB-STR-CTX Inh IMN	3.05005e-06	1.55185e-05	5.20781e-05	0	8.34652e-05	0	0	0	0	0	0
5061	MOB-STR-CTX Inh IMN	1.67753e-05	0.000243123	0.00027155	0.000638885	0.000961837	0.000286287	0	0	0	0	0
5062	MOB-STR-CTX Inh IMN	4.57508e-06	2.58641e-05	0.00145447	5.80804e-05	0.00115261	3.57859e-05	0	0	0	0	0
5063	MOB-STR-CTX Inh IMN	9.15016e-06	7.75924e-05	0.00081465	2.90402e-05	0.00108107	7.15717e-05	0	0	0	0	0
5064	MOB-STR-CTX Inh IMN	0	0	0.000141355	0	3.97453e-06	0	0	0	0	0	0
5065	MOB-STR-CTX Inh IMN	0	0	0.000100436	0	0	0	0	0	0	0	0
5066	MOB-STR-CTX Inh IMN	0	0	0.00175578	0	2.78217e-05	0	0	0	0	0	0
5067	MOB-STR-CTX Inh IMN	0	0	0.00226912	0	2.78217e-05	7.15717e-05	0	0	0	0	0
5068	MOB-STR-CTX Inh IMN	0	0	0.00668832	0	3.97453e-06	0	0	0	0	0	0
5069	MOB-STR-CTX Inh IMN	3.05005e-06	5.17282e-06	0.00592946	0	0.000158981	3.57859e-05	0	0	0	0	0
5070	MOB-STR-CTX Inh IMN	0	0	0.000293869	0	3.97453e-06	0	0	0	0	0	0
5071	MOB-STR-CTX Inh IMN	0	0	0.00117176	0	7.94906e-06	0	0	0	0	0	0
5072	MOB-STR-CTX Inh IMN	0	0	3.71986e-06	0	0	0	0	0	0	0	0
5073	MOB-STR-CTX Inh IMN	0	0	2.60391e-05	0	0	0	0	0	0	0	0
5074	MOB-STR-CTX Inh IMN	4.57508e-06	5.17282e-06	2.23192e-05	2.90402e-05	7.94906e-05	0	0	0	9.68392e-06	0	0
5075	MOB-STR-CTX Inh IMN	1.52503e-05	6.20739e-05	0.000383146	2.90402e-05	0.00046502	0	0	0	0	0	0
5076	MOB-STR-CTX Inh IMN	1.52503e-06	0	1.85993e-05	0	7.94906e-06	0	0	0	0	0	0
5077	MOB-STR-CTX Inh IMN	0	2.06913e-05	0	2.90402e-05	3.97453e-06	0	0	0	0	0	0
5078	MOB-STR-CTX Inh IMN	0	0	0.000260391	0	0	0	0	0	0	0	0
5079	MOB-STR-CTX Inh IMN	2.44004e-05	0.000118975	0.0126847	8.71207e-05	0.00174482	0.000143143	0	0	0	0	0
5080	MOB-STR-CTX Inh IMN	0	0	0.000212032	0	0	0	0	0	0	0	0
5081	MOB-STR-CTX Inh IMN	0	0	0.000122756	0	3.97453e-06	0	0	0	0	0	0
5082	MOB-STR-CTX Inh IMN	0	0	9.67165e-05	0	0	0	0	0	0	0	0
5083	MOB-STR-CTX Inh IMN	0	0	0.000241791	0	0	0	0	0	0	0	0
5084	MOB-STR-CTX Inh IMN	0	0	0.000119036	0	1.98727e-05	0	0	0	0	0	0
5085	MOB-STR-CTX Inh IMN	0	0	0.000755132	0	3.57708e-05	0	0	0	0	0	0
5086	MOB-STR-CTX Inh IMN	0	0	7.43973e-06	0	0	0	0	0	0	0	0
4996	MOB-in Frmd7 Gaba	0	0	0.00416997	0	0	3.57859e-05	0	0	0	0	0
4997	MOB-in Frmd7 Gaba	1.52503e-06	0	0.0123537	0	0	0	0	0	0	0	0
4998	MOB-in Frmd7 Gaba	3.05005e-06	0	0.014102	0	0	0	0	0	0	0	0
4999	MOB-in Frmd7 Gaba	0	0	0.00415509	2.90402e-05	0	0	0	0	0	0	0
5000	MOB-in Frmd7 Gaba	0	0	0.0123314	0	0	0	0	0	0	0	0
5001	MOB-in Frmd7 Gaba	0	0	0.00136891	0	0	0	0	0	0	0	0
5002	MOB-in Frmd7 Gaba	0	0	0.0256857	0	0	0	0	0	0	0	0
5003	MOB-in Frmd7 Gaba	0	0	0.0217426	2.90402e-05	0.000242446	3.57859e-05	0	0	0	0	0
5004	MOB-in Frmd7 Gaba	0	0	0.0333821	2.90402e-05	3.97453e-06	0	0	0	0	0	0
5005	MOB-in Frmd7 Gaba	0	0	0.00137263	0	0	0	0	0	0	0	0
5006	MOB-in Frmd7 Gaba	0	0	0.0031656	0	0	0	0	0	0	0	0
5007	MOB-in Frmd7 Gaba	0	0	0.00473167	0	7.94906e-06	0	0	0	0	0	0
5008	MOB-in Frmd7 Gaba	0	0	0.00465727	0	0	0	0	0	0	0	0
5009	MOB-in Frmd7 Gaba	1.52503e-06	0	0.00297961	0	3.97453e-06	0	0	0	0	0	0
5010	MOB-in Frmd7 Gaba	0	0	0.00521897	0	0	0	0	0	0	0	0
5011	MOB-in Frmd7 Gaba	0	0	0.00225052	0	0	3.57859e-05	0	0	0	0	0
5012	MOB-in Frmd7 Gaba	0	0	0.00965305	0	0	0	0	0	0	0	0
5013	MOB-in Frmd7 Gaba	1.52503e-06	0	0.0345427	0	3.97453e-06	0	0	0	0	0	0
5014	MOB-in Frmd7 Gaba	0	0	0.00306145	0	0	0	0	0	0	0	0
5015	MOB-in Frmd7 Gaba	0	0	0.00171114	0	3.97453e-06	3.57859e-05	0	0	0	0	0
5016	MOB-in Frmd7 Gaba	0	0	0.00263738	0	0	0	0	0	0	0	0
5017	MOB-in Frmd7 Gaba	0	0	0.000305029	0	0	0	0	0	0	0	0
5018	MOB-in Frmd7 Gaba	0	0	0.000442664	0	1.19236e-05	0	0	0	0	0	0
5019	MOB-in Frmd7 Gaba	0	0	0.00791215	0	3.97453e-06	0	0	0	0	0	0
5020	MOB-in Frmd7 Gaba	0	0	0.000453823	0	3.97453e-06	0	0	0	0	0	0
5021	MOB-in Frmd7 Gaba	0	0	0.00748809	0	7.94906e-06	0	0	0	0	0	0
5022	MOB-in Frmd7 Gaba	0	0	0.00822462	2.90402e-05	7.94906e-06	0	0	0	0	0	0
5023	MOB-in Frmd7 Gaba	0	0	0.00573231	0	0	0	0	0	0	0	0
5024	MOB-in Frmd7 Gaba	0	0	0.00189341	0	0	0	0	0	0	0	0
5025	MOB-in Frmd7 Gaba	0	0	0.00824694	8.71207e-05	1.19236e-05	0	0	0	0	0	0
5026	MOB-in Frmd7 Gaba	0	0	0.000963445	0	3.97453e-06	0	0	0	0	0	0
5027	MOB-in Frmd7 Gaba	1.52503e-06	0	0.00370498	2.90402e-05	3.97453e-06	0	0	0	0	0	0
5028	MOB-in Frmd7 Gaba	0	0	0.000639817	0	0	0	0	0	0	0	0
5029	MOB-in Frmd7 Gaba	0	0	0.00684827	0	3.97453e-06	0	0	0	0	0	0
5030	MOB-in Frmd7 Gaba	0	0	0.000970885	0	0	0	0	0	0	0	0
5044	MOB-mi Frmd7 Gaba	6.10011e-06	0	0.00688175	0	7.94906e-06	0	0	0	0	0	0
5045	MOB-mi Frmd7 Gaba	4.57508e-06	0	0.00530453	0	1.19236e-05	0	0	0	0	0	0
5046	MOB-mi Frmd7 Gaba	1.52503e-06	0	0.0037645	0	1.98727e-05	0	0	0	0	0	0
5031	MOB-out Frmd7 Gaba	1.06752e-05	0	0.0103598	0	3.97453e-06	0	0	0	0	0	0
5032	MOB-out Frmd7 Gaba	3.96507e-05	0	0.0183464	5.80804e-05	2.78217e-05	0	0	0	0	0	0
5033	MOB-out Frmd7 Gaba	0	0	0.00352643	0	0	0	0	0	0	0	0
5034	MOB-out Frmd7 Gaba	5.03259e-05	0	0.0231264	0.000203282	3.97453e-05	0	0	0	0	0	0
5035	MOB-out Frmd7 Gaba	2.44004e-05	0	0.0245548	0	4.76944e-05	0	0	0	0	0	0
5036	MOB-out Frmd7 Gaba	1.67753e-05	5.17282e-06	0.0111819	0.000145201	4.76944e-05	0	0	0	0	0	0
5037	MOB-out Frmd7 Gaba	6.10011e-06	0	0.00139123	0	0	0	0	0	0	0	0
5038	MOB-out Frmd7 Gaba	6.10011e-06	0	0.00719794	0	3.97453e-06	0	0	0	0	0	0
5039	MOB-out Frmd7 Gaba	3.05005e-06	0	0.00253695	0	0	0	0	0	0	0	0
5040	MOB-out Frmd7 Gaba	4.57508e-06	0	0.00672923	0	3.97453e-06	0	0	0	0	0	0
5041	MOB-out Frmd7 Gaba	1.52503e-06	0	0.00127591	0	0	0	0	0	0	0	0
5042	MOB-out Frmd7 Gaba	3.05005e-06	0	0.00331812	0	0	0	0	0	0	0	0
5043	MOB-out Frmd7 Gaba	1.06752e-05	0	0.00138379	5.80804e-05	3.97453e-06	3.57859e-05	0	0	0	0	0
1680	MPO-LPO Lhx8 Gaba	0	0	0	0	0	3.57859e-05	0.000316029	0	0	0	0
1681	MPO-LPO Lhx8 Gaba	0	0	0	0	7.15416e-05	0.00182508	0.0030106	2.11002e-05	0	0	0
1682	MPO-LPO Lhx8 Gaba	0	0	0	0	7.94906e-06	0.000858861	0.00159678	0	9.68392e-06	0	0
1683	MPO-LPO Lhx8 Gaba	0	0	0	0	0	0.000107358	0.000698591	0	0	0	0
1684	MPO-LPO Lhx8 Gaba	0	0	0	0	7.94906e-06	3.57859e-05	0.00026613	0	0	0	0
1685	MPO-LPO Lhx8 Gaba	0	0	0	0	0	0	0.000399195	0	0	0	0
1686	MPO-LPO Lhx8 Gaba	0	0	0	0	3.97453e-06	0.000322073	0.00163005	0	0	0	0
1687	MPO-LPO Lhx8 Gaba	0	0	0	0	1.19236e-05	0	0.000465727	0	0	0	0
1688	MPO-LPO Lhx8 Gaba	0	0	0	0	0	0	0.000582159	0	0	0	0
1689	MPO-LPO Lhx8 Gaba	0	0	0	0	7.94906e-05	0.000107358	0.000582159	0	0	0	0
1690	MPO-LPO Lhx8 Gaba	0	0	0	0	1.58981e-05	3.57859e-05	0.00158015	0	0	0	0
1691	MPO-LPO Lhx8 Gaba	0	0	0	0	3.97453e-06	0	0.00169658	0	9.68392e-06	0	0
1692	MPO-LPO Lhx8 Gaba	0	0	0	0	0	0.00146722	0.00425808	0	0	0	0
1693	MPO-LPO Lhx8 Gaba	0	0	0	0	0	0	0.000299396	0	0	0	0
1694	MPO-LPO Lhx8 Gaba	0	0	0	0	3.97453e-06	0.000178929	0.00131402	0	0	0	0
1695	MPO-LPO Lhx8 Gaba	0	0	0	0	3.97453e-06	0.000143143	0.000881556	0	0	0	0
1696	MPO-LPO Lhx8 Gaba	0	0	0	0	0	0.000823075	0.00143045	0	0	0	0
1697	MPO-LPO Lhx8 Gaba	0	0	0	0	0	0.000178929	0.000299396	0	0	0	0
1698	MPO-LPO Lhx8 Gaba	0	0	0	0	2.78217e-05	0.00168194	0.000931455	0	0	0	0
1699	MPO-LPO Lhx8 Gaba	0	0	0	0	7.94906e-06	0.00203979	0.00171321	0	0	0	0
1700	MPO-LPO Lhx8 Gaba	0	0	0	0	0	0.000644145	0.000515627	0	0	0	0
1701	MPO-LPO Lhx8 Gaba	0	0	0	0	3.97453e-06	0.000322073	0.00206251	0	0	0	0
1702	MPO-LPO Lhx8 Gaba	0	0	0	0	1.58981e-05	0.000644145	0.000648692	0	0	0	0
1703	MPO-LPO Lhx8 Gaba	0	0	0	0	1.58981e-05	0	0.000382562	0	0	0	0
1704	MPO-LPO Lhx8 Gaba	0	0	0	0	1.19236e-05	3.57859e-05	9.97987e-05	0	0	0	0
1705	MPO-LPO Lhx8 Gaba	0	0	0	0	7.15416e-05	0.00175351	0.00299396	0	0	0	0
2134	MPO-MPN Glut	0	0	0	0	0	0	0.000332662	0	0	0	0
2135	MPO-MPN Glut	0	0	0	0	0	0	9.97987e-05	0	0	0	0
2136	MPO-MPN Glut	0	0	0	0	0	0	0.00026613	0	0	0	0
2137	MPO-MPN Glut	0	0	0	0	0	0	0.000166331	0	0	0	0
2138	MPO-MPN Glut	0	0	0	0	0	0	0.000565526	0	0	0	0
[truncated: 3,100 more rows]

## Sheet: non-neuronal
cluster_id	subclass_label	Isocortex	Hippocampus	Olfactory	Cortical_subplate	Striatum	Pallidum	Hypothalamus	Thalamus	Midbrain	Hindbrain	Cerebellum	Fiber_tracts	Ventricular_systems
5171	ABC NN	0.00229464	0.00323478	0.00275003	0.000146352	0.000374443	0.000104047	0.00171903	0	0.00117552	0.000763793	0.00580751	0.00176438	0.00153843
5172	ABC NN	1.757e-05	2.12256e-05	3.62527e-05	0	4.73979e-06	0	0	0	1.09182e-05	8.6142e-06	0.000699289	3.48397e-05	0.000238348
5173	ABC NN	0.000989189	0.00095515	0.00218552	0.00012196	0.000208551	4.45918e-05	0.000393513	0	0.000287512	0.000488138	0.00250721	0.00124676	0.00097506
5103	Astro-CB NN	0	0	0.000155369	0	0	0	0	0	1.09182e-05	0.00034744	0.0129454	0.00396178	0.000780048
5104	Astro-NT NN	0	0	0	0	4.73979e-06	0	1.03556e-05	7.58869e-06	2.54758e-05	0.000936077	0.000460507	0.000308581	0.00110507
5105	Astro-NT NN	0.000142317	0.00194851	8.80423e-05	0	0.000488198	0.00162017	0.00382122	0.00150256	0.0102595	0.00196691	0.00254132	0.00375025	0.00145176
5106	Astro-NT NN	0	4.24511e-06	1.55369e-05	0	3.31785e-05	8.91835e-05	2.07112e-05	0	1.8197e-05	2.8714e-06	0	2.2397e-05	0
5107	Astro-NT NN	0	4.24511e-06	0	0	0	0	3.10668e-05	7.58869e-06	4.36727e-05	2.58426e-05	8.52791e-06	1.49313e-05	2.1668e-05
5108	Astro-NT NN	0.000563996	0.00473755	0.00307112	0.00712247	0.0250829	0.214234	0.326782	0.238566	0.258091	0.204866	0.0654603	0.0478648	0.0807566
5109	Astro-NT NN	1.0542e-05	3.8206e-05	1.55369e-05	0.00012196	9.47957e-05	0.00034187	0.00108734	0.000129008	0.000156494	0.00014357	3.41116e-05	5.97253e-05	0.000151676
5116	Astro-OLF NN	1.2299e-05	0	0.00141903	0	4.73979e-06	0	0	0	0	0	0	0.000134382	0
5117	Astro-OLF NN	3.33829e-05	2.12256e-05	0.0652393	0	9.47957e-06	1.48639e-05	0	1.51774e-05	3.63939e-06	0	0.000170558	0.00193609	2.1668e-05
5118	Astro-OLF NN	8.78498e-06	1.27353e-05	0.0131235	0	4.73979e-06	0	0	0	0	0	8.52791e-06	0.000149313	0
5119	Astro-OLF NN	3.51399e-06	4.24511e-06	0.0102854	0	0	0	6.21337e-05	0	0	2.8714e-06	0	0.000186641	4.3336e-05
5120	Astro-OLF NN	0	0	0.00184371	0	0	0	0	0	0	0	0	2.2397e-05	0
5110	Astro-TE NN	0.00690324	0.0171163	0.00777362	0.00292704	0.00158309	0.000237823	6.21337e-05	0.000789224	0.000735158	2.00998e-05	0.000213198	0.0041957	0.00255682
5111	Astro-TE NN	4.91959e-05	0.00528092	6.73265e-05	0.00024392	0.000142194	0	0	0	2.54758e-05	0	2.55837e-05	0.000340932	0.000130008
5112	Astro-TE NN	1.5813e-05	6.79218e-05	3.10738e-05	2.4392e-05	0.000710968	2.97278e-05	0	0	0	0	0	4.23054e-05	4.3336e-05
5113	Astro-TE NN	0.267114	0.331781	0.182051	0.301046	0.221789	0.0280185	0.000341735	0.00116866	0.000989915	0.000172284	0.00164589	0.0824731	0.0409092
5114	Astro-TE NN	0.000161644	0.00100609	0.000274485	0.00975681	0.00124182	1.48639e-05	0	0	0	0	8.52791e-06	0.00229196	0.00556868
5115	Astro-TE NN	0.000124747	0.000267442	0.00259466	0.000609801	0.00491042	0.000564829	3.10668e-05	0	3.63939e-06	0	0	0.00258809	0.0152109
5121	Astroependymal NN	1.0542e-05	2.12256e-05	5.69685e-05	0	0	1.48639e-05	0	0.00081199	3.63939e-06	2.8714e-06	8.52791e-06	3.73283e-05	0.000455028
5122	Astroependymal NN	3.68969e-05	0.000237726	3.10738e-05	0	1.42194e-05	1.48639e-05	0	1.51774e-05	0	0	0	4.23054e-05	0.000520032
5123	Astroependymal NN	1.757e-06	1.27353e-05	3.62527e-05	0	4.73979e-06	2.97278e-05	0	7.58869e-06	0	0	1.70558e-05	1.24428e-05	6.5004e-05
5124	Astroependymal NN	1.9327e-05	2.54707e-05	4.14317e-05	0	1.42194e-05	0	2.07112e-05	0	7.27879e-06	0.000134956	0.000861319	1.99084e-05	0.00132175
5125	Astroependymal NN	0	0	3.62527e-05	0	1.42194e-05	0	0	7.58869e-06	0.000294791	2.8714e-06	2.55837e-05	1.24428e-05	0.00075838
5126	Astroependymal NN	5.27099e-06	1.69805e-05	1.03579e-05	0	0	0	0	6.82982e-05	0.000502236	1.4357e-05	1.70558e-05	2.98626e-05	0.00290351
5191	BAM NN	0.000922423	0.000700444	0.00116009	0.000634193	0.000692009	0.00041619	0.000414224	0.000538797	0.000615058	0.000660422	0.00139858	0.000497711	0.000476696
5192	BAM NN	0.00224368	0.0031711	0.00341293	0.00260995	0.00220874	0.00200663	0.00206077	0.00160121	0.00235833	0.00167977	0.00353908	0.00175692	0.00192845
5102	Bergmann NN	3.51399e-06	4.24511e-06	0.000155369	0	0	0	0	0	0.000582303	0.000140699	0.204542	0.00240145	0.00708544
5142	CHOR NN	1.757e-06	0.0005646	5.17896e-06	0.00346367	0.00885392	0.00034187	0	0.00046291	0	0.00247515	0.0135082	0.00478051	0.277805
5194	DC NN	7.02799e-06	2.12256e-05	4.66106e-05	4.87841e-05	4.73979e-06	0	1.03556e-05	2.27661e-05	2.54758e-05	8.6142e-06	4.26396e-05	4.47939e-05	0.00010834
5195	DC NN	2.1084e-05	4.24511e-06	4.66106e-05	2.4392e-05	2.36989e-05	2.97278e-05	2.07112e-05	1.51774e-05	2.54758e-05	2.58426e-05	3.41116e-05	9.95421e-06	2.1668e-05
5196	DC NN	4.56819e-05	5.51865e-05	0.000103579	9.75681e-05	3.79183e-05	4.45918e-05	2.07112e-05	2.27661e-05	5.09515e-05	3.73282e-05	6.82233e-05	3.98168e-05	4.3336e-05
5187	Endo NN	0.0260633	0.0198926	0.022834	0.018855	0.0149019	0.0119209	0.0150467	0.0133789	0.0162499	0.0147217	0.0264024	0.0065872	0.00524366
5188	Endo NN	0.18037	0.139528	0.128687	0.115838	0.120438	0.079849	0.0953855	0.137295	0.105954	0.107112	0.153545	0.0515155	0.0348855
5189	Endo NN	0.0865497	0.065396	0.0940913	0.0746396	0.0719499	0.0452012	0.0570698	0.0339139	0.0525965	0.0449317	0.0894066	0.0287876	0.0247232
5134	Ependymal NN	0	2.54707e-05	0	0	0.000151673	0.000252687	0.000859516	0.0014115	0.00201622	0.000241198	0.000460507	0.000470336	0.0281251
5135	Ependymal NN	0	8.49023e-06	0	7.31761e-05	0.00021803	4.45918e-05	3.10668e-05	7.58869e-06	1.8197e-05	0.000465167	0.00335147	0.000179176	0.00814717
5136	Ependymal NN	0	0	0	0	0	0	8.28449e-05	0	1.09182e-05	3.44568e-05	0.000417868	1.99084e-05	0.00201512
5137	Ependymal NN	8.78498e-06	0.00279328	0.000139832	0.00317096	0.0116931	0.00219986	0.0127063	0.00305824	0.00233285	0.000961919	0.00641299	0.00888662	0.203333
5138	Ependymal NN	0	0	0	0	0	0	0	7.58869e-06	7.27879e-06	5.7428e-06	1.70558e-05	1.24428e-05	0.000476696
5139	Ependymal NN	0	0	0	0	1.42194e-05	0	5.17781e-05	1.51774e-05	3.63939e-06	9.18848e-05	5.11675e-05	9.95421e-06	0.000953392
5140	Ependymal NN	0	0	0	0	0	1.48639e-05	4.14224e-05	0	0.000262036	4.88138e-05	0.000127919	1.49313e-05	0.00138675
5141	Hypendymal NN	0	0	0	0	1.42194e-05	0	0	7.58869e-06	0.000644173	2.8714e-06	2.55837e-05	9.95421e-06	0.00303352
5197	Lymphoid NN	0.000483174	0.000318383	0.000321095	0.00024392	0.000265428	0.000193231	0.000207112	0.000151774	0.00029843	0.000226841	0.00114274	0.000199084	0.000498364
5198	Lymphoid NN	7.02799e-06	8.49023e-06	5.17896e-06	0	4.73979e-06	1.48639e-05	1.03556e-05	7.58869e-06	1.09182e-05	1.4357e-05	0	4.97711e-06	2.1668e-05
5199	Lymphoid NN	0.000441006	0.000275932	0.000600759	0.000292704	0.000298607	0.000327006	0.00033138	0.000265604	0.000291152	0.000295754	0.000886903	0.000233924	0.000238348
5200	Lymphoid NN	0.000525342	0.000343854	0.000973644	0.000463449	0.000341265	0.000282414	0.000238179	0.000273193	0.000251118	0.000290012	0.000588426	0.000390703	0.000260016
5190	Microglia NN	0.118082	0.088171	0.0988094	0.118667	0.103953	0.0825394	0.0550504	0.0548207	0.0431778	0.0362773	0.0319114	0.037714	0.0194145
5193	Monocytes NN	0.000131775	5.51865e-05	0.000134653	7.31761e-05	0.000132714	2.97278e-05	6.21337e-05	9.10643e-05	4.73121e-05	5.45566e-05	0.000264365	4.23054e-05	8.6672e-05
5167	OEG NN	2.4598e-05	0	0.00887674	0	0	0	0	0	0	1.72284e-05	0	0.0169346	0
5168	OEG NN	5.27099e-05	0	0.0283393	0	0	0	0	0	0	0	0	0.0203215	0
5169	OEG NN	0.00015813	0	0.0396864	0	0	0	0	0	0	0	0	0.00587547	0
5170	OEG NN	0.000117719	0	0.00276556	0	0	0	0	0	0	0	0	9.20764e-05	0
5143	OPC NN	0.000734425	0.00057309	0.000906318	0.00165866	0.000308086	0.000386462	0.000113912	0.000129008	4.73121e-05	2.29712e-05	8.52791e-06	0.000263787	6.5004e-05
5144	OPC NN	8.78498e-06	2.97158e-05	5.69685e-05	0	4.26581e-05	0.000401326	0.000248535	0.00017454	0.000236561	0.000275655	0.000434924	0.000164244	2.1668e-05
5145	OPC NN	0.000358427	0.000407531	0.000357348	0.000487841	0.000142194	7.43196e-05	5.17781e-05	4.55322e-05	2.18364e-05	2.8714e-05	8.52791e-06	0.000174199	4.3336e-05
5146	OPC NN	0.073829	0.0824019	0.0769024	0.123277	0.0633472	0.0627555	0.0664209	0.0545703	0.0481128	0.0402972	0.0396036	0.03642	0.0191328
5147	OPC NN	0.00015813	0.000114618	0.000145011	0.000512233	9.00559e-05	0.000222959	0.000144979	0.000242838	0.000211085	8.03992e-05	5.11675e-05	6.47024e-05	8.6672e-05
5148	OPC NN	0.00101379	0.000963641	0.0015019	0.00131717	0.000692009	0.000728332	0.000662759	0.000478088	0.000436727	0.000390511	0.000562842	0.000965558	0.000303352
5149	Oligo NN	0.00196608	0.00275932	0.00266198	0.00300022	0.00233671	0.00604962	0.00351055	0.00319484	0.00320631	0.00367252	0.0035135	0.00595511	0.00218847
5150	Oligo NN	0.00368618	0.00319657	0.00356312	0.00521989	0.00363542	0.00459295	0.00276495	0.00287611	0.00226734	0.00205592	0.00155208	0.00431764	0.00119174
5151	Oligo NN	0	0	0	0	0	0	1.03556e-05	0	0	2.8714e-06	0	7.46566e-06	0
5152	Oligo NN	0.000300446	0.000339609	0.00039878	0.000439057	0.000383923	0.000624285	0.000393513	0.000379435	0.000476761	0.000312983	0.000110863	0.000985467	0.000281684
5153	Oligo NN	8.78498e-06	0	1.55369e-05	0	9.47957e-06	4.45918e-05	3.10668e-05	0	1.45576e-05	2.58426e-05	1.70558e-05	4.23054e-05	0
5154	Oligo NN	0.00310461	0.000445737	0.000336632	0.000292704	0.000142194	0.000118911	3.10668e-05	7.58869e-06	1.8197e-05	1.4357e-05	0	0.000111985	0
5155	Oligo NN	0.0030642	0.00264471	0.00312809	0.00500037	0.00558347	0.00816029	0.00512603	0.00441662	0.00440003	0.00345717	0.00132183	0.0119227	0.00283851
5156	Oligo NN	0.000198541	0.000114618	0.000129474	0.000195136	0.000388662	0.000312142	8.28449e-05	0.000121419	7.27879e-05	5.16852e-05	2.55837e-05	0.000480291	4.3336e-05
5157	Oligo NN	0.00671348	0.0104345	0.0107463	0.00851282	0.0491563	0.0578207	0.0343496	0.0548511	0.0491173	0.109682	0.0434327	0.120272	0.0247665
5158	Oligo NN	0.121828	0.124726	0.0839147	0.121594	0.208773	0.326768	0.224313	0.313185	0.310742	0.338685	0.13266	0.418079	0.106412
5159	Oligo NN	0.000224896	0.00018254	0.000932213	0.000292704	0.000810503	0.00291333	0.00235072	0.00132043	0.00565198	0.0208866	0.0044601	0.0107754	0.0021018
5160	Oligo NN	3.51399e-05	3.39609e-05	1.55369e-05	0	6.16172e-05	0.000163503	5.17781e-05	0.000121419	0.000105542	8.90134e-05	6.82233e-05	0.000248855	8.6672e-05
5161	Oligo NN	7.02799e-06	8.49023e-06	2.58948e-05	9.75681e-05	8.05764e-05	1.48639e-05	1.03556e-05	7.58869e-06	1.09182e-05	0	8.52791e-06	3.98168e-05	0
5162	Oligo NN	2.1084e-05	5.94316e-05	8.28633e-05	7.31761e-05	0.000355484	0.00387948	0.0127167	0.00166951	0.00339919	0.000720722	9.3807e-05	0.000487756	0.000195012
5163	Oligo NN	0.000260036	0.000318383	0.00034699	0.000585409	0.000706228	0.000936427	0.000476358	0.000478088	0.00042217	0.000390511	0.000255837	0.00113727	0.000455028
5164	Oligo NN	0.000794163	0.000683463	0.000838991	0.000975681	0.00106171	0.00202149	0.00114947	0.00133561	0.00135749	0.00114856	0.000486091	0.0020879	0.000520032
5165	Oligo NN	1.757e-06	0	0	0	0	0	0	0	0	0	0	2.48855e-06	2.1668e-05
5166	Oligo NN	0.000217868	0.000224991	0.000201979	0.000268312	0.000308086	0.000475645	0.00025889	0.000189717	0.000232921	0.000241198	9.3807e-05	0.000754031	0.000130008
5182	Peri NN	0.0536956	0.0412837	0.0469473	0.0461497	0.043369	0.0299211	0.0380776	0.0447885	0.0367106	0.0333944	0.0642663	0.0200602	0.0162727
5183	Peri NN	0.000126504	0.000127353	0.000201979	2.4392e-05	7.10968e-05	7.43196e-05	6.21337e-05	3.79435e-05	9.46243e-05	3.73282e-05	0.000238782	0.000109496	0.000173344
5184	SMC NN	0.00529383	0.00399041	0.00504431	0.00385394	0.00467817	0.00269037	0.00409047	0.00475811	0.00398514	0.00413769	0.00630213	0.00146576	0.00075838
5185	SMC NN	0.0104594	0.0124042	0.0114144	0.0082689	0.0104749	0.00914131	0.0096825	0.0108063	0.0117771	0.00917413	0.0213198	0.00565648	0.0042686
5186	SMC NN	0.000156373	0.000551865	0.000502359	4.87841e-05	0.000246469	7.43196e-05	5.17781e-05	0.000136596	0.000367579	0.000304369	0.00061401	0.000393191	2.1668e-05
5127	Tanycyte NN	3.51399e-06	2.54707e-05	4.66106e-05	0	0	8.91835e-05	0.000310668	7.58869e-06	0	2.8714e-06	8.52791e-06	2.48855e-05	0.00413859
5128	Tanycyte NN	0	0	5.17896e-06	0	0	0	0.000507425	0	0	0	0	2.73741e-05	0.000585036
5129	Tanycyte NN	0	0	2.07158e-05	0	0	0	0.00033138	0	0	0	1.70558e-05	2.48855e-06	0.000476696
5130	Tanycyte NN	0	0	1.03579e-05	0	0	0	0.000963072	0	0	0	0	1.49313e-05	0.00184178
5131	Tanycyte NN	0	0	5.17896e-06	0	0	0	0.000973428	0	0	0	0	1.24428e-05	0.000628372
5132	Tanycyte NN	0	0	5.17896e-06	0	0	0	0.00226788	0	0	0	8.52791e-06	4.97711e-06	0.00203679
5133	Tanycyte NN	3.51399e-06	0	5.17896e-06	0	0	0	0.00187437	0	0	2.8714e-06	8.52791e-06	9.95421e-06	0.000151676
5174	VLMC NN	7.02799e-06	4.24511e-06	1.03579e-05	0	4.73979e-06	2.97278e-05	1.03556e-05	7.58869e-06	6.18697e-05	2.58426e-05	0.000392284	3.23512e-05	0.000303352
5175	VLMC NN	0.00289202	0.00371023	0.00528772	0.000439057	0.000748886	0.000193231	0.000932005	2.27661e-05	0.00115733	0.000976276	0.00276304	0.0016524	0.000801716
5176	VLMC NN	0.00683472	0.0083374	0.00979341	0.000341488	0.00209973	0.00224445	0.00388335	0.00199583	0.00592493	0.00194107	0.00993502	0.00684601	0.00576369
5177	VLMC NN	0.000138803	0.000407531	0.000403959	0	0.000142194	0.000148639	0.000124267	3.03548e-05	0.0003603	0.000482395	0.0018335	0.000666932	0.00086672
5178	VLMC NN	1.5813e-05	7.21669e-05	4.14317e-05	2.4392e-05	1.89591e-05	7.43196e-05	0.000134623	6.82982e-05	0.000309349	0.000200998	0.000298477	8.95879e-05	2.1668e-05
5179	VLMC NN	0.00705083	0.010218	0.00861261	0.00561017	0.00623756	0.00477132	0.00631692	0.00700436	0.00819956	0.00591222	0.0310245	0.00539021	0.00708544
5180	VLMC NN	5.27099e-06	5.09414e-05	0	0.00012196	0.000559295	0	2.07112e-05	7.58869e-05	7.27879e-06	0.000152184	0.000588426	0.000398168	0.0150593
5181	VLMC NN	1.757e-06	0	5.17896e-06	0	0	0	3.10668e-05	0	7.27879e-06	2.8714e-06	0	4.97711e-06	2.1668e-05
