# Supplementary material for: A molecularly defined and spatially resolved cell atlas of the whole mouse brain
Source: bioRxiv. 2023 Mar 7:2023.03.06.531348. Preprint. [Version 1] doi: 10.1101/2023.03.06.531348 (PMC10028822; doi:10.1101/2023.03.06.531348)
Supplement: Supplement 3 [file media-3.xlsx]

## Sheet: brain_region
spatial_modules_level_1_name	Isocortex	Hippocampus	Olfactory	Cortical_subplate	Striatum	Pallidum	Hypothalamus	Thalamus	Midbrain	Hindbrain	Cerebellum	Fiber_tracts	Ventricular_systems
SM_CB	0	0.000938874	0	0	0	0	0	0	0.0188994	0.00422945	0.93724	0.0264916	0.0122008
SM_CB/FT	0	0	0	0	0	0	0	0	0.0013694	0.0840061	0.6835	0.213412	0.0177126
SM_FT	0.0241141	0.0677386	0.0219849	0.00195105	0.013112	0.0109938	0.00639023	0.00723422	0.0116241	0.092746	0.0728766	0.654771	0.014463
SM_HB	0	0.000602921	0	0	0.000610434	0.00782483	0.00637481	0.00394998	0.179347	0.686885	0.00975568	0.099482	0.00516709
SM_HY	0	0.00193449	0	0	0.000514884	0.0143138	0.776695	0.0724883	0.0487816	0	0	0.0755261	0.00974602
SM_MB	0.00680565	0.00250103	3.74967e-06	0	7.87431e-05	0.000539953	0.00179984	0.005692	0.938067	0.00371592	0.0161161	0.0191908	0.00548952
SM_MOB inner	0.000250813	0	0.960326	0	0.000866446	0	0	0	0	0	0	0.0372648	0.00129207
SM_MOB outer	0.00655008	0	0.819149	0	0	0	0	0	0	0	0	0.174301	0
SM_OLF/HPF	0.0214627	0.576535	0.25212	0.0868248	0.0234311	0.000215934	8.96055e-05	0.000547915	0.00221223	0.00036136	0.00140137	0.0331188	0.001679
SM_PAL/STR	3.2058e-05	0.0015655	0.0435561	0.0140254	0.312159	0.337736	0.201057	0.00654517	3.2058e-05	9.08309e-05	0	0.0732845	0.0099166
SM_RSP	0.993038	0.00210652	0	0	8.33085e-05	0	0	0	0.00374888	0	0	0.000987801	3.57037e-05
SM_RT	0	0	0	0	0.000966506	0.0494584	0.0648892	0.657757	0.0023996	0	0	0.224529	0
SM_STR	0.00607928	0.000236289	0.0165058	0.0183709	0.850241	0.0444567	0.000867157	0.00035558	0	0	0	0.0566405	0.00624675
SM_TH	0	0.019249	0	0	0	0.000209164	0.0151913	0.838974	0.0617989	0	0	0.0513049	0.0132729
SM_VS	0.000167998	0.0268949	0.00108435	0.0121569	0.0952854	0.00540648	0.0355697	0.0160362	0.0740107	0.0515906	0.0742856	0.136567	0.470944
SM_CTX	0.964456	0.00404526	0.00654559	0.00362739	0.00519399	0.000297369	0	0.000108371	0	0	0.000136981	0.0154935	9.53662e-05

## Sheet: subclass
spatial_modules_level_2_name	spatial_modules_level_1_name	AAA-BST Six3 Meis2 Gaba	ACB-BST-FS D1 Gaba	AD Serpinb7 Glut	ADP-MPO Trp73 Glut	AHN Onecut3 Gaba	AHN-RCH-TU-SBPV Otp Glut	AHN-SBPV Gaba	APN C1ql2 Glut	APN C1ql4 Glut	ARH-PVp Tbx3 Gaba	ARH-PVp Tbx3 Glut	AV Col27a1 Glut	BST Tac2 Gaba	BST-MPN Lhx6 Zfhx3 Gaba	BST-po Glut	CA1-ProS Glut	CA2-FC-IG Glut	CA3 Glut	CB Granule Glut	CB PLI Gly-Gaba	CBN Dmbx1 Gaba	CBN Glut	CBX Golgi Gly-Gaba	CBX MLI Cdh22 Gaba	CBX MLI Megf11 Gaba	CBX Purkinje Gaba	CEA-AAA-BST Ebf1 Gaba	CEA-AAA-BST Six3 Cyp26b1 Gaba	CEA-BST Crh Gaba	CM-IAD-CL-PCN Glut	COAa-PAA-MEA Barhl2 Glut	COAp Grxcr2 Glut	COAp-TR-ENTmv Glut	CS-PDTg Pax6 Gaba	CT SUB Glut	CU-ECU-SPVI Foxb1 Glut	CUN Evx2 Lhx2 Glut	CUN-PPN Evx2 Meis2 Glut	Car3 Glut	DCO Il22 Gly-Gaba	DCO UBC Glut	DG Glut	DG-PIR Ex IMN	DMH Hmx2 Gaba	DMH Hmx2 Glut	DMH Nkx2-4 Glut	DMH Prdm13 Gaba	DMH-LHA Gsx1 Gaba
SM_CB/FT:0	SM_CB/FT	0	0	0	0	0	0	0	0	0	0	0	0	0	0	0	0	0	0	0.941662	0.00301079	0.000156933	5.2311e-05	0.000999721	0.00248768	0.0203897	0.0106656	0	0	0	8.13726e-05	0	0	0	0	0	0	5.81233e-06	1.16247e-05	0	0.006318	0.0105145	0	0	0	0	0	1.16247e-05	0
SM_CB:0	SM_CB	0	0	0	0	0	0	0	0	0	0	0	0	0	0	0	0	0	0	0.216914	0.00564642	4.528e-06	0	0.000344128	0.144615	0.61637	0.0132172	0	0	0	3.1696e-05	4.528e-06	0	0	0	0	1.3584e-05	1.3584e-05	1.3584e-05	0	6.792e-05	0.000298848	0	2.264e-05	0	0	0	1.3584e-05	0
SM_FT:0	SM_FT	0.000141623	4.72077e-05	0	0.000283246	4.72077e-05	9.44153e-05	4.72077e-05	0	9.44153e-05	0	0	0	4.72077e-05	0	0.000188831	0.00231318	0.0178445	9.44153e-05	0.255582	0.0213851	0.0784119	0.0452722	0.000660907	0.00165227	0.00297408	0.0006137	0.000236038	0.000141623	0.000283246	9.44153e-05	0.00136902	0	0	0	0.00118019	0.000141623	0	0.000424869	0.00188831	0.00920549	0.0148232	0.00165227	0.00453194	0	0	0	0.000236038	4.72077e-05
SM_HB:0	SM_HB	0	0	0	0.000440667	0	0	0	0	6.29525e-05	0	0	0	0	0	0	0	0	0	0.000440667	0	0	0	0	6.29525e-05	0.00025181	0	0	0	0	0	0	0	0	6.29525e-05	0	0.0169342	0	0.000692477	0	0.000125905	0.000629525	0	0	0	0	0	0	0
SM_HB:1	SM_HB	0	0	0	0	0	0	0	0	0	0	0	0	0	0	0	0	0	0	0.000244898	0	0.000734694	8.16327e-05	0	0	0	0	8.16327e-05	0	0	0	0.000163265	0	0	0.0363265	0	0	0.000408163	0.00269388	0	0	8.16327e-05	0	0	0	0	0	0	0
SM_HB:10	SM_HB	0	0	0	0	0	0	0	0	0.000186741	0	0	0	0	0	0	0	0	0	0	0	0.000373483	0	0	0	0.000373483	0	0	0	0	0	0	0	0	0.00429505	0	0.000746965	0.00690943	0.46648	0	0	0.000186741	0	0	0	0	0	0	0
SM_HB:11	SM_HB	0	0	0	0.0002002	0	0	0	0	0	0	0	0	0	0	0	0	0	0	0.00540541	0	0.001001	0.0016016	0	0.0022022	0.0032032	0.000600601	0	0	0	0	0.0002002	0	0	0	0	0	0.000800801	0.0138138	0	0	0.01001	0	0	0	0	0	0	0
SM_HB:12	SM_HB	0	0	0	0	0	0	0	0	0	0	0	0	0	0	0	0	0	0	0	0	0	0	0	0	0	0	0	0	0	0.00021173	0	0	0	0	0	0	0	0	0	0	0	0	0	0	0	0	0	0
SM_HB:13	SM_HB	0	0	0	0	0	0	0	0	0	0	0	0	0	0	0	0	0	0	0.0136723	0	0	0	0	0.00021363	0	0	0	0	0	0	0	0	0	0	0	0.00256355	0	0.00021363	0	0.00021363	0.0145268	0	0	0	0	0	0	0
SM_HB:14	SM_HB	0	0	0	0	0	0	0	0	0	0	0	0	0	0	0	0	0	0	0	0	0	0	0	0	0	0	0	0.00042337	0	0	0	0	0	0.00973751	0	0	0	0	0	0	0	0	0	0	0	0	0	0
SM_HB:15	SM_HB	0	0	0	6.85401e-05	0	0	0	0	0	0	0	0	0	0	0	0	0	0	0.0193968	0	6.85401e-05	0	0	0	0	0	0	0	0	6.85401e-05	6.85401e-05	0	0	0	0	0.00610007	0	0.00013708	0	0.0010281	0.000753941	0	0.00013708	0	0	0	6.85401e-05	0
SM_HB:16	SM_HB	0	0	0	0	0	0	0	0	0	0	0	0	0	0	0	0	0	0	0.00263158	0	0	0	0.000657895	0	0	0	0	0	0	0	0	0	0	0.000657895	0	0.00131579	0	0	0	0.000657895	0.0243421	0	0	0	0	0	0	0
SM_HB:17	SM_HB	0	0	0	0	0	0	0	0	0	0	0	0	0	0	0	0	0	0	0	0	0.00100806	0	0	0	0	0	0	0	0	0	0	0	0	0.00100806	0	0	0	0.00504032	0	0	0	0	0	0	0	0	0	0
SM_HB:2	SM_HB	0	0	0	0	0	0	0	0	0	0	0	0	0	0	0	0	0	0	9.75895e-05	0	0	0	0	0	0.000780716	0	0	0	0	0	0	0	0	0	0	0.0250805	0	0	0	0	0	0	0	0	0	0	0	0
SM_HB:3	SM_HB	0	0.000107043	0	0	0	0.000107043	0	0.000107043	0.00160565	0	0	0	0	0	0	0	0	0	0	0.000107043	0.000428174	0	0	0	0	0	0	0.000107043	0	0	0.000107043	0	0	0	0	0	0.00149861	0.000535217	0	0	0	0	0	0	0.000107043	0	0.000107043	0
SM_HB:4	SM_HB	0	0	0	0	0	0	0	0	0	0	0	0	0	0	0	0	0	0	0.000371012	0	0	0	0.000123671	0.000123671	0.000123671	0	0	0	0	0	0	0	0	0	0	0.00568884	0	0	0	0	0.000123671	0	0	0	0	0.000247341	0	0
SM_HB:5	SM_HB	0	0	0	0.000129769	0	0	0	0	0	0	0	0	0	0	0	0	0	0	0.00103815	0.000129769	0	0	0	0	0.000129769	0	0	0	0	0	0	0	0	0	0	0.00142746	0	0.000259538	0	0.000389307	0.00142746	0	0	0	0	0	0	0
SM_HB:6	SM_HB	0	0	0	0	0	0	0	0	0	0	0	0	0	0	0	0	0	0	0.00265004	0	0	0	0	0	0.0020265	0	0	0	0	0	0	0	0	0	0	0.35947	0.000155885	0	0	0.000155885	0.000467654	0	0	0	0	0	0	0
SM_HB:8	SM_HB	0	0	0	0	0	0	0	0	0	0	0	0	0	0	0	0	0	0	0.00880373	0.000690489	0.000690489	0.00327982	0.000172622	0.00120835	0.000690489	0	0	0	0	0	0	0	0	0	0	0.00673226	0	0.000517866	0	0.00276195	0.0170896	0	0	0	0	0	0	0
SM_HY:0	SM_HY	0	0	0	0	0.00286636	0.00346351	0.0068076	0	0	0.00406067	0.00513555	0	0	0	0	0	0	0	0	0	0	0	0	0	0	0	0	0	0	0	0	0	0	0	0	0	0	0	0	0	0	0	0	0.148214	0.0511167	0.0906485	0.019109	0.134719
SM_HY:1	SM_HY	0	0	0	0.000737599	0.234557	0.169279	0.309792	0	0	0.000553199	0	0	0.0003688	0	0	0	0	0	0	0	0	0	0	0	0	0	0	0	0	0	0.0001844	0	0	0	0	0	0	0	0	0	0	0	0	0.00792919	0.000737599	0	0.0003688	0.002766
SM_HY:10	SM_HY	0	0	0	0	0	0	0	0	0	0.000388048	0	0	0	0	0	0	0	0	0	0	0	0	0	0	0	0	0	0	0	0	0	0	0	0	0	0	0	0	0	0	0	0	0	0	0	0	0	0
SM_HY:11	SM_HY	0	0	0	0	0	0	0	0	0	0	0.000478011	0	0	0	0	0	0	0	0.000478011	0	0	0	0	0	0	0	0	0	0	0	0	0	0	0	0	0	0	0	0	0	0	0	0	0	0	0	0	0
SM_HY:12	SM_HY	0	0	0	0	0.0139373	0.00547536	0.012444	0	0	0	0	0	0	0	0	0	0	0	0	0	0	0	0	0	0	0	0	0	0	0	0	0	0	0	0	0	0	0	0	0	0	0	0	0.00049776	0	0	0	0
SM_HY:13	SM_HY	0	0	0	0	0	0	0	0	0	0	0	0	0	0	0	0	0	0	0.000503018	0	0	0	0	0	0	0	0	0	0	0	0	0	0	0	0	0	0	0	0	0	0	0	0	0	0	0	0	0
SM_HY:14	SM_HY	0	0	0	0.000178827	0.000715308	0.00304006	0.00518598	0	0	0	0	0	0	0.000178827	0.000536481	0	0	0	0.000178827	0	0	0	0	0	0	0	0.000357654	0	0	0	0.000178827	0	0	0	0	0	0	0	0	0	0.000178827	0	0	0.000178827	0.000178827	0	0	0.00143062
SM_HY:15	SM_HY	0	0	0	0	0.0181619	0.00798497	0.0039142	0	0	0.000313136	0.00594959	0	0.000156568	0	0	0	0	0	0	0	0	0	0	0	0	0	0	0	0	0	0	0	0	0	0	0	0	0	0	0	0	0	0	0.0117426	0.00422734	0.00125254	0.000156568	0.00328793
SM_HY:16	SM_HY	0	0	0	0	0.0104058	0.00832466	0	0	0	0	0.0114464	0	0	0	0	0	0	0	0	0	0	0	0	0	0	0	0	0	0	0	0	0	0	0	0	0	0	0	0	0	0	0	0	0.0197711	0.00520291	0	0	0.0062435
SM_HY:17	SM_HY	0	0	0	0	0	0	0	0	0	0	0	0	0	0	0.00645856	0	0	0	0	0	0	0	0	0	0	0	0	0	0	0	0	0	0	0	0	0	0	0	0	0	0	0	0	0	0	0	0	0
SM_HY:18	SM_HY	0	0	0	0	0	0	0	0	0	0	0	0	0	0	0	0	0	0	0	0	0	0	0	0	0	0	0	0	0	0	0	0	0	0	0	0	0	0	0	0	0	0	0	0	0	0	0	0
SM_HY:3	SM_HY	0	0	0	0.00495638	0.0253767	0.333267	0.0174465	0	0	0	0.000198255	0	0.0017843	0.00535289	0.000594766	0	0	0	0	0	0	0	0	0	0	0	0	0	0	0	0	0	0	0	0	0	0	0	0	0	0	0	0	0	0	0	0.000594766	0.000198255
SM_HY:4	SM_HY	0	0	0	0	0.000477213	0.00143164	0	0	0	0.105225	0.1644	0	0	0	0	0	0	0	0	0	0	0	0	0	0	0	0.000477213	0	0	0	0	0	0	0	0	0	0	0	0	0	0	0	0	0.00954426	0.00214746	0.00190885	0.00334049	0.0858984
SM_HY:6	SM_HY	0	0	0	0	0.000265745	0	0	0	0	0	0.000265745	0	0	0	0	0	0	0	0	0	0	0	0	0	0	0	0	0	0	0	0.000265745	0	0	0	0	0	0	0.000265745	0	0	0	0	0	0.00186022	0.000265745	0	0	0.00239171
SM_HY:7	SM_HY	0	0	0	0	0	0.0115607	0.000275255	0	0	0.00165153	0.00440407	0	0	0	0	0	0	0	0	0	0	0	0	0	0	0	0	0	0	0	0.000825764	0	0	0	0	0	0	0	0	0	0	0	0	0.00495458	0.00110102	0.00110102	0.000275255	0.0115607
SM_HY:8	SM_HY	0.000291545	0	0	0.00058309	0.00349854	0.0195335	0.00845481	0	0	0.000291545	0.00058309	0	0	0.00116618	0	0	0	0	0	0	0	0	0	0	0	0	0.000291545	0	0	0	0	0	0	0	0	0	0	0	0	0	0	0	0	0.00058309	0.00058309	0	0	0.00437318
SM_HY:9	SM_HY	0	0	0	0	0	0	0	0	0	0	0	0	0	0	0.000318573	0	0	0	0	0	0	0	0	0	0	0	0	0	0	0	0	0	0	0	0	0	0	0	0	0	0	0	0	0.000637146	0	0	0	0.0117872
SM_MB:0	SM_MB	0	0	0	0	0	0	0	0	0	0	0	0	0	0	0	0	0	0	0.000103189	5.15943e-05	0	0	0	5.15943e-05	5.15943e-05	0	0	0	0	0.000103189	0.000103189	0	0	0	0	0	0	0	0	0	0	0	5.15943e-05	0	0	0	5.15943e-05	5.15943e-05
SM_MB:1	SM_MB	0	0	0	0	0	0	0	0	5.95557e-05	0	0	2.97779e-05	0	0	0	0	0	0	0.00190578	2.97779e-05	0	0	0	0.00131023	0.00494312	2.97779e-05	0	0	0	0	0.00247156	0	0	0	0	0	0.000804002	0	0	0	0.000238223	2.97779e-05	0	0	0	0	0	0
SM_MB:10	SM_MB	0	0	0	0	0	0	0	0	0	0	0	0	0	0	0	0	0	0	0.00386473	0	0	0	0	0	0.000966184	0	0	0	0	0	0.000483092	0	0	0.000483092	0	0	0.0057971	0.00289855	0	0	0	0	0	0	0	0	0	0
SM_MB:11	SM_MB	0	0	0	0	0	0	0	0	0	0	0	0	0	0	0	0	0	0	0	0	0	0	0	0	0	0	0	0	0	0	0	0	0	0	0	0	0.00135135	0	0	0	0	0	0	0	0	0	0	0
SM_MB:12	SM_MB	0	0	0	0	0	0	0	0	0	0	0	0	0	0	0	0	0	0	0	0	0	0	0	0	0	0	0	0	0	0	0	0	0	0	0	0	0	0	0	0	0	0	0	0	0	0	0	0
SM_MB:2	SM_MB	0	0	0	0	0	0	0	0.000219635	0.000366059	0	0	7.32118e-05	0	0	0	0	0	0	7.32118e-05	7.32118e-05	0	0	0.000146424	0	0	0	0	0	0	0.000146424	0	0	0	0.000146424	0	0	0	0	7.32118e-05	0	0	0	0	0	0	0	0	0
SM_MB:4	SM_MB	0	0	0	0	0	0	0	0.000117592	0	0	0	0	0	0	0	0	0	0	0.000117592	0	0	0	0	0.000117592	0	0	0	0	0	0.000117592	0.000470367	0	0	0	0	0	0.000235183	0	0	0	0.000117592	0	0	0	0	0	0	0
SM_MB:6	SM_MB	0	0	0	0	0	0	0	0	0.00347524	0	0	0	0	0	0	0	0	0	0.000434405	0	0	0	0	0.000217202	0.000217202	0.000217202	0	0	0	0	0	0	0	0.000217202	0	0	0.182884	0.0306255	0	0	0.000651607	0	0	0	0	0	0	0
SM_MB:7	SM_MB	0	0	0	0	0	0	0	0.44825	0.30828	0	0	0	0	0	0	0	0	0	0.000492854	0	0	0	0	0	0	0	0	0	0	0	0	0	0	0	0	0	0	0	0	0	0	0	0	0	0	0	0	0
SM_MB:8	SM_MB	0	0	0	0	0	0	0	0.00149142	0.00347999	0	0	0	0	0	0	0	0	0	0	0	0	0	0	0	0.000248571	0	0	0	0	0	0	0	0	0	0	0.000248571	0	0	0	0	0	0	0	0	0	0	0	0
SM_MB:9	SM_MB	0	0	0	0	0	0	0	0.00029985	0.0017991	0	0	0	0	0	0	0	0	0	0	0	0	0	0	0	0	0	0	0	0	0	0	0	0	0	0	0.00029985	0	0	0	0	0	0	0	0	0	0	0	0
SM_MOB inner:0	SM_MOB inner	0	0	0	3.20256e-05	0	0	0	0	0	0	0	0	0	0	0	0	0	0	1.60128e-05	0	0	0	0	0	0	0	0	0	0	1.60128e-05	0	0	0	0	0	0	0	0	0	0	0	0	1.60128e-05	0	0	0	0	0
SM_MOB inner:1	SM_MOB inner	3.79889e-05	0	0	1.89944e-05	0	0	0	0	0	0	0	0	0	0	0	0	0	0	3.79889e-05	0	0	0	0	0	0	0	0	0	0	5.69833e-05	1.89944e-05	0	0	0	0	0	0	0	0	0	1.89944e-05	0	1.89944e-05	0	0	0	0	0
SM_MOB inner:2	SM_MOB inner	0	0	0	2.97e-05	0	0	0	0	0	0	0	5.94001e-05	0	0	0	0	0	0	5.94001e-05	0	0	0	0	0	0	0	0	0	0	0.000980101	8.91001e-05	0	0	0	0	0	0	0	0	0	0.0004455	0	0.0004752	0	0	0	2.97e-05	0
SM_MOB inner:3	SM_MOB inner	0	0	0	0.000163532	0	0	0	0	0	0	0	0	0	0	0	0	0	0	0	0	0	0	0	0	0	0	0	0	0	0.000163532	0.00351594	0	0	0	0	0	0	0	0	0	0.000327065	0	0.000245298	0	0	0	0	0
SM_MOB inner:4	SM_MOB inner	0	0	0	0	0	0	0	0	0	0	0	0	0	0	0	0	0	0	0	0	0	0	0	0	0	0	0	0	0	0	0	0	0	0	0	0	0	0	0	0	0	0	0.000550116	0	0	0	0	0
SM_MOB outer:0	SM_MOB outer	0	0	0	2.20129e-05	0	0	0	0	0	7.33762e-06	0	0.000110064	0	0	0	0	0	0	0.000161428	0	0	0	7.33762e-06	0	7.33762e-06	0	0	0	0	0.000572334	4.40257e-05	0	0	0	0	0	0	0	0	0	0.000587009	7.33762e-06	0.000476945	0	7.33762e-06	7.33762e-06	0.000102727	0
SM_MOB outer:3	SM_MOB outer	0	0	0	0.000255363	0	0	0	0	0	0	0	0	0	0	0	0	0	0	0	0	0	0	0	0	0	0	0	0	0	0.000766088	0.000255363	0	0	0	0	0	0	0	0	0	0.000255363	0	0.0020429	0	0	0	0.000766088	0
SM_OLF/HPF:0	SM_OLF/HPF	0.00146966	2.99931e-05	0	0.000119972	0	0	0	0	0	0	0	0	0	0	0	0	0	2.99931e-05	5.99862e-05	0	0	0	0	0	0	0	2.99931e-05	2.99931e-05	0	2.99931e-05	0.0320926	0.00104976	0	0	0	0	0	0	0.000329924	0	0	2.99931e-05	0.0248643	0	0	0	2.99931e-05	0
SM_OLF/HPF:1	SM_OLF/HPF	0	0.00030122	0	0	0	0	0	0	0	0	0	0	0	0	0	0.0295698	0	5.02033e-05	0	0	0	0	0	0	0	0	0	0	0	0	0	0	0.00230935	0	0.129926	0	0	0	0.000100407	0	0	0	0.000100407	0	0	0	0	0
SM_OLF/HPF:10	SM_OLF/HPF	0	0	0	0	0	0	0	0	0	0	0	0	0	0	0	4.78881e-05	0	0	0	0	0	0	0	0	0	0	0	0	0	0	0.00239441	4.78881e-05	0.00349583	0	0	0	0	0	0.00469304	0	0	4.78881e-05	9.57763e-05	0	0	0	0	0
SM_OLF/HPF:11	SM_OLF/HPF	0.000387717	0	0	0.000310174	0	0	0	0	0	0	0	0	0	0	0	0.000155087	0.00170596	0	0	0	0	0	0	0	0	0	0	0	0	0	0.000620347	0	0	0	0	0	0	0	0	0	0	0.000387717	7.75434e-05	0	0	0	0	0
SM_OLF/HPF:12	SM_OLF/HPF	0	0	0	0	0	0	0	0	0	0	0	0	0	0	0	0	8.81006e-05	0.0126865	2.93669e-05	0	0	0	0	0	0	0	0	0	0	0	0	0	0	0	0	0	0	0	0	0	2.93669e-05	0.918977	0.0437272	0	0	0	2.93669e-05	0
SM_OLF/HPF:13	SM_OLF/HPF	0	0	0	0	0	0	0	0	0	0	0	0	0	0	0	0.0267096	0.00426107	0.77063	0	0	0	0	0	0	0	0	0	0	0	0	0	0	0	0	0	0	0	0	0	0	0	0.00883392	0.00114321	0	0	0	0	0
SM_OLF/HPF:14	SM_OLF/HPF	0	0	0	0	0	0	0	0	0	0	0	0	0	0	0	0	0	0	0	0	0	0	0	0	0	0	0	0	0	0	0	0	0	0	0.00685379	0	0	0	0.000217581	0	0	0	0	0	0	0	0	0.00010879
SM_OLF/HPF:15	SM_OLF/HPF	0	0	0	0	0	0	0	0	0	0	0	0	0	0	0	0	0	0.00323438	0	0	0	0	0	0	0	0	0	0	0	0.000115513	0	0	0	0	0	0	0	0	0	0	0	0.923877	0.0120134	0	0	0	0	0
SM_OLF/HPF:17	SM_OLF/HPF	0	0	0	0	0	0	0	0	0	0	0	0	0	0	0	0.926548	0.00209472	0.000910747	0	0	0	0	0	0	0	0	0	0	0	4.55373e-05	0	0	0	0	0	0	0	0	0.000136612	0	0	0.000227687	0	0	0	0	0	0
SM_OLF/HPF:18	SM_OLF/HPF	0	0	0	0.000147776	0	0	0	0	0	0	0	0	0	0	0	0	0	0	0	0	0	0	0	0	0	0	0	0	0	0	0.00177331	0.000147776	0	0	0	0	0	0	0	0	0	0	0.000295552	0	0	0	0	0
SM_OLF/HPF:19	SM_OLF/HPF	0	0	0	0	0	0	0	0	0	0	0	0	0	0	0	0	0	0.000148633	0.000148633	0	0	0	0	0	0	0	0	0	0	0	0.00163496	0	0.00163496	0	0.00133769	0	0	0	0.00118906	0	0	0	0	0	0	0	0	0
SM_OLF/HPF:2	SM_OLF/HPF	0	0	0	5.21159e-05	0	0	0	0	0	0	0	0	0	0	0	0	0	0	0.000104232	0	0	0	0	0	0	0	0	0	0	0	0.000833854	0	0	0	5.21159e-05	0	0	0	5.21159e-05	0	0	0	0.000156348	0	0	0	0	0
SM_OLF/HPF:20	SM_OLF/HPF	0	0	0	0	0	0	0	0	0	0	0	0	0	0	0	0	0	0	0	0	0	0	0	0	0	0	0	0	0	0	0.00157183	0.85099	0.0009431	0	0	0	0	0	0	0	0	0	0.000157183	0	0	0	0	0
SM_OLF/HPF:21	SM_OLF/HPF	0	0	0	0	0	0	0	0	0	0	0	0	0	0	0	0.000998668	0.00466045	0.8998	0.000332889	0	0	0	0	0	0	0	0	0	0	0	0	0	0	0	0	0	0	0	0	0	0	0.00432756	0	0	0	0	0	0
SM_OLF/HPF:22	SM_OLF/HPF	0	0	0	0.000347102	0	0	0	0	0	0	0	0	0	0	0	0	0	0	0	0	0	0	0	0	0	0	0	0	0	0	0.00173551	0	0	0	0	0	0	0	0	0	0	0	0.000173551	0	0	0	0	0
SM_OLF/HPF:23	SM_OLF/HPF	0.000355366	0.000177683	0	0	0	0	0	0	0	0	0	0	0	0	0	0	0.000533049	0.000888415	0.000533049	0	0	0	0	0	0.000177683	0	0	0	0	0.000177683	0.000177683	0.000177683	0.1258	0	0	0	0	0	0	0	0	0.0163468	0.000177683	0	0	0	0	0
SM_OLF/HPF:24	SM_OLF/HPF	0	0	0	0	0	0	0	0	0	0	0	0	0	0	0	0.000763213	0.00534249	0.923679	0	0	0	0	0	0	0	0	0	0	0	0	0	0	0	0	0	0	0	0	0	0	0	0.00248044	0.000190803	0	0	0	0	0
SM_OLF/HPF:25	SM_OLF/HPF	0	0	0	0	0	0	0	0	0	0	0	0	0	0	0	0.124594	0.657582	0.0709496	0	0	0	0	0	0	0	0	0	0	0	0	0	0	0	0	0	0	0	0	0	0	0	0.00692191	0	0	0	0	0	0
SM_OLF/HPF:26	SM_OLF/HPF	0	0	0	0	0	0	0	0	0	0	0	0	0	0	0	0	0	0	0.000890472	0	0	0	0	0	0.000222618	0	0	0	0	0.000222618	0	0	0.000445236	0	0	0	0	0	0	0	0	0	0.000222618	0	0	0	0	0
SM_OLF/HPF:27	SM_OLF/HPF	0.000224115	0	0	0	0	0	0	0	0	0	0	0	0	0	0	0.000448229	0	0.00179292	0	0	0	0	0	0	0	0	0	0.000224115	0	0	0.00268938	0.0125504	0.000224115	0	0	0	0	0	0	0	0	0.00336172	0.00112057	0	0	0	0	0
SM_OLF/HPF:29	SM_OLF/HPF	0.00393343	0	0	0.000605144	0	0	0	0	0	0	0	0	0	0	0	0.000302572	0.00151286	0	0.000302572	0	0	0	0	0	0	0	0.000302572	0	0	0	0.0465961	0	0	0.000302572	0	0	0	0	0.00151286	0	0	0.000302572	0.00635401	0	0	0	0	0
SM_OLF/HPF:30	SM_OLF/HPF	0.000208127	0.000468287	0	5.20318e-05	0	0	0	0	0	0	0	0	0	0	0	0.000364223	0	5.20318e-05	0.000156096	0	0	0	0	0	0	0	0	0.000364223	0	0	0.0104064	0.00421458	0.000624382	0	0.000104064	0	0	0	0.000312191	0	0	0.000416255	0.00140486	0	0	0	0	0
SM_OLF/HPF:5	SM_OLF/HPF	0	6.2004e-05	0	0	0	0	0	0	0	0	0	0	0	0	0	0.00031002	0	0	6.2004e-05	0	0	0	0	0	0	0	0	0	0	0	0	0	0	0	0	0	0	0	0	0	0	6.2004e-05	0	0	0	0	0	0
SM_OLF/HPF:6	SM_OLF/HPF	0	0	0	0	0	0	0	0	0	0	0	0	0	0	0	0.000502765	0	0	0.000251383	0	0	0	0	0	0.000125691	0	0	0	0	6.28457e-05	0	6.28457e-05	0.000942685	0	0	0	6.28457e-05	0	0.000188537	0	0	0.000125691	0.000377074	0	0	0	0	0
SM_OLF/HPF:8	SM_OLF/HPF	0.000277913	0	0	0	0	0	0	0	0	0	0	0	0	0	0	0	0	0	0.000138956	0	0	0	0	0	0	0	0	6.94782e-05	0	0	0.0208435	0	0	0	0	0	0	0	0.226152	0	0	0	0.00993539	0	0	0	0	0
SM_OLF/HPF:9	SM_OLF/HPF	0	0.000209629	0	0	0	0	0	0	0	0	0	0	0	0	0	0.859898	6.98763e-05	0.00600936	0.000139753	0	0	0	0	0	0	0	0	0	0	0	0	0	0.000279505	0	0.000209629	0	0	0	0	0	0	0.000279505	0	0	0	0	0	0
SM_PAL/STR:0	SM_PAL/STR	0.0208305	0.00719474	0	0.0118542	0.00109634	0.00102782	0.000137043	0	0	0	0	0	0.0278197	0.00219268	0	0	0	0	0	0	0	0	6.85213e-05	0	0	0	0.0171303	0.00411128	0.00109634	0	0.00280937	0	0	0	0	0	0	0.000411128	0	0	0	0	0	0	0	0	0	0
SM_PAL/STR:1	SM_PAL/STR	0.0192636	0.00153427	0	0.000426185	0	0.00255711	8.5237e-05	0	0	0	0	8.5237e-05	0.000937607	0.000340948	8.5237e-05	0	0	8.5237e-05	0.000255711	0	0	0	0	0	0	0	0.000340948	0.00136379	0.000170474	0	0.17627	0.000340948	8.5237e-05	0	0	0	0	8.5237e-05	0	0	0	0	8.5237e-05	0	0	0	0.000170474	0
SM_PAL/STR:10	SM_PAL/STR	0.00215054	0	0	0	0	0	0	0	0	0	0	0	0	0	0	0	0	0	0	0	0	0	0	0	0	0	0	0	0	0	0.0387097	0	0	0	0	0	0	0	0.000716846	0	0	0	0	0	0	0	0	0
SM_PAL/STR:11	SM_PAL/STR	0.000860585	0.000430293	0	0.0440333	0.0170683	0.0177854	0.00100402	0	0	0	0	0	0.00243832	0.00903614	0.000143431	0	0	0	0	0	0	0	0	0	0	0	0.000430293	0.000286862	0.000430293	0	0.000430293	0	0	0	0	0	0	0	0	0	0	0	0	0.000717154	0.000143431	0	0.000143431	0.000286862
SM_PAL/STR:12	SM_PAL/STR	0.000433576	0.000433576	0	0.00364204	0.000607007	0.000260146	8.67152e-05	0	0	8.67152e-05	0	0	0	0.0011273	0	0	0.000346861	0	0	0	0	0	0	0	0	0	8.67152e-05	0.00017343	0.000260146	0	8.67152e-05	0	0	0	0	0	0	8.67152e-05	0	0	0	0.00017343	0	0	0.000260146	0	0	0
SM_PAL/STR:13	SM_PAL/STR	0	0	0	0.00103443	0.000147776	0.000147776	0	0	0	0	0	0	0	0	0	0	0	0	0	0	0	0	0	0	0	0	0	0	0	0.000147776	0	0	0	0	0	0	0	0	0	0	0.000295552	0	0	0	0	0	0	0
SM_PAL/STR:14	SM_PAL/STR	0.00500512	0.0593789	0	0.05244	0.0040951	0.000568764	0.000227505	0	0	0	0	0	0.00273006	0.0019338	0	0	0	0	0	0	0	0	0	0	0	0	0.0019338	0.0021613	0.00682516	0	0	0	0	0	0	0	0	0	0	0	0	0	0	0	0.000113753	0	0.000568764	0
SM_PAL/STR:15	SM_PAL/STR	0.00111297	0	0.00166945	0.0066778	0	0.00166945	0	0	0	0	0	0.000556483	0	0.00166945	0.169171	0	0	0	0	0	0	0	0	0	0	0	0.00166945	0	0.00111297	0	0	0	0	0.000556483	0	0	0	0	0	0	0	0	0	0	0	0	0	0
SM_PAL/STR:4	SM_PAL/STR	0	0	0	0.000134716	0	0	0	0	0	0	0	0	0	0	0	0	0	0	0.000134716	0	0	0	0	0	0	0	0	0	0	0	0	0	0	0	0	0	0	0	0	0	0	0	0	0	0	0	0	0
SM_PAL/STR:7	SM_PAL/STR	0.000295946	0.000295946	0	0.00355135	0	0	0	0	0	0	0	0	0	0	0	0	0	0	0	0	0	0	0	0	0	0	0.00177567	0	0	0	0	0	0	0	0	0	0	0	0	0	0	0	0	0	0	0	0	0
SM_PAL/STR:8	SM_PAL/STR	0.00129955	0	0	0.000649773	0	0.00194932	0	0	0	0.000649773	0	0	0.00129955	0.00584795	0.00129955	0	0	0	0	0	0	0	0	0	0	0	0.000649773	0.00194932	0	0	0	0.000649773	0	0	0	0	0	0	0	0	0	0	0	0	0	0	0	0
SM_RSP:0	SM_RSP	0	0	0	0	0	0	0	0	0	0	3.16877e-05	0	0	0	0	1.58438e-05	0.000126751	0	0	0	0	0	0	0	0	0	0	0	0	0	0	0	0	0	0	0	0	0	1.58438e-05	0	1.58438e-05	0	0	0	0	0	0	0
SM_RT:0	SM_RT	0.000354988	0	0	0.00141995	0	0	0	0	0	0	0	0.000354988	0.000709975	0	0.00141995	0	0	0	0	0	0	0	0	0	0	0	0.000354988	0	0.000177494	0	0	0	0	0	0	0	0	0	0	0	0.000177494	0	0	0.000354988	0	0	0	0.00106496
SM_STR:0	SM_STR	6.56033e-05	9.3719e-06	0	0	0	0	0	0	0	0	0	0	0	0	0	0	0	0	9.3719e-06	0	0	0	0	0	0	0	3.74876e-05	0	9.3719e-06	0	9.3719e-06	9.3719e-06	0	0	0	0	0	0	0.000290529	0	0	0	0.000206182	0	0	0	0	0
SM_STR:1	SM_STR	0.000775841	0.00393889	0	0.00023872	0	0	0	0	0	0	0	0	0	0	0	0	0	0	0	0	0	0	0	0	0	0	0.000358081	5.96801e-05	0.00017904	0	0	0	0	2.98401e-05	0	0	0	0	0	0	2.98401e-05	0	0	0	0	0	0	0
SM_STR:11	SM_STR	0.00160772	0.000535906	0	0.000535906	0	0	0	0	0	0	0	0	0	0	0	0	0	0	0	0	0	0	0	0	0	0	0	0	0	0	0.00321543	0	0	0	0	0	0	0	0	0	0	0	0	0	0	0	0	0
SM_STR:12	SM_STR	0.000768787	0.000672689	0	0	0	0	0	0	0	0	0	0	0	0	0	0	0	0	9.60984e-05	0	0	0	0	0	0	0	0	0	0	0	0	0	0	0	0	0	0	0	0	0	0	0	0	0	0	0	0	0
SM_STR:13	SM_STR	0	0	0	0	0	0	0	0	0	0	0	0	0	0	0	0	0	0	0	0	0	0	0	0	0	0	0	0	0	0	0	0	0	0	0	0	0	0	0	0	0	0	0.000336022	0	0	0	0	0
SM_STR:2	SM_STR	3.62503e-05	0	0	0	0	0	0	0	0	0	0	0	0	0	0	0	0	0	0	0	0	0	0	0	0	0	0	0	0	0	7.25005e-05	0	0	0	0	0	0	0	7.25005e-05	0	0	0	0	0	0	0	0	0
SM_STR:4	SM_STR	0.0292805	0.0236339	0	0.00100182	0	0	0	0	0	0	4.55373e-05	0	0.000364299	0.000273224	0.000136612	4.55373e-05	0	0	4.55373e-05	0	0	0	0	0	0	0	0.00478142	0.00478142	0.00346084	0	0.010929	0	0	0	0	0	0	0	0.000774135	0	0	0	0.000500911	0	0	0	4.55373e-05	0
SM_STR:5	SM_STR	0.0009127	0.00063889	0	0	0	0	0	0	0	0	0	0	0	0	0	0	0	0	0	0	0	0	0	0	0	0	0.00141469	0.000684525	0.00045635	0	0	0	0	0	0	0	0	0	4.5635e-05	0	0	0	0	4.5635e-05	0	0	0	0
SM_STR:7	SM_STR	0	0	0	0	0	0	0	0	0	0	0	0	0	0	0	0	0	0.00013101	0	0	0	0	0	0	0	0	0.00013101	0.00733656	0	0	0	0	0	0	0	0	0	0	0.00026202	0	0	0	0	0	0	0	0	0
SM_STR:8	SM_STR	0.0165701	0.0045045	0	0	0	0	0	0	0	0	0	0	0.00144788	0.00032175	0	0	0	0	0	0	0	0	0	0	0	0	0.441763	0.378057	0.0159266	0	0.00032175	0	0	0	0	0	0	0	0	0	0	0	0	0	0	0	0	0
SM_TH:0	SM_TH	0	0	0	0	0	0	0	0.0008088	0	0	0	0	0	0	0	0	0	0	0.00016176	0	0	0	0	0	0	0	0	0	0	0.0048528	0	0	0	0	0	0	0	0	0	0	0	0	0	0	0	0	0	0
SM_TH:1	SM_TH	0	0	0	0	0	0	0	0	0	0	0	0	0	0	0	0	0	0	0	0	0	0	0	0	0	0	0	0	0	0	0	0	0	0	0	0	0	0	0	0	0	0	0	0	0	0	0	0
SM_TH:10	SM_TH	0	0	0.00124792	0	0	0	0	0	0	0	0	0.00291181	0	0	0	0	0	0	0	0	0	0	0	0	0	0	0	0	0	0.00166389	0	0	0	0	0	0	0	0	0	0	0	0	0	0	0	0	0	0
SM_TH:11	SM_TH	0	0	0	0.000518135	0	0	0	0	0.00518135	0	0	0	0	0	0	0	0	0	0.00103627	0	0	0	0	0	0	0	0	0	0	0.00310881	0	0	0	0.00103627	0	0	0	0	0	0	0.000518135	0	0	0	0	0	0	0
SM_TH:12	SM_TH	0	0	0	0	0	0	0	0	0	0	0	0.00105597	0	0	0	0	0	0	0	0	0	0	0	0	0	0	0	0	0	0.361668	0	0	0	0	0	0	0	0	0	0	0	0	0	0	0	0	0	0
SM_TH:13	SM_TH	0	0	0	0	0	0.000924214	0	0	0	0	0	0.000924214	0	0	0	0	0	0	0	0	0	0	0	0	0	0	0	0	0	0.000924214	0	0	0	0	0	0	0	0	0	0	0	0	0	0	0	0	0	0
SM_TH:14	SM_TH	0	0	0.00195122	0	0	0	0	0	0	0	0	0.905366	0	0	0	0	0	0	0	0	0	0	0	0	0	0	0	0	0	0	0	0	0	0	0	0	0	0	0	0	0	0	0	0	0	0	0	0
SM_TH:16	SM_TH	0	0	0.909344	0	0	0	0	0	0	0	0	0.0251046	0	0	0	0	0	0	0	0	0	0	0	0	0	0	0	0	0	0.0083682	0	0	0	0	0	0	0	0	0	0	0	0.0013947	0	0.0027894	0	0	0	0
SM_TH:17	SM_TH	0	0	0	0	0	0	0	0	0	0	0	0	0	0	0	0	0	0	0	0	0	0	0	0	0	0	0	0	0	0	0	0	0	0	0	0	0	0	0	0	0	0	0	0	0	0	0	0
SM_TH:18	SM_TH	0	0	0	0	0	0	0	0	0.00132013	0	0	0.0019802	0	0	0	0	0	0	0	0	0	0	0	0	0	0	0	0	0	0.00374037	0	0	0	0	0	0	0.000220022	0	0	0	0	0	0	0	0	0	0	0
SM_TH:2	SM_TH	0	0	0	0	0	0	0	0	0	0	0	0.000407747	0	0	0	0	0	0	0	0	0	0	0	0	0	0	0	0	0	0	0	0	0	0	0	0	0	0	0	0	0.00183486	0	0	0	0	0	0.000203874	0
SM_TH:3	SM_TH	0	0	0.000220361	0.00154253	0	0.000661084	0	0	0	0	0	0	0	0.000220361	0.000220361	0	0	0	0	0	0	0	0	0	0	0	0	0	0	0.00661084	0	0	0	0	0	0	0	0	0	0	0.000220361	0	0	0	0	0	0	0
SM_TH:4	SM_TH	0	0	0.000243309	0	0	0.000243309	0	0.00218978	0.000243309	0	0	0	0	0	0	0	0	0	0	0	0	0	0	0	0	0	0	0	0	0	0	0	0	0	0	0	0	0	0	0	0	0	0	0.000486618	0	0	0	0
SM_TH:6	SM_TH	0	0	0	0	0	0	0	0	0	0	0	0.000303674	0	0	0	0	0	0	0.000303674	0	0	0	0	0	0	0	0	0	0	0.000303674	0	0	0	0	0	0	0	0	0	0	0	0	0	0	0	0	0	0
SM_TH:7	SM_TH	0	0	0	0	0	0	0	0	0	0	0	0	0	0	0	0	0	0	0	0	0	0	0	0	0	0	0	0	0	0	0	0	0	0	0	0	0	0	0	0	0	0.000349528	0	0	0	0	0	0
SM_TH:8	SM_TH	0	0	0	0.000375375	0	0.000750751	0	0	0	0	0	0	0	0.000375375	0	0	0	0	0	0	0	0	0	0	0	0	0	0	0	0.00112613	0	0	0	0	0	0	0	0	0	0	0	0	0	0	0.000375375	0	0	0.000375375
SM_TH:9	SM_TH	0	0	0	0	0	0	0	0	0	0	0	0.00039032	0	0	0	0	0	0	0	0	0	0	0	0	0	0	0	0	0	0.00234192	0	0	0	0	0	0	0	0	0	0	0	0	0	0	0	0	0	0
SM_VS:0	SM_VS	0.000465766	0.000232883	0.00302748	0.000232883	0.000465766	0.00116442	0	0	0	0	0.000232883	0.00326036	0	0.000465766	0.00163018	0.000931532	0.000698649	0.000465766	0.156497	0.00628784	0.0163018	0.00768514	0.00186306	0.0256171	0.093619	0.000465766	0	0.00186306	0.000232883	0.000698649	0.000465766	0	0	0.00326036	0	0.000232883	0	0.000698649	0	0.013973	0.0225897	0.00116442	0.00884956	0.00535631	0.00116442	0.000232883	0.0041919	0.00163018
SM_CTX:0	SM_CTX	1.99924e-05	0	0	1.33283e-05	0	0	0	0	0	0	0	0	0	0	0	6.66413e-06	0	0	0	0	0	0	0	0	0	0	0	0	0	0	3.33207e-05	6.66413e-06	0	0	9.9962e-05	0	0	0	0.0853609	0	6.66413e-06	0	0.00011329	0	0	0	0	0
SM_CTX:1	SM_CTX	1.81931e-05	9.09653e-06	0	0	0	0	0	0	0	0	4.54827e-05	0	0	0	0	9.09653e-06	0	0	9.09653e-06	0	0	0	0	0	0	0	0	0	0	0	0.000272896	0	0	0	2.72896e-05	0	0	0	0.0259979	0	9.09653e-06	3.63861e-05	1.81931e-05	0	9.09653e-06	0	0	0
SM_CTX:2	SM_CTX	9.00791e-06	0	0	9.00791e-06	0	0	0	0	0	0	0	0	0	0	0	9.00791e-06	1.35119e-05	4.50396e-06	3.60317e-05	0	0	0	0	4.50396e-06	4.50396e-06	0	0	0	0	4.50396e-06	5.85514e-05	4.50396e-06	0	0	0	0	0	0	0.000306269	0	4.50396e-06	3.15277e-05	6.75594e-05	0	0	0	9.00791e-06	0
SM_CTX:3	SM_CTX	0	0	0	0	0	0	0	0	0	0	0	0	0	0	0	0	0	0	2.84296e-05	0	0	0	0	0	0	0	0	0	0	0	0	0	0	0	0	0	0	0	0.0085952	0	0	0	0	0	0	0	0	0
SM_CTX:5	SM_CTX	0	0	0	0	0	0	0	0	0	0	2.11291e-05	0	0	0	0	0	0	0	2.11291e-05	0	0	0	0	0	0	0	0	0	0	0	4.22583e-05	0	0	0	0	0	0	0	0.00289469	0	0	0	4.22583e-05	0	0	0	0	0
SM_CTX:8	SM_CTX	0	0	0	0	0	0	0	0	0	0	0	0	0	0	0	0	0	0	0	0	0	0	0	0	0	0	0	0	0	0	0	0	0	0	0.000968456	0	0	0	0	0	0	0	0	0	0	0	0	0
[truncated: 235 more columns]
