# Supplementary material for: A molecularly defined and spatially resolved cell atlas of the whole mouse brain
Source: bioRxiv. 2023 Mar 7:2023.03.06.531348. Preprint. [Version 1] doi: 10.1101/2023.03.06.531348 (PMC10028822; doi:10.1101/2023.03.06.531348)
Supplement: Supplement 5 [file media-5.xlsx]

## Sheet: Ligand-receptor pairs
subclass_ligand	subclass_receptor	LR_pair	N_proximal_pairs	mean_proximal_lr_exp	exp_fraction	fold_change	pval	pval_adjusted	region	LR_category	pathway_name	ligand	receptor	ct_pair_type
ABC NN	ABC NN	WNT9A_FZD9_LRP6	580	0.646801	0.862069	2.09833	1.24789e-21	3.99626e-20	Cerebellum	Secreted Signaling	WNT	Wnt9a	FZD9_LRP6	NN-NN
ABC NN	ABC NN	WNT9A_FZD9_LRP5	580	0.384357	0.853448	2.37163	1.22474e-20	3.79057e-19	Cerebellum	Secreted Signaling	WNT	Wnt9a	FZD9_LRP5	NN-NN
ABC NN	ABC NN	WNT9A_FZD5_LRP6	580	0.561346	0.831034	2.22665	2.08354e-20	6.39832e-19	Cerebellum	Secreted Signaling	WNT	Wnt9a	FZD5_LRP6	NN-NN
ABC NN	ABC NN	TGFB1_ACVR1B_TGFBR2	580	0.665001	0.962069	2.02229	1.02868e-18	2.97649e-17	Cerebellum	Secreted Signaling	TGFb	Tgfb1	ACVR1B_TGFbR2	NN-NN
ABC NN	ABC NN	WNT9A_FZD5_LRP5	580	0.334807	0.815517	2.41778	2.46908e-18	7.05416e-17	Cerebellum	Secreted Signaling	WNT	Wnt9a	FZD5_LRP5	NN-NN
ABC NN	ABC NN	WNT16_FZD5_LRP6	580	0.568801	0.834483	2.00396	7.17735e-18	2.0157e-16	Cerebellum	Secreted Signaling	WNT	Wnt16	FZD5_LRP6	NN-NN
ABC NN	ABC NN	WNT16_FZD9_LRP5	580	0.387716	0.856897	2.10789	1.18465e-17	3.30008e-16	Cerebellum	Secreted Signaling	WNT	Wnt16	FZD9_LRP5	NN-NN
ABC NN	ABC NN	ANGPTL2_ITGA5_ITGB1	580	0.472339	0.834483	2.27303	5.29409e-17	1.43568e-15	Cerebellum	Secreted Signaling	ANGPTL	Angptl2	ITGA5_ITGB1	NN-NN
ABC NN	ABC NN	WNT9A_FZD6_LRP5	580	0.444698	0.853448	2.11709	5.41916e-17	1.46894e-15	Cerebellum	Secreted Signaling	WNT	Wnt9a	FZD6_LRP5	NN-NN
ABC NN	ABC NN	WNT16_FZD5_LRP5	580	0.334428	0.818966	2.1675	7.80336e-16	2.0181e-14	Cerebellum	Secreted Signaling	WNT	Wnt16	FZD5_LRP5	NN-NN
ABC NN	ABC NN	ADM_CALCRL	580	0.227444	0.9	2.2097	9.25671e-16	2.38388e-14	Cerebellum	Secreted Signaling	CALCR	Adm	Calcrl	NN-NN
ABC NN	ABC NN	WNT9A_FZD8_LRP6	580	0.406657	0.87931	2.08573	1.16213e-14	2.84907e-13	Cerebellum	Secreted Signaling	WNT	Wnt9a	FZD8_LRP6	NN-NN
ABC NN	ABC NN	WNT11_FZD5	580	0.121303	0.787931	2.16936	2.81262e-14	6.75917e-13	Cerebellum	Secreted Signaling	ncWNT	Wnt11	Fzd5	NN-NN
ABC NN	ABC NN	EFNA1_EPHA7	580	0.101653	0.708621	2.14141	3.57227e-14	8.54189e-13	Cerebellum	Cell-Cell Contact	EPHA	Efna1	Epha7	NN-NN
ABC NN	ABC NN	WNT9A_FZD8_LRP5	580	0.233606	0.855172	2.37021	5.95888e-14	1.41093e-12	Cerebellum	Secreted Signaling	WNT	Wnt9a	FZD8_LRP5	NN-NN
ABC NN	ABC NN	GDF11_TGFBR1_ACVR2B	580	0.136273	0.860345	2.22596	1.07456e-13	2.50549e-12	Cerebellum	Secreted Signaling	GDF	Gdf11	TGFBR1_ACVR2B	NN-NN
ABC NN	ABC NN	WNT4_FZD4_LRP6	580	0.315114	0.660345	2.48091	1.28556e-13	2.98666e-12	Cerebellum	Secreted Signaling	WNT	Wnt4	FZD4_LRP6	NN-NN
ABC NN	ABC NN	EGF_EGFR_ERBB2	580	0.175832	0.727586	2.44495	4.25455e-13	9.61919e-12	Cerebellum	Secreted Signaling	EGF	Egf	EGFR_ERBB2	NN-NN
ABC NN	ABC NN	WNT4_FZD2_LRP6	580	0.429123	0.658621	2.14355	5.65917e-13	1.27255e-11	Cerebellum	Secreted Signaling	WNT	Wnt4	FZD2_LRP6	NN-NN
ABC NN	ABC NN	AREG_EGFR	580	0.23211	0.508621	2.435	7.26356e-13	1.62406e-11	Cerebellum	Secreted Signaling	EGF	Areg	Egfr	NN-NN
ABC NN	ABC NN	WNT4_FZD4_LRP5	580	0.182537	0.646552	2.73374	9.36972e-13	2.08165e-11	Cerebellum	Secreted Signaling	WNT	Wnt4	FZD4_LRP5	NN-NN
ABC NN	ABC NN	WNT16_FZD8_LRP5	580	0.234584	0.860345	2.16677	1.48795e-12	3.27479e-11	Cerebellum	Secreted Signaling	WNT	Wnt16	FZD8_LRP5	NN-NN
ABC NN	ABC NN	WNT4_FZD2_LRP5	580	0.25541	0.646552	2.42271	1.5466e-12	3.4008e-11	Cerebellum	Secreted Signaling	WNT	Wnt4	FZD2_LRP5	NN-NN
ABC NN	ABC NN	INHABB_ACVR2B	580	0.0115872	0.834483	2.24179	5.97846e-12	1.2716e-10	Cerebellum	Secreted Signaling	ACTIVIN	Inhibin B	Acvr2b	NN-NN
ABC NN	ABC NN	INHBB_ACVR1B_ACVR2B	580	0.0349633	0.874138	2.3661	7.08826e-12	1.50099e-10	Cerebellum	Secreted Signaling	ACTIVIN	Inhbb	ACVR1B_ACVR2B	NN-NN
ABC NN	ABC NN	WNT4_FZD5_LRP6	580	0.0866789	0.6	2.81646	1.1915e-11	2.48604e-10	Cerebellum	Secreted Signaling	WNT	Wnt4	FZD5_LRP6	NN-NN
ABC NN	ABC NN	AREG_EGFR_ERBB2	580	0.14317	0.506897	3.23294	1.55663e-11	3.22285e-10	Cerebellum	Secreted Signaling	EGF	Areg	EGFR_ERBB2	NN-NN
ABC NN	ABC NN	WNT4_FZD9_LRP6	580	0.102503	0.606897	2.58679	1.74709e-11	3.60832e-10	Cerebellum	Secreted Signaling	WNT	Wnt4	FZD9_LRP6	NN-NN
ABC NN	ABC NN	INHBA_ACVR1B_ACVR2B	580	0.067558	0.858621	2.55324	1.82281e-11	3.75835e-10	Cerebellum	Secreted Signaling	ACTIVIN	Inhba	ACVR1B_ACVR2B	NN-NN
ABC NN	ABC NN	WNT4_FZD7_LRP6	580	0.25741	0.665517	2.19786	1.95388e-11	4.02046e-10	Cerebellum	Secreted Signaling	WNT	Wnt4	FZD7_LRP6	NN-NN
ABC NN	ABC NN	INHBA_ACVR1B_ACVR2A	580	0.117731	0.956897	2.06243	3.39887e-11	6.88085e-10	Cerebellum	Secreted Signaling	ACTIVIN	Inhba	ACVR1B_ACVR2A	NN-NN
ABC NN	ABC NN	WNT4_FZD7_LRP5	580	0.142	0.651724	2.45191	4.05812e-11	8.17554e-10	Cerebellum	Secreted Signaling	WNT	Wnt4	FZD7_LRP5	NN-NN
ABC NN	ABC NN	CLCF1_CNTFR_LIFR	580	0.216821	0.882759	2.27333	5.48524e-11	1.09514e-09	Cerebellum	Secreted Signaling	LIFR	Clcf1	CNTFR_LIFR	NN-NN
ABC NN	ABC NN	WNT4_FZD9_LRP5	580	0.0523427	0.601724	2.83766	7.78529e-11	1.53976e-09	Cerebellum	Secreted Signaling	WNT	Wnt4	FZD9_LRP5	NN-NN
ABC NN	ABC NN	WNT4_FZD3_LRP6	580	0.213989	0.667241	2.14716	1.20876e-10	2.36199e-09	Cerebellum	Secreted Signaling	WNT	Wnt4	FZD3_LRP6	NN-NN
ABC NN	ABC NN	WNT4_FZD5_LRP5	580	0.0447612	0.591379	3.00696	1.62762e-10	3.15376e-09	Cerebellum	Secreted Signaling	WNT	Wnt4	FZD5_LRP5	NN-NN
ABC NN	ABC NN	WNT4_FZD6_LRP6	580	0.121599	0.6	2.42047	1.80878e-10	3.49205e-09	Cerebellum	Secreted Signaling	WNT	Wnt4	FZD6_LRP6	NN-NN
ABC NN	ABC NN	GDF11_ACVR1B_ACVR2B	580	0.0376387	0.860345	2.24654	1.94018e-10	3.73923e-09	Cerebellum	Secreted Signaling	GDF	Gdf11	ACVR1B_ACVR2B	NN-NN
ABC NN	ABC NN	WNT4_FZD3_LRP5	580	0.113925	0.653448	2.42593	2.04438e-10	3.93446e-09	Cerebellum	Secreted Signaling	WNT	Wnt4	FZD3_LRP5	NN-NN
ABC NN	ABC NN	WNT4_FZD6_LRP5	580	0.0634427	0.596552	2.70827	5.31579e-10	9.92945e-09	Cerebellum	Secreted Signaling	WNT	Wnt4	FZD6_LRP5	NN-NN
ABC NN	ABC NN	COL4A3_ITGAV_ITGB8	580	0.196721	0.417241	2.4444	5.34823e-10	9.98471e-09	Cerebellum	ECM-Receptor	COLLAGEN	Col4a3	ITGAV_ITGB8	NN-NN
ABC NN	ABC NN	COL4A3_ITGA10_ITGB1	580	0.334331	0.417241	2.21207	7.544e-10	1.39203e-08	Cerebellum	ECM-Receptor	COLLAGEN	Col4a3	ITGA10_ITGB1	NN-NN
ABC NN	ABC NN	AGT_AGTR1B	580	0.0975663	0.596552	2.14575	7.71195e-10	1.42152e-08	Cerebellum	Secreted Signaling	AGT	Agt	Agtr1b	NN-NN
ABC NN	ABC NN	WNT9A_FZD10_LRP5	580	0.0759283	0.62069	2.12577	8.99729e-10	1.6511e-08	Cerebellum	Secreted Signaling	WNT	Wnt9a	FZD10_LRP5	NN-NN
ABC NN	ABC NN	WNT16_FZD10_LRP5	580	0.0839328	0.625862	2.16391	9.67264e-10	1.77171e-08	Cerebellum	Secreted Signaling	WNT	Wnt16	FZD10_LRP5	NN-NN
ABC NN	ABC NN	WNT4_FZD1_LRP6	580	0.217301	0.665517	2.12128	9.68044e-10	1.773e-08	Cerebellum	Secreted Signaling	WNT	Wnt4	FZD1_LRP6	NN-NN
ABC NN	ABC NN	WNT4_FZD1_LRP5	580	0.115263	0.653448	2.29811	2.50484e-09	4.44432e-08	Cerebellum	Secreted Signaling	WNT	Wnt4	FZD1_LRP5	NN-NN
ABC NN	ABC NN	CCL27A_CCR10	580	0.0100642	0.425862	2.42799	3.68733e-09	6.45925e-08	Cerebellum	Secreted Signaling	CCL	Ccl27a	Ccr10	NN-NN
ABC NN	ABC NN	WNT4_FZD8_LRP6	580	0.0583203	0.601724	2.64741	5.87173e-09	1.01211e-07	Cerebellum	Secreted Signaling	WNT	Wnt4	FZD8_LRP6	NN-NN
ABC NN	ABC NN	INHBABB_ACVR1B_ACVR2B	580	0.0182113	0.837931	2.92186	6.20935e-09	1.06782e-07	Cerebellum	Secreted Signaling	ACTIVIN	Activin AB	ACVR1B_ACVR2B	NN-NN
ABC NN	ABC NN	COL4A4_ITGAV_ITGB8	580	0.28494	0.42931	2.18963	8.25285e-09	1.40668e-07	Cerebellum	ECM-Receptor	COLLAGEN	Col4a4	ITGAV_ITGB8	NN-NN
ABC NN	ABC NN	WNT4_FZD8_LRP5	580	0.029706	0.591379	3.02208	8.76662e-09	1.49113e-07	Cerebellum	Secreted Signaling	WNT	Wnt4	FZD8_LRP5	NN-NN
ABC NN	ABC NN	COL4A4_ITGA10_ITGB1	580	0.449269	0.427586	2.00448	1.10802e-08	1.86891e-07	Cerebellum	ECM-Receptor	COLLAGEN	Col4a4	ITGA10_ITGB1	NN-NN
ABC NN	ABC NN	BMP8A_BMPR1A_ACVR2A	580	0.120461	0.467241	2.24067	2.74451e-08	4.48053e-07	Cerebellum	Secreted Signaling	BMP	Bmp8a	BMPR1A_ACVR2A	NN-NN
ABC NN	ABC NN	GDF5_BMPR1A_ACVR2B	580	0.11625	0.477586	2.27792	3.14139e-08	5.10187e-07	Cerebellum	Secreted Signaling	BMP	Gdf5	BMPR1A_ACVR2B	NN-NN
ABC NN	ABC NN	INHBABB_ACVR1B_ACVR2A	580	0.0318429	0.92931	2.34039	3.17793e-08	5.15848e-07	Cerebellum	Secreted Signaling	ACTIVIN	Activin AB	ACVR1B_ACVR2A	NN-NN
ABC NN	ABC NN	POMC_MC1R	580	0.00417556	0.524138	2.21106	5.84219e-08	9.27982e-07	Cerebellum	Secreted Signaling	MELANOCORTIN	Pomc	Mc1r	NN-NN
ABC NN	ABC NN	BMP8A_ACVR1_BMPR2	580	0.141619	0.467241	2.06872	1.46924e-07	2.25523e-06	Cerebellum	Secreted Signaling	BMP	Bmp8a	ACVR1_BMPR2	NN-NN
ABC NN	ABC NN	IGF1_ITGAV_ITGB3	580	0.0404355	0.713793	2.01956	2.38781e-07	3.59543e-06	Cerebellum	Secreted Signaling	IGF	Igf1	ITGAV_ITGB3	NN-NN
ABC NN	ABC NN	WNT6_FZD5_LRP6	580	0.189003	0.637931	2.02586	2.99435e-07	4.45847e-06	Cerebellum	Secreted Signaling	WNT	Wnt6	FZD5_LRP6	NN-NN
ABC NN	ABC NN	BMP8A_BMPR1A_ACVR2B	580	0.0655711	0.424138	2.52805	3.26895e-07	4.84786e-06	Cerebellum	Secreted Signaling	BMP	Bmp8a	BMPR1A_ACVR2B	NN-NN
ABC NN	ABC NN	COMP_ITGA3_ITGB1	580	0.0902404	0.453448	2.35881	3.76811e-07	5.55637e-06	Cerebellum	ECM-Receptor	THBS	Comp	ITGA3_ITGB1	NN-NN
ABC NN	ABC NN	BMP8A_ACVR1_ACVR2A	580	0.032235	0.467241	2.28064	4.45261e-07	6.52057e-06	Cerebellum	Secreted Signaling	BMP	Bmp8a	ACVR1_ACVR2A	NN-NN
ABC NN	ABC NN	WNT6_FZD9_LRP5	580	0.12378	0.655172	2.08709	7.93009e-07	1.13109e-05	Cerebellum	Secreted Signaling	WNT	Wnt6	FZD9_LRP5	NN-NN
ABC NN	ABC NN	BMP8A_ACVR1_ACVR2B	580	0.0149084	0.424138	2.56052	1.5213e-06	2.10479e-05	Cerebellum	Secreted Signaling	BMP	Bmp8a	ACVR1_ACVR2B	NN-NN
ABC NN	ABC NN	WNT4_FZD10_LRP5	580	0.00646444	0.462069	2.259	2.31092e-06	3.13587e-05	Cerebellum	Secreted Signaling	WNT	Wnt4	FZD10_LRP5	NN-NN
ABC NN	ABC NN	WNT6_FZD5_LRP5	580	0.105954	0.627586	2.12338	3.14854e-06	4.21079e-05	Cerebellum	Secreted Signaling	WNT	Wnt6	FZD5_LRP5	NN-NN
ABC NN	ABC NN	HGF_MET	580	0.0158411	0.451724	2.00113	5.14749e-06	6.69695e-05	Cerebellum	Secreted Signaling	HGF	Hgf	Met	NN-NN
ABC NN	ABC NN	PDGFB_PDGFRB	580	0.0215163	0.405172	2.11028	9.01818e-06	0.000113838	Cerebellum	Secreted Signaling	PDGF	Pdgfb	Pdgfrb	NN-NN
ABC NN	ABC NN	WNT6_FZD10_LRP5	580	0.0239322	0.503448	2.17183	4.22768e-05	0.000486721	Cerebellum	Secreted Signaling	WNT	Wnt6	FZD10_LRP5	NN-NN
ABC NN	ABC NN	WNT6_FZD8_LRP5	580	0.0704441	0.641379	2.06955	4.5074e-05	0.00051659	Cerebellum	Secreted Signaling	WNT	Wnt6	FZD8_LRP5	NN-NN
ABC NN	ABC NN	COMP_ITGAV_ITGB3	580	0.0127866	0.42931	2.29284	0.000123944	0.00132353	Cerebellum	ECM-Receptor	THBS	Comp	ITGAV_ITGB3	NN-NN
BAM NN	ABC NN	EFNB1_EPHA4	27	0.241587	0.925926	3.54451	0.000904858	0.00816972	Cerebellum	Cell-Cell Contact	EPHB	Efnb1	Epha4	NN-NN
ABC NN	Endo NN	CTF1_LIFR_IL6ST	345	0.746343	0.924638	3.84922	2.65526e-24	9.16735e-23	Cerebellum	Secreted Signaling	LIFR	Ctf1	LIFR_IL6ST	NN-NN
ABC NN	Endo NN	SEMA3D_NRP2_PLXNA4	345	1.77961	0.921739	2.68769	1.26669e-20	3.91692e-19	Cerebellum	Secreted Signaling	SEMA3	Sema3d	NRP2_PLXNA4	NN-NN
ABC NN	Endo NN	COL1A2_ITGA9_ITGB1	345	1.20207	0.57971	4.7587	1.47085e-20	4.53733e-19	Cerebellum	ECM-Receptor	COLLAGEN	Col1a2	ITGA9_ITGB1	NN-NN
ABC NN	Endo NN	COL6A1_ITGA9_ITGB1	345	1.09622	0.568116	4.90343	3.19086e-20	9.73153e-19	Cerebellum	ECM-Receptor	COLLAGEN	Col6a1	ITGA9_ITGB1	NN-NN
ABC NN	Endo NN	COL6A2_ITGA9_ITGB1	345	1.07751	0.571014	4.80041	6.64538e-20	2.00595e-18	Cerebellum	ECM-Receptor	COLLAGEN	Col6a2	ITGA9_ITGB1	NN-NN
ABC NN	Endo NN	COL1A1_ITGA9_ITGB1	345	0.920616	0.573913	5.3743	1.23869e-19	3.70611e-18	Cerebellum	ECM-Receptor	COLLAGEN	Col1a1	ITGA9_ITGB1	NN-NN
ABC NN	Endo NN	SEMA3D_NRP2_PLXNA1	345	1.04131	0.866667	4.01149	1.37548e-19	4.11034e-18	Cerebellum	Secreted Signaling	SEMA3	Sema3d	NRP2_PLXNA1	NN-NN
ABC NN	Endo NN	COL4A1_ITGA3_ITGB1	345	1.1277	0.973913	2.45412	2.84081e-19	8.40189e-18	Cerebellum	ECM-Receptor	COLLAGEN	Col4a1	ITGA3_ITGB1	NN-NN
ABC NN	Endo NN	SEMA3C_NRP2_PLXNA4	345	0.799337	0.927536	4.04268	3.12348e-19	9.21897e-18	Cerebellum	Secreted Signaling	SEMA3	Sema3c	NRP2_PLXNA4	NN-NN
ABC NN	Endo NN	COL4A2_ITGA3_ITGB1	345	0.997314	0.976812	2.52296	7.33806e-19	2.13541e-17	Cerebellum	ECM-Receptor	COLLAGEN	Col4a2	ITGA3_ITGB1	NN-NN
ABC NN	Endo NN	LAMA2_ITGA9_ITGB1	345	0.983774	0.576812	4.81876	9.1908e-19	2.66663e-17	Cerebellum	ECM-Receptor	LAMININ	Lama2	ITGA9_ITGB1	NN-NN
ABC NN	Endo NN	LAMC1_ITGA3_ITGB1	345	1.48736	0.976812	2.10106	4.79826e-18	1.35612e-16	Cerebellum	ECM-Receptor	LAMININ	Lamc1	ITGA3_ITGB1	NN-NN
ABC NN	Endo NN	SEMA3C_NRP2_PLXNA1	345	0.37498	0.872464	6.23943	1.61341e-17	4.47458e-16	Cerebellum	Secreted Signaling	SEMA3	Sema3c	NRP2_PLXNA1	NN-NN
ABC NN	Endo NN	SEMA3C_NRP2_PLXNA2	345	1.63063	0.936232	2.06355	1.88517e-17	5.2082e-16	Cerebellum	Secreted Signaling	SEMA3	Sema3c	NRP2_PLXNA2	NN-NN
ABC NN	Endo NN	LAMC1_ITGA9_ITGB1	345	0.706351	0.57971	5.14672	2.39322e-17	6.58204e-16	Cerebellum	ECM-Receptor	LAMININ	Lamc1	ITGA9_ITGB1	NN-NN
ABC NN	Endo NN	ANGPTL4_ITGA5_ITGB1	345	0.769409	0.973913	2.5385	4.93889e-17	1.34114e-15	Cerebellum	Secreted Signaling	ANGPTL	Angptl4	ITGA5_ITGB1	NN-NN
ABC NN	Endo NN	SEMA3C_NRP1_NRP2	345	1.29848	0.936232	2.23654	8.88454e-17	2.39079e-15	Cerebellum	Secreted Signaling	SEMA3	Sema3c	NRP1_NRP2	NN-NN
ABC NN	Endo NN	THBS2_ITGA3_ITGB1	345	1.15994	0.968116	2.26639	1.24682e-16	3.3375e-15	Cerebellum	ECM-Receptor	THBS	Thbs2	ITGA3_ITGB1	NN-NN
ABC NN	Endo NN	LAMB2_ITGA3_ITGB1	345	1.51916	0.973913	2.01864	1.39222e-16	3.71816e-15	Cerebellum	ECM-Receptor	LAMININ	Lamb2	ITGA3_ITGB1	NN-NN
ABC NN	Endo NN	LAMB2_ITGA9_ITGB1	345	0.727991	0.57971	4.81897	1.46546e-16	3.91163e-15	Cerebellum	ECM-Receptor	LAMININ	Lamb2	ITGA9_ITGB1	NN-NN
ABC NN	Endo NN	COL4A1_ITGA9_ITGB1	345	0.514753	0.57971	5.99768	2.06356e-16	5.47519e-15	Cerebellum	ECM-Receptor	COLLAGEN	Col4a1	ITGA9_ITGB1	NN-NN
ABC NN	Endo NN	LAMA4_ITGA3_ITGB1	345	1.1568	0.93913	2.33916	4.87528e-16	1.27514e-14	Cerebellum	ECM-Receptor	LAMININ	Lama4	ITGA3_ITGB1	NN-NN
ABC NN	Endo NN	COL4A2_ITGA9_ITGB1	345	0.45114	0.57971	6.39274	5.00537e-16	1.30819e-14	Cerebellum	ECM-Receptor	COLLAGEN	Col4a2	ITGA9_ITGB1	NN-NN
ABC NN	Endo NN	SEMA3B_NRP2_PLXNA4	345	0.558642	0.86087	4.8874	5.687e-16	1.48127e-14	Cerebellum	Secreted Signaling	SEMA3	Sema3b	NRP2_PLXNA4	NN-NN
ABC NN	Endo NN	SEMA3B_NRP2_PLXNA2	345	1.18118	0.866667	2.46771	5.98066e-16	1.5551e-14	Cerebellum	Secreted Signaling	SEMA3	Sema3b	NRP2_PLXNA2	NN-NN
ABC NN	Endo NN	COL6A2_ITGA10_ITGB1	345	0.745419	0.73913	2.63719	6.64081e-16	1.72273e-14	Cerebellum	ECM-Receptor	COLLAGEN	Col6a2	ITGA10_ITGB1	NN-NN
ABC NN	Endo NN	SEMA3F_NRP2_PLXNA2	345	0.754889	0.791304	3.12674	8.64887e-16	2.23181e-14	Cerebellum	Secreted Signaling	SEMA3	Sema3f	NRP2_PLXNA2	NN-NN
ABC NN	Endo NN	COL1A2_ITGA10_ITGB1	345	0.871728	0.750725	2.57984	8.82759e-16	2.27697e-14	Cerebellum	ECM-Receptor	COLLAGEN	Col1a2	ITGA10_ITGB1	NN-NN
ABC NN	Endo NN	COL6A1_ITGA10_ITGB1	345	0.766335	0.736232	2.63047	9.42468e-16	2.42637e-14	Cerebellum	ECM-Receptor	COLLAGEN	Col6a1	ITGA10_ITGB1	NN-NN
ABC NN	Endo NN	BMP6_ACVR1_ACVR2B	345	0.807559	0.962319	2.02069	1.36208e-15	3.48389e-14	Cerebellum	Secreted Signaling	BMP	Bmp6	ACVR1_ACVR2B	NN-NN
ABC NN	Endo NN	JAM2_ITGA3_ITGB1	345	0.739192	0.936232	2.73511	1.41596e-15	3.6183e-14	Cerebellum	Cell-Cell Contact	JAM	Jam2	ITGA3_ITGB1	NN-NN
ABC NN	Endo NN	SPP1_ITGA9_ITGB1	345	0.723777	0.571014	5.06909	1.44584e-15	3.69313e-14	Cerebellum	Secreted Signaling	SPP1	Spp1	ITGA9_ITGB1	NN-NN
ABC NN	Endo NN	WNT16_FZD3_LRP6	345	0.490638	0.950725	2.49791	1.89693e-15	4.82166e-14	Cerebellum	Secreted Signaling	WNT	Wnt16	FZD3_LRP6	NN-NN
ABC NN	Endo NN	BMP5_ACVR1_ACVR2B	345	0.846668	0.950725	2.0634	3.0693e-15	7.73011e-14	Cerebellum	Secreted Signaling	BMP	Bmp5	ACVR1_ACVR2B	NN-NN
ABC NN	Endo NN	COL1A1_ITGA10_ITGB1	345	0.587856	0.742029	2.86198	7.57551e-15	1.87336e-13	Cerebellum	ECM-Receptor	COLLAGEN	Col1a1	ITGA10_ITGB1	NN-NN
ABC NN	Endo NN	LAMA2_ITGA6_ITGB4	345	0.646503	0.495652	3.9217	1.19275e-14	2.9221e-13	Cerebellum	ECM-Receptor	LAMININ	Lama2	ITGA6_ITGB4	NN-NN
ABC NN	Endo NN	ANGPTL2_ITGA5_ITGB1	345	0.353588	0.776812	3.4311	1.20073e-14	2.94104e-13	Cerebellum	Secreted Signaling	ANGPTL	Angptl2	ITGA5_ITGB1	NN-NN
ABC NN	Endo NN	WNT16_FZD1_LRP6	345	0.346197	0.872464	2.67451	1.66041e-14	4.03664e-13	Cerebellum	Secreted Signaling	WNT	Wnt16	FZD1_LRP6	NN-NN
ABC NN	Endo NN	NECTIN3_NECTIN2	345	0.212047	0.872464	2.74895	1.68073e-14	4.08401e-13	Cerebellum	Cell-Cell Contact	NECTIN	Nectin3	Nectin2	NN-NN
ABC NN	Endo NN	WNT9A_FZD3_LRP6	345	0.409192	0.936232	2.52509	1.94915e-14	4.72499e-13	Cerebellum	Secreted Signaling	WNT	Wnt9a	FZD3_LRP6	NN-NN
ABC NN	Endo NN	SEMA3F_NRP2_PLXNA4	345	0.336286	0.782609	6.15756	2.21745e-14	5.36208e-13	Cerebellum	Secreted Signaling	SEMA3	Sema3f	NRP2_PLXNA4	NN-NN
ABC NN	Endo NN	WNT16_FZD3_LRP5	345	0.335241	0.947826	2.54219	2.7047e-14	6.50622e-13	Cerebellum	Secreted Signaling	WNT	Wnt16	FZD3_LRP5	NN-NN
ABC NN	Endo NN	SEMA4D_PLXNB2	345	0.0358504	0.756522	4.05128	3.65538e-14	8.73636e-13	Cerebellum	Cell-Cell Contact	SEMA4	Sema4d	Plxnb2	NN-NN
ABC NN	Endo NN	LAMA4_ITGA9_ITGB1	345	0.528256	0.562319	4.86686	6.51386e-14	1.53935e-12	Cerebellum	ECM-Receptor	LAMININ	Lama4	ITGA9_ITGB1	NN-NN
ABC NN	Endo NN	WNT9A_FZD3_LRP5	345	0.274325	0.933333	2.57202	8.59833e-14	2.01733e-12	Cerebellum	Secreted Signaling	WNT	Wnt9a	FZD3_LRP5	NN-NN
ABC NN	Endo NN	ANGPT2_ITGA5_ITGB1	345	0.288539	0.875362	2.73107	1.01938e-13	2.37978e-12	Cerebellum	Secreted Signaling	ANGPT	Angpt2	ITGA5_ITGB1	NN-NN
ABC NN	Endo NN	SEMA4C_PLXNB2	345	0.0244821	0.753623	3.67962	1.30195e-13	3.02387e-12	Cerebellum	Cell-Cell Contact	SEMA4	Sema4c	Plxnb2	NN-NN
ABC NN	Endo NN	LAMC1_ITGA6_ITGB4	345	0.41675	0.498551	4.24035	1.88158e-13	4.3314e-12	Cerebellum	ECM-Receptor	LAMININ	Lamc1	ITGA6_ITGB4	NN-NN
ABC NN	Endo NN	SEMA3B_NRP2_PLXNA1	345	0.246362	0.802899	6.46849	2.45596e-13	5.62081e-12	Cerebellum	Secreted Signaling	SEMA3	Sema3b	NRP2_PLXNA1	NN-NN
ABC NN	Endo NN	ITGA9_ITGB1_VCAM1	345	0.644148	0.515942	4.40454	2.66415e-13	6.08874e-12	Cerebellum	Cell-Cell Contact	VCAM	ITGA9_ITGB1	Vcam1	NN-NN
ABC NN	Endo NN	SEMA3A_NRP1_PLXNA1	345	0.64387	0.918841	2.12964	2.95181e-13	6.7273e-12	Cerebellum	Secreted Signaling	SEMA3	Sema3a	NRP1_PLXNA1	NN-NN
ABC NN	Endo NN	COL6A3_ITGA3_ITGB1	345	0.999075	0.913043	2.26792	3.47148e-13	7.88225e-12	Cerebellum	ECM-Receptor	COLLAGEN	Col6a3	ITGA3_ITGB1	NN-NN
ABC NN	Endo NN	COL4A5_ITGA3_ITGB1	345	0.399929	0.672464	3.74914	4.26249e-13	9.63624e-12	Cerebellum	ECM-Receptor	COLLAGEN	Col4a5	ITGA3_ITGB1	NN-NN
ABC NN	Endo NN	TGFB3_ACVR1_TGFBR1	345	0.598058	0.97971	2.02306	5.72084e-13	1.28582e-11	Cerebellum	Secreted Signaling	TGFb	Tgfb3	ACVR1_TGFbR	NN-NN
ABC NN	Endo NN	LAMB2_ITGA6_ITGB4	345	0.439182	0.498551	4.06856	5.824e-13	1.30805e-11	Cerebellum	ECM-Receptor	LAMININ	Lamb2	ITGA6_ITGB4	NN-NN
ABC NN	Endo NN	TGFB3_ACVR1B_TGFBR2	345	0.24047	0.602899	3.45767	7.33091e-13	1.63882e-11	Cerebellum	Secreted Signaling	TGFb	Tgfb3	ACVR1B_TGFbR2	NN-NN
ABC NN	Endo NN	WNT16_FZD1_LRP5	345	0.22576	0.872464	2.61335	8.94807e-13	1.9896e-11	Cerebellum	Secreted Signaling	WNT	Wnt16	FZD1_LRP5	NN-NN
ABC NN	Endo NN	SEMA3F_NRP2_PLXNA1	345	0.129921	0.727536	9.12744	1.19276e-12	2.63602e-11	Cerebellum	Secreted Signaling	SEMA3	Sema3f	NRP2_PLXNA1	NN-NN
ABC NN	Endo NN	COL4A1_ITGA10_ITGB1	345	0.257008	0.747826	3.0924	2.41173e-12	5.2451e-11	Cerebellum	ECM-Receptor	COLLAGEN	Col4a1	ITGA10_ITGB1	NN-NN
ABC NN	Endo NN	WNT9A_FZD1_LRP6	345	0.290866	0.863768	2.54055	3.11544e-12	6.73958e-11	Cerebellum	Secreted Signaling	WNT	Wnt9a	FZD1_LRP6	NN-NN
ABC NN	Endo NN	COL6A3_ITGA9_ITGB1	345	0.46266	0.544928	4.62308	3.29876e-12	7.12607e-11	Cerebellum	ECM-Receptor	COLLAGEN	Col6a3	ITGA9_ITGB1	NN-NN
ABC NN	Endo NN	SEMA6D_PLXNA1_KDR	345	0.464499	0.924638	2.44955	3.30106e-12	7.13042e-11	Cerebellum	Cell-Cell Contact	SEMA6	Sema6d	PLXNA1_KDR	NN-NN
ABC NN	Endo NN	TNR_ITGA9_ITGB1	345	0.185715	0.576812	7.6234	3.42068e-12	7.38162e-11	Cerebellum	ECM-Receptor	TENASCIN	Tnr	ITGA9_ITGB1	NN-NN
ABC NN	Endo NN	COL4A2_ITGA10_ITGB1	345	0.211429	0.750725	3.09	5.67135e-12	1.20848e-10	Cerebellum	ECM-Receptor	COLLAGEN	Col4a2	ITGA10_ITGB1	NN-NN
ABC NN	Endo NN	SEMA3C_NRP1_PLXNA1	345	0.306057	0.930435	2.32819	8.55352e-12	1.80081e-10	Cerebellum	Secreted Signaling	SEMA3	Sema3c	NRP1_PLXNA1	NN-NN
ABC NN	Endo NN	TGFB2_ACVR1_TGFBR1	345	0.407915	0.976812	2.20924	9.08881e-12	1.90924e-10	Cerebellum	Secreted Signaling	TGFb	Tgfb2	ACVR1_TGFbR	NN-NN
ABC NN	Endo NN	WNT16_FZD8_LRP6	345	0.364829	0.866667	2.67454	1.43686e-11	2.98244e-10	Cerebellum	Secreted Signaling	WNT	Wnt16	FZD8_LRP6	NN-NN
ABC NN	Endo NN	TGFB1_ACVR1B_TGFBR2	345	0.143193	0.573913	3.82512	1.95759e-11	4.02776e-10	Cerebellum	Secreted Signaling	TGFb	Tgfb1	ACVR1B_TGFbR2	NN-NN
ABC NN	Endo NN	LAMA5_ITGA3_ITGB1	345	0.438408	0.768116	2.90269	3.04525e-11	6.18134e-10	Cerebellum	ECM-Receptor	LAMININ	Lama5	ITGA3_ITGB1	NN-NN
ABC NN	Endo NN	GDF11_TGFBR1_ACVR2A	345	0.109021	0.944928	2.86593	3.72895e-11	7.53225e-10	Cerebellum	Secreted Signaling	GDF	Gdf11	TGFBR1_ACVR2A	NN-NN
ABC NN	Endo NN	TGFB1_ACVR1_TGFBR1	345	0.378038	0.93913	2.19641	6.01831e-11	1.19923e-09	Cerebellum	Secreted Signaling	TGFb	Tgfb1	ACVR1_TGFbR	NN-NN
ABC NN	Endo NN	INHBB_ACVR1B_ACVR2A	345	0.00982075	0.585507	5.08906	6.08903e-11	1.21271e-09	Cerebellum	Secreted Signaling	ACTIVIN	Inhbb	ACVR1B_ACVR2A	NN-NN
ABC NN	Endo NN	LAMA4_ITGA6_ITGB4	345	0.30854	0.475362	4.16215	6.75809e-11	1.34083e-09	Cerebellum	ECM-Receptor	LAMININ	Lama4	ITGA6_ITGB4	NN-NN
ABC NN	Endo NN	WNT9A_FZD1_LRP5	345	0.186123	0.863768	2.44849	9.23057e-11	1.81737e-09	Cerebellum	Secreted Signaling	WNT	Wnt9a	FZD1_LRP5	NN-NN
ABC NN	Endo NN	LAMB3_ITGA3_ITGB1	345	0.205572	0.663768	3.8946	9.43641e-11	1.85685e-09	Cerebellum	ECM-Receptor	LAMININ	Lamb3	ITGA3_ITGB1	NN-NN
ABC NN	Endo NN	SEMA3B_NRP1_PLXNA4	345	0.543287	0.921739	2.10684	1.1388e-10	2.2292e-09	Cerebellum	Secreted Signaling	SEMA3	Sema3b	NRP1_PLXNA4	NN-NN
ABC NN	Endo NN	BMP7_ACVR1_ACVR2B	345	0.480837	0.953623	2.12265	1.57819e-10	3.06113e-09	Cerebellum	Secreted Signaling	BMP	Bmp7	ACVR1_ACVR2B	NN-NN
ABC NN	Endo NN	WNT9A_FZD8_LRP6	345	0.305796	0.86087	2.60157	1.76109e-10	3.40428e-09	Cerebellum	Secreted Signaling	WNT	Wnt9a	FZD8_LRP6	NN-NN
ABC NN	Endo NN	IGF2_ITGA6_ITGB4	345	0.348713	0.449275	4.85063	2.62434e-10	5.0147e-09	Cerebellum	Secreted Signaling	IGF	Igf2	ITGA6_ITGB4	NN-NN
ABC NN	Endo NN	WNT9A_FZD7_LRP6	345	0.0983477	0.408696	7.89761	2.78848e-10	5.31878e-09	Cerebellum	Secreted Signaling	WNT	Wnt9a	FZD7_LRP6	NN-NN
ABC NN	Endo NN	WNT16_FZD7_LRP6	345	0.108273	0.42029	7.08343	3.07669e-10	5.84708e-09	Cerebellum	Secreted Signaling	WNT	Wnt16	FZD7_LRP6	NN-NN
ABC NN	Endo NN	WNT9A_FZD5_LRP6	345	0.141075	0.585507	3.74974	3.5723e-10	6.76005e-09	Cerebellum	Secreted Signaling	WNT	Wnt9a	FZD5_LRP6	NN-NN
ABC NN	Endo NN	WNT9A_FZD5_LRP5	345	0.0866943	0.582609	3.8651	3.85656e-10	7.27432e-09	Cerebellum	Secreted Signaling	WNT	Wnt9a	FZD5_LRP5	NN-NN
ABC NN	Endo NN	WNT16_FZD8_LRP5	345	0.241008	0.863768	2.59621	3.99105e-10	7.52103e-09	Cerebellum	Secreted Signaling	WNT	Wnt16	FZD8_LRP5	NN-NN
ABC NN	Endo NN	GDF10_ACVR1B_ACVR2A	345	0.0653862	0.585507	4.8292	5.11352e-10	9.56333e-09	Cerebellum	Secreted Signaling	GDF	Gdf10	ACVR1B_ACVR2A	NN-NN
ABC NN	Endo NN	INHBB_ACVR1B_ACVR2B	345	0.00374972	0.573913	4.92975	6.06654e-10	1.12938e-08	Cerebellum	Secreted Signaling	ACTIVIN	Inhbb	ACVR1B_ACVR2B	NN-NN
ABC NN	Endo NN	LAMC2_ITGA3_ITGB1	345	0.363002	0.657971	3.00185	6.1554e-10	1.14531e-08	Cerebellum	ECM-Receptor	LAMININ	Lamc2	ITGA3_ITGB1	NN-NN
ABC NN	Endo NN	EDA_EDAR	345	0.137768	0.634783	3.00316	6.24566e-10	1.16149e-08	Cerebellum	Secreted Signaling	EDA	Eda	Edar	NN-NN
ABC NN	Endo NN	FN1_SDC1	345	0.661176	0.484058	2.71155	8.09282e-10	1.48903e-08	Cerebellum	ECM-Receptor	FN1	Fn1	Sdc1	NN-NN
ABC NN	Endo NN	COL4A5_ITGA9_ITGB1	345	0.191015	0.443478	10.5049	8.46335e-10	1.55592e-08	Cerebellum	ECM-Receptor	COLLAGEN	Col4a5	ITGA9_ITGB1	NN-NN
ABC NN	Endo NN	TNXB_ITGA9_ITGB1	345	0.391392	0.501449	4.36117	9.96426e-10	1.82253e-08	Cerebellum	ECM-Receptor	TENASCIN	Tnxb	ITGA9_ITGB1	NN-NN
ABC NN	Endo NN	ANGPTL2_TLR4	345	0.0332398	0.672464	5.31805	1.0736e-09	1.95812e-08	Cerebellum	Secreted Signaling	ANGPTL	Angptl2	Tlr4	NN-NN
ABC NN	Endo NN	NECTIN3_NECTIN1	345	0.182487	0.805797	2.3682	1.20098e-09	2.18263e-08	Cerebellum	Cell-Cell Contact	NECTIN	Nectin3	Nectin1	NN-NN
ABC NN	Endo NN	WNT16_FZD5_LRP6	345	0.169054	0.597101	3.36512	1.45088e-09	2.62256e-08	Cerebellum	Secreted Signaling	WNT	Wnt16	FZD5_LRP6	NN-NN
ABC NN	Endo NN	WNT16_FZD7_LRP5	345	0.069411	0.42029	7.32797	1.50998e-09	2.72576e-08	Cerebellum	Secreted Signaling	WNT	Wnt16	FZD7_LRP5	NN-NN
ABC NN	Endo NN	WNT9A_FZD7_LRP5	345	0.0628425	0.408696	8.61139	1.68496e-09	3.03155e-08	Cerebellum	Secreted Signaling	WNT	Wnt9a	FZD7_LRP5	NN-NN
ABC NN	Endo NN	TGFB2_ACVR1B_TGFBR2	345	0.162824	0.597101	3.74489	2.18465e-09	3.89447e-08	Cerebellum	Secreted Signaling	TGFb	Tgfb2	ACVR1B_TGFbR2	NN-NN
ABC NN	Endo NN	WNT16_FZD5_LRP5	345	0.104993	0.594203	3.33822	2.70181e-09	4.78187e-08	Cerebellum	Secreted Signaling	WNT	Wnt16	FZD5_LRP5	NN-NN
ABC NN	Endo NN	GDF11_TGFBR1_ACVR2B	345	0.0474485	0.918841	2.71524	3.52927e-09	6.19302e-08	Cerebellum	Secreted Signaling	GDF	Gdf11	TGFBR1_ACVR2B	NN-NN
ABC NN	Endo NN	WNT9A_FZD8_LRP5	345	0.199328	0.857971	2.51099	3.5382e-09	6.20779e-08	Cerebellum	Secreted Signaling	WNT	Wnt9a	FZD8_LRP5	NN-NN
ABC NN	Endo NN	THBS3_ITGA3_ITGB1	345	0.238462	0.744928	3.12833	4.21062e-09	7.34172e-08	Cerebellum	ECM-Receptor	THBS	Thbs3	ITGA3_ITGB1	NN-NN
ABC NN	Endo NN	COL9A2_ITGA3_ITGB1	345	0.178098	0.542029	3.73403	5.36488e-09	9.27493e-08	Cerebellum	ECM-Receptor	COLLAGEN	Col9a2	ITGA3_ITGB1	NN-NN
ABC NN	Endo NN	SEMA3B_NRP1_PLXNA1	345	0.192433	0.863768	2.55667	5.74326e-09	9.90807e-08	Cerebellum	Secreted Signaling	SEMA3	Sema3b	NRP1_PLXNA1	NN-NN
ABC NN	Endo NN	FGF1_FGFR3	345	0.255419	0.892754	2.06915	5.97983e-09	1.03009e-07	Cerebellum	Secreted Signaling	FGF	Fgf1	Fgfr3	NN-NN
ABC NN	Endo NN	EFNA5_EPHA3	345	0.220714	0.585507	2.78593	9.93747e-09	1.68326e-07	Cerebellum	Cell-Cell Contact	EPHA	Efna5	Epha3	NN-NN
ABC NN	Endo NN	LAMA5_ITGA9_ITGB1	345	0.183427	0.466667	4.81724	1.10867e-08	1.86988e-07	Cerebellum	ECM-Receptor	LAMININ	Lama5	ITGA9_ITGB1	NN-NN
ABC NN	Endo NN	COL1A2_SDC1	345	0.275122	0.486957	3.29525	1.25046e-08	2.10149e-07	Cerebellum	ECM-Receptor	COLLAGEN	Col1a2	Sdc1	NN-NN
ABC NN	Endo NN	COL6A3_ITGA10_ITGB1	345	0.245327	0.704348	2.75082	1.25407e-08	2.10727e-07	Cerebellum	ECM-Receptor	COLLAGEN	Col6a3	ITGA10_ITGB1	NN-NN
ABC NN	Endo NN	JAM3_JAM3	345	0.0509513	0.831884	2.28473	1.42264e-08	2.37907e-07	Cerebellum	Cell-Cell Contact	JAM	Jam3	Jam3	NN-NN
ABC NN	Endo NN	ANGPTL4_CDH11	345	0.0982943	0.730435	4.76046	1.465e-08	2.44673e-07	Cerebellum	Secreted Signaling	ANGPTL	Angptl4	Cdh11	NN-NN
ABC NN	Endo NN	INHBA_ACVR1B_ACVR2B	345	0.00722773	0.553623	4.92478	1.88666e-08	3.12087e-07	Cerebellum	Secreted Signaling	ACTIVIN	Inhba	ACVR1B_ACVR2B	NN-NN
ABC NN	Endo NN	COL6A1_SDC1	345	0.232056	0.484058	3.37544	2.68428e-08	4.38625e-07	Cerebellum	ECM-Receptor	COLLAGEN	Col6a1	Sdc1	NN-NN
ABC NN	Endo NN	INHBA_ACVR1B_ACVR2A	345	0.0179805	0.565217	4.49588	2.80756e-08	4.57918e-07	Cerebellum	Secreted Signaling	ACTIVIN	Inhba	ACVR1B_ACVR2A	NN-NN
ABC NN	Endo NN	PTN_SDC1	345	0.473796	0.486957	2.61558	3.6958e-08	5.9678e-07	Cerebellum	Secreted Signaling	PTN	Ptn	Sdc1	NN-NN
ABC NN	Endo NN	LAMA5_ITGA6_ITGB4	345	0.0912989	0.411594	5.09583	4.57526e-08	7.32885e-07	Cerebellum	ECM-Receptor	LAMININ	Lama5	ITGA6_ITGB4	NN-NN
ABC NN	Endo NN	FGF2_FGFR1	345	0.0963156	0.736232	2.4217	4.90192e-08	7.83566e-07	Cerebellum	Secreted Signaling	FGF	Fgf2	Fgfr1	NN-NN
ABC NN	Endo NN	COL4A6_ITGA3_ITGB1	345	0.177473	0.492754	3.63961	4.95872e-08	7.9218e-07	Cerebellum	ECM-Receptor	COLLAGEN	Col4a6	ITGA3_ITGB1	NN-NN
ABC NN	Endo NN	COL1A1_SDC1	345	0.166475	0.484058	3.51282	6.4988e-08	1.02927e-06	Cerebellum	ECM-Receptor	COLLAGEN	Col1a1	Sdc1	NN-NN
ABC NN	Endo NN	COMP_ITGA3_ITGB1	345	0.151895	0.437681	3.53341	7.14957e-08	1.12803e-06	Cerebellum	ECM-Receptor	THBS	Comp	ITGA3_ITGB1	NN-NN
ABC NN	Endo NN	IGF1_ITGA6_ITGB4	345	0.0795467	0.434783	6.51153	7.69746e-08	1.21103e-06	Cerebellum	Secreted Signaling	IGF	Igf1	ITGA6_ITGB4	NN-NN
ABC NN	Endo NN	COL6A2_SDC1	345	0.22406	0.484058	3.27026	8.57077e-08	1.34109e-06	Cerebellum	ECM-Receptor	COLLAGEN	Col6a2	Sdc1	NN-NN
ABC NN	Endo NN	LAMB3_DAG1	345	0.0886909	0.669565	2.03955	9.1301e-08	1.42569e-06	Cerebellum	ECM-Receptor	LAMININ	Lamb3	Dag1	NN-NN
ABC NN	Endo NN	BMP5_BMPR1A_ACVR2A	345	0.266816	0.750725	2.31251	9.96614e-08	1.55228e-06	Cerebellum	Secreted Signaling	BMP	Bmp5	BMPR1A_ACVR2A	NN-NN
ABC NN	Endo NN	SEMA4G_PLXNB2	345	0.0118169	0.568116	3.79765	1.05716e-07	1.64261e-06	Cerebellum	Cell-Cell Contact	SEMA4	Sema4g	Plxnb2	NN-NN
ABC NN	Endo NN	LAMC2_ITGA9_ITGB1	345	0.154883	0.426087	4.66453	1.98989e-07	3.01858e-06	Cerebellum	ECM-Receptor	LAMININ	Lamc2	ITGA9_ITGB1	NN-NN
ABC NN	Endo NN	LAMB3_ITGA9_ITGB1	345	0.0817372	0.411594	7.78152	2.26094e-07	3.41282e-06	Cerebellum	ECM-Receptor	LAMININ	Lamb3	ITGA9_ITGB1	NN-NN
ABC NN	Endo NN	BMP6_BMPR1A_ACVR2A	345	0.240867	0.762319	2.21966	2.31665e-07	3.49215e-06	Cerebellum	Secreted Signaling	BMP	Bmp6	BMPR1A_ACVR2A	NN-NN
ABC NN	Endo NN	IGF2_IGF2R	345	0.258171	0.826087	2.16203	2.44423e-07	3.67632e-06	Cerebellum	Secreted Signaling	IGF	Igf2	Igf2r	NN-NN
ABC NN	Endo NN	BMP4_BMPR1A_ACVR2A	345	0.375776	0.750725	2.09523	2.46031e-07	3.69982e-06	Cerebellum	Secreted Signaling	BMP	Bmp4	BMPR1A_ACVR2A	NN-NN
ABC NN	Endo NN	WNT5A_MCAM	345	0.109636	0.73913	2.957	3.15103e-07	4.68066e-06	Cerebellum	Secreted Signaling	ncWNT	Wnt5a	Mcam	NN-NN
ABC NN	Endo NN	FGF7_FGFR1	345	0.0225014	0.472464	2.49565	3.29464e-07	4.88359e-06	Cerebellum	Secreted Signaling	FGF	Fgf7	Fgfr1	NN-NN
ABC NN	Endo NN	WNT4_FZD3_LRP6	345	0.0583971	0.547826	3.07225	3.93776e-07	5.79366e-06	Cerebellum	Secreted Signaling	WNT	Wnt4	FZD3_LRP6	NN-NN
ABC NN	Endo NN	WNT4_FZD3_LRP5	345	0.0341128	0.547826	3.05749	4.45407e-07	6.52232e-06	Cerebellum	Secreted Signaling	WNT	Wnt4	FZD3_LRP5	NN-NN
ABC NN	Endo NN	WNT5A_FZD7	345	0.0287942	0.408696	6.19092	5.23547e-07	7.61185e-06	Cerebellum	Secreted Signaling	ncWNT	Wnt5a	Fzd7	NN-NN
ABC NN	Endo NN	COL1A2_ITGAV_ITGB8	345	0.254365	0.573913	2.52672	5.58444e-07	8.09513e-06	Cerebellum	ECM-Receptor	COLLAGEN	Col1a2	ITGAV_ITGB8	NN-NN
ABC NN	Endo NN	FGF2_FGFR3	345	0.11384	0.750725	2.38707	5.89625e-07	8.52843e-06	Cerebellum	Secreted Signaling	FGF	Fgf2	Fgfr3	NN-NN
ABC NN	Endo NN	BMP4_BMPR1A_ACVR2B	345	0.223326	0.73913	2.4429	6.67402e-07	9.59323e-06	Cerebellum	Secreted Signaling	BMP	Bmp4	BMPR1A_ACVR2B	NN-NN
ABC NN	Endo NN	BMP5_BMPR1A_ACVR2B	345	0.152924	0.73913	2.67139	7.38053e-07	1.05591e-05	Cerebellum	Secreted Signaling	BMP	Bmp5	BMPR1A_ACVR2B	NN-NN
ABC NN	Endo NN	COL1A1_ITGAV_ITGB8	345	0.154363	0.568116	2.86533	7.54973e-07	1.07898e-05	Cerebellum	ECM-Receptor	COLLAGEN	Col1a1	ITGAV_ITGB8	NN-NN
ABC NN	Endo NN	COL6A1_ITGAV_ITGB8	345	0.20942	0.55942	2.51178	8.88554e-07	1.26039e-05	Cerebellum	ECM-Receptor	COLLAGEN	Col6a1	ITGAV_ITGB8	NN-NN
ABC NN	Endo NN	COL6A2_ITGAV_ITGB8	345	0.203506	0.562319	2.48953	1.27959e-06	1.7841e-05	Cerebellum	ECM-Receptor	COLLAGEN	Col6a2	ITGAV_ITGB8	NN-NN
ABC NN	Endo NN	LAMA2_ITGAV_ITGB8	345	0.175298	0.571014	2.58708	1.32822e-06	1.84895e-05	Cerebellum	ECM-Receptor	LAMININ	Lama2	ITGAV_ITGB8	NN-NN
ABC NN	Endo NN	LAMC1_ITGAV_ITGB8	345	0.0913796	0.573913	2.8676	1.34342e-06	1.86926e-05	Cerebellum	ECM-Receptor	LAMININ	Lamc1	ITGAV_ITGB8	NN-NN
ABC NN	Endo NN	JAM2_JAM3	345	0.0545139	0.797101	2.14798	1.62493e-06	2.24132e-05	Cerebellum	Cell-Cell Contact	JAM	Jam2	Jam3	NN-NN
ABC NN	Endo NN	THBS1_SDC1	345	0.116508	0.481159	3.50706	1.65618e-06	2.2821e-05	Cerebellum	ECM-Receptor	THBS	Thbs1	Sdc1	NN-NN
ABC NN	Endo NN	WNT11_FZD7	345	0.0198641	0.414493	6.75594	1.77601e-06	2.43994e-05	Cerebellum	Secreted Signaling	ncWNT	Wnt11	Fzd7	NN-NN
ABC NN	Endo NN	NECTIN1_CADM3	345	0.0278674	0.794203	2.138	1.77756e-06	2.44193e-05	Cerebellum	Cell-Cell Contact	NECTIN	Nectin1	Cadm3	NN-NN
ABC NN	Endo NN	ANGPTL4_SDC1	345	0.0382692	0.484058	4.89753	1.80265e-06	2.47501e-05	Cerebellum	Secreted Signaling	ANGPTL	Angptl4	Sdc1	NN-NN
ABC NN	Endo NN	BMP6_BMPR1A_ACVR2B	345	0.134928	0.747826	2.53209	1.83218e-06	2.51399e-05	Cerebellum	Secreted Signaling	BMP	Bmp6	BMPR1A_ACVR2B	NN-NN
ABC NN	Endo NN	COL4A5_ITGA10_ITGB1	345	0.0576467	0.55942	3.35354	2.21937e-06	3.01683e-05	Cerebellum	ECM-Receptor	COLLAGEN	Col4a5	ITGA10_ITGB1	NN-NN
ABC NN	Endo NN	WNT4_FZD4_LRP5	345	0.265121	0.576812	2.11944	2.37873e-06	3.22323e-05	Cerebellum	Secreted Signaling	WNT	Wnt4	FZD4_LRP5	NN-NN
ABC NN	Endo NN	INHBABB_ACVR1B_ACVR2B	345	0.00162971	0.524638	5.78447	2.48248e-06	3.35748e-05	Cerebellum	Secreted Signaling	ACTIVIN	Activin AB	ACVR1B_ACVR2B	NN-NN
ABC NN	Endo NN	INHBABB_ACVR1B_ACVR2A	345	0.00424363	0.53913	5.44999	3.25097e-06	4.34019e-05	Cerebellum	Secreted Signaling	ACTIVIN	Activin AB	ACVR1B_ACVR2A	NN-NN
ABC NN	Endo NN	SLURP1_CHRNB1	345	0.00798682	0.6	2.57239	3.43099e-06	4.56233e-05	Cerebellum	Secreted Signaling	SLURP	Slurp1	Chrnb1	NN-NN
ABC NN	Endo NN	SPP1_ITGAV_ITGB5	345	0.161259	0.811594	2.24178	3.48786e-06	4.63442e-05	Cerebellum	Secreted Signaling	SPP1	Spp1	ITGAV_ITGB5	NN-NN
ABC NN	Endo NN	COL4A1_ITGAV_ITGB8	345	0.0544502	0.571014	3.13252	3.55481e-06	4.71902e-05	Cerebellum	ECM-Receptor	COLLAGEN	Col4a1	ITGAV_ITGB8	NN-NN
ABC NN	Endo NN	LAMB2_ITGAV_ITGB8	345	0.0989658	0.571014	2.72068	4.43161e-06	5.81321e-05	Cerebellum	ECM-Receptor	LAMININ	Lamb2	ITGAV_ITGB8	NN-NN
ABC NN	Endo NN	COL4A2_ITGAV_ITGB8	345	0.0418536	0.573913	3.1096	6.2526e-06	8.0554e-05	Cerebellum	ECM-Receptor	COLLAGEN	Col4a2	ITGAV_ITGB8	NN-NN
ABC NN	Endo NN	CLCF1_CNTFR_LIFR	345	0.0299682	0.626087	2.91388	6.36277e-06	8.18741e-05	Cerebellum	Secreted Signaling	LIFR	Clcf1	CNTFR_LIFR	NN-NN
ABC NN	Endo NN	SEMA6B_PLXNA4	345	0.0330948	0.62029	2.30852	8.37134e-06	0.000106139	Cerebellum	Cell-Cell Contact	SEMA6	Sema6b	Plxna4	NN-NN
ABC NN	Endo NN	THBS2_SDC1	345	0.0704033	0.486957	3.74506	9.33714e-06	0.00011764	Cerebellum	ECM-Receptor	THBS	Thbs2	Sdc1	NN-NN
ABC NN	Endo NN	COL4A1_SDC1	345	0.0594723	0.486957	3.49092	9.72452e-06	0.00012226	Cerebellum	ECM-Receptor	COLLAGEN	Col4a1	Sdc1	NN-NN
ABC NN	Endo NN	COL4A2_SDC1	345	0.0478034	0.486957	3.64721	9.77527e-06	0.000122849	Cerebellum	ECM-Receptor	COLLAGEN	Col4a2	Sdc1	NN-NN
ABC NN	Endo NN	BMP7_BMPR1A_ACVR2A	345	0.14215	0.753623	2.44362	1.25009e-05	0.000155172	Cerebellum	Secreted Signaling	BMP	Bmp7	BMPR1A_ACVR2A	NN-NN
ABC NN	Endo NN	MDK_SDC2	345	0.0779769	0.678261	2.43924	1.51771e-05	0.000186517	Cerebellum	Secreted Signaling	MK	Mdk	Sdc2	NN-NN
ABC NN	Endo NN	LAMA4_ITGAV_ITGB8	345	0.0573103	0.542029	2.9361	1.6666e-05	0.000203648	Cerebellum	ECM-Receptor	LAMININ	Lama4	ITGAV_ITGB8	NN-NN
ABC NN	Endo NN	WNT4_FZD1_LRP6	345	0.037526	0.521739	2.56112	1.79934e-05	0.000218926	Cerebellum	Secreted Signaling	WNT	Wnt4	FZD1_LRP6	NN-NN
ABC NN	Endo NN	GDF11_ACVR1B_ACVR2B	345	0.00531538	0.57971	4.87261	1.90918e-05	0.000231381	Cerebellum	Secreted Signaling	GDF	Gdf11	ACVR1B_ACVR2B	NN-NN
ABC NN	Endo NN	WNT6_FZD3_LRP6	345	0.163784	0.669565	2.2186	1.98674e-05	0.000240163	Cerebellum	Secreted Signaling	WNT	Wnt6	FZD3_LRP6	NN-NN
ABC NN	Endo NN	COL4A5_ITGAV_ITGB8	345	0.0130328	0.417391	5.04138	2.23852e-05	0.00026867	Cerebellum	ECM-Receptor	COLLAGEN	Col4a5	ITGAV_ITGB8	NN-NN
ABC NN	Endo NN	BMP7_BMPR1A_ACVR2B	345	0.0794014	0.742029	2.90424	2.42347e-05	0.000289294	Cerebellum	Secreted Signaling	BMP	Bmp7	BMPR1A_ACVR2B	NN-NN
ABC NN	Endo NN	ANGPTL4_SDC2	345	0.0673802	0.736232	2.11311	2.62466e-05	0.000311697	Cerebellum	Secreted Signaling	ANGPTL	Angptl4	Sdc2	NN-NN
ABC NN	Endo NN	COL6A3_ITGAV_ITGB8	345	0.04784	0.533333	3.03967	2.82842e-05	0.0003344	Cerebellum	ECM-Receptor	COLLAGEN	Col6a3	ITGAV_ITGB8	NN-NN
ABC NN	Endo NN	LAMA5_ITGAV_ITGB8	345	0.0111279	0.457971	3.79639	5.53496e-05	0.000624952	Cerebellum	ECM-Receptor	LAMININ	Lama5	ITGAV_ITGB8	NN-NN
ABC NN	Endo NN	WNT5A_FZD5	345	0.0348496	0.585507	2.20405	5.80617e-05	0.000653463	Cerebellum	Secreted Signaling	ncWNT	Wnt5a	Fzd5	NN-NN
ABC NN	Endo NN	MDK_SDC1	345	0.0377781	0.455072	3.59703	5.83138e-05	0.000656088	Cerebellum	Secreted Signaling	MK	Mdk	Sdc1	NN-NN
ABC NN	Endo NN	EFNA4_EPHA3	345	0.0372548	0.571014	3.00438	6.54026e-05	0.000730255	Cerebellum	Cell-Cell Contact	EPHA	Efna4	Epha3	NN-NN
ABC NN	Endo NN	WNT6_FZD3_LRP5	345	0.102893	0.669565	2.15891	7.32714e-05	0.000812339	Cerebellum	Secreted Signaling	WNT	Wnt6	FZD3_LRP5	NN-NN
ABC NN	Endo NN	EFNA3_EPHA3	345	0.0140654	0.489855	3.08868	8.24705e-05	0.000907618	Cerebellum	Cell-Cell Contact	EPHA	Efna3	Epha3	NN-NN
ABC NN	Endo NN	WNT4_FZD8_LRP6	345	0.041216	0.518841	2.63115	9.1095e-05	0.000994697	Cerebellum	Secreted Signaling	WNT	Wnt4	FZD8_LRP6	NN-NN
ABC NN	Endo NN	COL9A2_ITGA10_ITGB1	345	0.0217609	0.446377	3.80414	0.000105154	0.00113599	Cerebellum	ECM-Receptor	COLLAGEN	Col9a2	ITGA10_ITGB1	NN-NN
ABC NN	Endo NN	EFNA2_EPHA3	345	0.0166718	0.452174	3.18269	0.00011173	0.00120118	Cerebellum	Cell-Cell Contact	EPHA	Efna2	Epha3	NN-NN
ABC NN	Endo NN	WNT6_FZD8_LRP6	345	0.125577	0.614493	2.38503	0.000112037	0.00120422	Cerebellum	Secreted Signaling	WNT	Wnt6	FZD8_LRP6	NN-NN
ABC NN	Endo NN	WNT4_FZD8_LRP5	345	0.0235939	0.518841	2.52879	0.000139833	0.00148078	Cerebellum	Secreted Signaling	WNT	Wnt4	FZD8_LRP5	NN-NN
ABC NN	Endo NN	WNT11_FZD5	345	0.023175	0.568116	2.14541	0.000144588	0.00152703	Cerebellum	Secreted Signaling	ncWNT	Wnt11	Fzd5	NN-NN
ABC NN	Endo NN	WNT6_FZD1_LRP6	345	0.103829	0.634783	2.15063	0.000177105	0.00184072	Cerebellum	Secreted Signaling	WNT	Wnt6	FZD1_LRP6	NN-NN
ABC NN	Endo NN	POMC_MC1R	345	0.00298067	0.466667	2.28639	0.000188551	0.00195081	Cerebellum	Secreted Signaling	MELANOCORTIN	Pomc	Mc1r	NN-NN
ABC NN	Endo NN	COL4A5_SDC4	345	0.0247164	0.57971	2.11073	0.000208984	0.00214613	Cerebellum	ECM-Receptor	COLLAGEN	Col4a5	Sdc4	NN-NN
ABC NN	Endo NN	WNT4_FZD1_LRP5	345	0.0211079	0.521739	2.24803	0.000244517	0.00247865	Cerebellum	Secreted Signaling	WNT	Wnt4	FZD1_LRP5	NN-NN
ABC NN	Endo NN	COL6A3_SDC1	345	0.0544135	0.475362	2.82112	0.000245432	0.00248677	Cerebellum	ECM-Receptor	COLLAGEN	Col6a3	Sdc1	NN-NN
ABC NN	Endo NN	WNT7B_FZD3_LRP6	345	0.0134391	0.408696	2.39856	0.000269661	0.00271341	Cerebellum	Secreted Signaling	WNT	Wnt7b	FZD3_LRP6	NN-NN
ABC NN	Endo NN	WNT7B_FZD4_LRP5	345	0.104981	0.428986	2.00043	0.00029997	0.00299324	Cerebellum	Secreted Signaling	WNT	Wnt7b	FZD4_LRP5	NN-NN
ABC NN	Endo NN	NRG2_ERBB2_ERBB4	345	0.00926292	0.750725	2.72538	0.000300732	0.00300024	Cerebellum	Secreted Signaling	NRG	Nrg2	ERBB2_ERBB4	NN-NN
ABC NN	Endo NN	WNT6_FZD8_LRP5	345	0.0779342	0.614493	2.27412	0.000387364	0.00377984	Cerebellum	Secreted Signaling	WNT	Wnt6	FZD8_LRP5	NN-NN
ABC NN	Endo NN	F11R_JAM3	345	0.0429741	0.797101	2.47199	0.000479076	0.00459227	Cerebellum	Cell-Cell Contact	JAM	F11r	Jam3	NN-NN
ABC NN	Endo NN	WNT7B_FZD3_LRP5	345	0.00818715	0.408696	2.22003	0.000505356	0.00482337	Cerebellum	Secreted Signaling	WNT	Wnt7b	FZD3_LRP5	NN-NN
ABC NN	Endo NN	TNR_SDC1	345	0.0133496	0.486957	3.76043	0.00059032	0.00555408	Cerebellum	ECM-Receptor	TENASCIN	Tnr	Sdc1	NN-NN
ABC NN	Endo NN	GDF5_BMPR1A_ACVR2B	345	0.00425543	0.408696	3.62452	0.000971996	0.00871865	Cerebellum	Secreted Signaling	BMP	Gdf5	BMPR1A_ACVR2B	NN-NN
Endo NN	ABC NN	COL6A6_SDC4	345	0.642794	0.553623	6.63281	1.40676e-22	4.62998e-21	Cerebellum	ECM-Receptor	COLLAGEN	Col6a6	Sdc4	NN-NN
Endo NN	ABC NN	WNT5A_FZD1	345	0.745387	0.97971	2.8981	5.90597e-21	1.85251e-19	Cerebellum	Secreted Signaling	ncWNT	Wnt5a	Fzd1	NN-NN
Endo NN	ABC NN	WNT5A_FZD3	345	0.727529	0.97971	2.74676	1.05075e-19	3.1523e-18	Cerebellum	Secreted Signaling	ncWNT	Wnt5a	Fzd3	NN-NN
Endo NN	ABC NN	COL6A6_ITGA10_ITGB1	345	0.962153	0.553623	5.71103	1.23534e-19	3.69654e-18	Cerebellum	ECM-Receptor	COLLAGEN	Col6a6	ITGA10_ITGB1	NN-NN
Endo NN	ABC NN	LAMA1_DAG1	345	0.563549	0.634783	5.71293	4.2264e-19	1.24068e-17	Cerebellum	ECM-Receptor	LAMININ	Lama1	Dag1	NN-NN
Endo NN	ABC NN	COL6A6_ITGAV_ITGB8	345	0.714111	0.553623	6.7737	5.42788e-19	1.5869e-17	Cerebellum	ECM-Receptor	COLLAGEN	Col6a6	ITGAV_ITGB8	NN-NN
Endo NN	ABC NN	WNT5A_FZD7	345	0.7586	0.976812	2.68426	9.57125e-19	2.77339e-17	Cerebellum	Secreted Signaling	ncWNT	Wnt5a	Fzd7	NN-NN
Endo NN	ABC NN	COL6A6_CD44	345	0.23928	0.550725	7.48689	1.33555e-17	3.71537e-16	Cerebellum	ECM-Receptor	COLLAGEN	Col6a6	Cd44	NN-NN
Endo NN	ABC NN	WNT5A_FZD2	345	1.10459	0.968116	2.25463	1.3458e-17	3.74302e-16	Cerebellum	Secreted Signaling	ncWNT	Wnt5a	Fzd2	NN-NN
Endo NN	ABC NN	VWF_ITGAV_ITGB3	345	0.702505	0.826087	2.71291	8.63578e-17	2.32436e-15	Cerebellum	ECM-Receptor	VWF	Vwf	ITGAV_ITGB3	NN-NN
Endo NN	ABC NN	BMP2_BMPR1A_BMPR2	345	0.663293	0.550725	4.52637	1.07027e-16	2.87183e-15	Cerebellum	Secreted Signaling	BMP	Bmp2	BMPR1A_BMPR2	NN-NN
Endo NN	ABC NN	LAMA1_ITGAV_ITGB8	345	0.615587	0.634783	5.87227	1.30032e-16	3.47729e-15	Cerebellum	ECM-Receptor	LAMININ	Lama1	ITGAV_ITGB8	NN-NN
Endo NN	ABC NN	WNT5A_FZD4	345	0.7458	0.956522	2.50472	4.50791e-15	1.12731e-13	Cerebellum	Secreted Signaling	ncWNT	Wnt5a	Fzd4	NN-NN
Endo NN	ABC NN	WNT5A_FZD6	345	0.398067	0.82029	3.31365	1.07986e-14	2.65217e-13	Cerebellum	Secreted Signaling	ncWNT	Wnt5a	Fzd6	NN-NN
Endo NN	ABC NN	COL6A6_ITGA11_ITGB1	345	0.386721	0.515942	7.45393	1.2617e-14	3.08698e-13	Cerebellum	ECM-Receptor	COLLAGEN	Col6a6	ITGA11_ITGB1	NN-NN
Endo NN	ABC NN	COL6A6_ITGA3_ITGB1	345	0.380349	0.542029	7.12665	1.37356e-14	3.35697e-13	Cerebellum	ECM-Receptor	COLLAGEN	Col6a6	ITGA3_ITGB1	NN-NN
Endo NN	ABC NN	BMP4_BMPR1A_BMPR2	345	0.548135	0.62029	5.3901	3.89991e-14	9.31169e-13	Cerebellum	Secreted Signaling	BMP	Bmp4	BMPR1A_BMPR2	NN-NN
Endo NN	ABC NN	LAMA1_ITGA3_ITGB1	345	0.315423	0.626087	7.03054	8.84043e-14	2.07274e-12	Cerebellum	ECM-Receptor	LAMININ	Lama1	ITGA3_ITGB1	NN-NN
Endo NN	ABC NN	NECTIN1_NECTIN3	345	0.182487	0.805797	2.86211	2.78451e-13	6.35787e-12	Cerebellum	Cell-Cell Contact	NECTIN	Nectin1	Nectin3	NN-NN
Endo NN	ABC NN	WNT5A_FZD9	345	0.316051	0.782609	3.05044	4.81887e-13	1.08669e-11	Cerebellum	Secreted Signaling	ncWNT	Wnt5a	Fzd9	NN-NN
Endo NN	ABC NN	BMP2_BMPR1A_ACVR2A	345	0.247758	0.550725	4.65129	6.33053e-13	1.4192e-11	Cerebellum	Secreted Signaling	BMP	Bmp2	BMPR1A_ACVR2A	NN-NN
Endo NN	ABC NN	COL6A6_SDC1	345	0.0512766	0.475362	8.25575	1.17705e-12	2.60226e-11	Cerebellum	ECM-Receptor	COLLAGEN	Col6a6	Sdc1	NN-NN
Endo NN	ABC NN	EFNB1_EPHB2	345	0.132829	0.97971	2.12686	1.31409e-12	2.89814e-11	Cerebellum	Cell-Cell Contact	EPHB	Efnb1	Ephb2	NN-NN
Endo NN	ABC NN	WNT5A_FZD5	345	0.262278	0.805797	3.42293	1.67792e-12	3.68295e-11	Cerebellum	Secreted Signaling	ncWNT	Wnt5a	Fzd5	NN-NN
Endo NN	ABC NN	LAMA1_SV2B	345	0.0736229	0.623188	7.70867	1.80953e-12	3.96542e-11	Cerebellum	ECM-Receptor	LAMININ	Lama1	Sv2b	NN-NN
Endo NN	ABC NN	LAMA1_CD44	345	0.172987	0.631884	5.70019	2.13965e-12	4.66999e-11	Cerebellum	ECM-Receptor	LAMININ	Lama1	Cd44	NN-NN
Endo NN	ABC NN	LAMA3_SV2B	345	0.177179	0.950725	2.37827	2.85562e-12	6.18628e-11	Cerebellum	ECM-Receptor	LAMININ	Lama3	Sv2b	NN-NN
Endo NN	ABC NN	PDGFA_PDGFRB	345	0.505415	0.976812	2.00006	4.52881e-12	9.71034e-11	Cerebellum	Secreted Signaling	PDGF	Pdgfa	Pdgfrb	NN-NN
Endo NN	ABC NN	LAMA3_CD44	345	0.414775	0.944928	2.14478	6.97882e-12	1.4782e-10	Cerebellum	ECM-Receptor	LAMININ	Lama3	Cd44	NN-NN
Endo NN	ABC NN	DLL1_NOTCH2	345	0.481102	0.811594	2.0352	1.14184e-11	2.38446e-10	Cerebellum	Cell-Cell Contact	NOTCH	Dll1	Notch2	NN-NN
Endo NN	ABC NN	PDGFA_PDGFRA	345	0.432309	0.962319	2.06877	1.50264e-11	3.11397e-10	Cerebellum	Secreted Signaling	PDGF	Pdgfa	Pdgfra	NN-NN
Endo NN	ABC NN	WNT5A_FZD8	345	0.196024	0.826087	3.4956	1.64531e-11	3.40212e-10	Cerebellum	Secreted Signaling	ncWNT	Wnt5a	Fzd8	NN-NN
Endo NN	ABC NN	COL6A6_ITGA1_ITGB1	345	0.41186	0.414493	6.16359	2.3535e-11	4.8164e-10	Cerebellum	ECM-Receptor	COLLAGEN	Col6a6	ITGA1_ITGB1	NN-NN
Endo NN	ABC NN	LAMA1_ITGA1_ITGB1	345	0.371317	0.486957	6.3932	4.13055e-11	8.31734e-10	Cerebellum	ECM-Receptor	LAMININ	Lama1	ITGA1_ITGB1	NN-NN
Endo NN	ABC NN	LAMA3_SV2A	345	0.234239	0.953623	2.44329	6.99569e-11	1.38662e-09	Cerebellum	ECM-Receptor	LAMININ	Lama3	Sv2a	NN-NN
Endo NN	ABC NN	LAMA3_ITGA3_ITGB1	345	0.643259	0.950725	2.20555	7.28502e-11	1.44245e-09	Cerebellum	ECM-Receptor	LAMININ	Lama3	ITGA3_ITGB1	NN-NN
Endo NN	ABC NN	WNT4_FZD2_LRP6	345	0.322883	0.513043	5.01721	1.39097e-10	2.70507e-09	Cerebellum	Secreted Signaling	WNT	Wnt4	FZD2_LRP6	NN-NN
Endo NN	ABC NN	LAMA1_SV2A	345	0.0904001	0.628986	6.96564	2.51299e-10	4.80568e-09	Cerebellum	ECM-Receptor	LAMININ	Lama1	Sv2a	NN-NN
Endo NN	ABC NN	WNT9B_FZD2_LRP6	345	0.115725	0.42029	8.61872	3.16084e-10	6.0028e-09	Cerebellum	Secreted Signaling	WNT	Wnt9b	FZD2_LRP6	NN-NN
Endo NN	ABC NN	NECTIN3_PVR	345	0.0453873	0.886957	2.03295	4.10087e-10	7.72016e-09	Cerebellum	Cell-Cell Contact	NECTIN	Nectin3	Pvr	NN-NN
Endo NN	ABC NN	VWF_ITGA2B_ITGB3	345	0.106504	0.765217	3.47337	7.50337e-10	1.38527e-08	Cerebellum	ECM-Receptor	VWF	Vwf	ITGA2B_ITGB3	NN-NN
Endo NN	ABC NN	BMP4_BMPR1A_ACVR2A	345	0.216272	0.62029	6.79861	9.73368e-10	1.78209e-08	Cerebellum	Secreted Signaling	BMP	Bmp4	BMPR1A_ACVR2A	NN-NN
Endo NN	ABC NN	VEGFC_VEGFR2	345	0.272531	0.608696	3.02736	1.87248e-09	3.35486e-08	Cerebellum	Secreted Signaling	VEGF	Vegfc	Kdr	NN-NN
Endo NN	ABC NN	WNT4_FZD7_LRP6	345	0.20778	0.518841	5.5128	2.30159e-09	4.09516e-08	Cerebellum	Secreted Signaling	WNT	Wnt4	FZD7_LRP6	NN-NN
Endo NN	ABC NN	WNT4_FZD1_LRP6	345	0.19168	0.518841	5.83619	2.38877e-09	4.24535e-08	Cerebellum	Secreted Signaling	WNT	Wnt4	FZD1_LRP6	NN-NN
Endo NN	ABC NN	WNT4_FZD3_LRP6	345	0.18328	0.518841	6.02443	2.44754e-09	4.34663e-08	Cerebellum	Secreted Signaling	WNT	Wnt4	FZD3_LRP6	NN-NN
Endo NN	ABC NN	BMP6_BMPR1A_BMPR2	345	0.601541	0.515942	3.65752	3.66947e-09	6.42935e-08	Cerebellum	Secreted Signaling	BMP	Bmp6	BMPR1A_BMPR2	NN-NN
Endo NN	ABC NN	WNT4_FZD4_LRP6	345	0.225081	0.507246	5.40945	3.9466e-09	6.8986e-08	Cerebellum	Secreted Signaling	WNT	Wnt4	FZD4_LRP6	NN-NN
Endo NN	ABC NN	BMP2_BMPR1A_ACVR2B	345	0.139835	0.492754	4.78957	4.67337e-09	8.11559e-08	Cerebellum	Secreted Signaling	BMP	Bmp2	BMPR1A_ACVR2B	NN-NN
Endo NN	ABC NN	EFNA4_EPHA4	345	0.142797	0.681159	2.53908	5.29499e-09	9.15735e-08	Cerebellum	Cell-Cell Contact	EPHA	Efna4	Epha4	NN-NN
Endo NN	ABC NN	WNT9B_FZD7_LRP6	345	0.0620044	0.426087	8.17518	6.43309e-09	1.10506e-07	Cerebellum	Secreted Signaling	WNT	Wnt9b	FZD7_LRP6	NN-NN
Endo NN	ABC NN	WNT9B_FZD2_LRP5	345	0.0616062	0.405797	8.78376	1.36769e-08	2.29094e-07	Cerebellum	Secreted Signaling	WNT	Wnt9b	FZD2_LRP5	NN-NN
Endo NN	ABC NN	COL6A1_ITGA10_ITGB1	345	0.291116	0.408696	5.01698	2.08126e-08	3.42958e-07	Cerebellum	ECM-Receptor	COLLAGEN	Col6a1	ITGA10_ITGB1	NN-NN
Endo NN	ABC NN	LAMA3_ITGA1_ITGB1	345	0.748594	0.721739	2.07347	2.37867e-08	3.90308e-07	Cerebellum	ECM-Receptor	LAMININ	Lama3	ITGA1_ITGB1	NN-NN
Endo NN	ABC NN	NECTIN3_NECTIN2	345	0.0496665	0.77971	2.10342	2.55432e-08	4.18288e-07	Cerebellum	Cell-Cell Contact	NECTIN	Nectin3	Nectin2	NN-NN
Endo NN	ABC NN	WNT9B_FZD1_LRP6	345	0.0530295	0.426087	7.03104	2.55579e-08	4.18501e-07	Cerebellum	Secreted Signaling	WNT	Wnt9b	FZD1_LRP6	NN-NN
Endo NN	ABC NN	WNT4_FZD2_LRP5	345	0.194417	0.495652	5.39014	2.59483e-08	4.24609e-07	Cerebellum	Secreted Signaling	WNT	Wnt4	FZD2_LRP5	NN-NN
Endo NN	ABC NN	BMP6_ACVR1_BMPR2	345	0.321857	0.515942	4.35483	4.07506e-08	6.5607e-07	Cerebellum	Secreted Signaling	BMP	Bmp6	ACVR1_BMPR2	NN-NN
Endo NN	ABC NN	EFNA4_EPHA3	345	0.0317343	0.623188	3.10766	4.25364e-08	6.83336e-07	Cerebellum	Cell-Cell Contact	EPHA	Efna4	Epha3	NN-NN
Endo NN	ABC NN	WNT9B_FZD4_LRP6	345	0.0687354	0.411594	7.64308	6.41337e-08	1.01633e-06	Cerebellum	Secreted Signaling	WNT	Wnt9b	FZD4_LRP6	NN-NN
Endo NN	ABC NN	BMP6_BMPR1A_ACVR2A	345	0.28633	0.515942	4.45066	7.74815e-08	1.21838e-06	Cerebellum	Secreted Signaling	BMP	Bmp6	BMPR1A_ACVR2A	NN-NN
Endo NN	ABC NN	WNT5B_FZD2	345	0.255122	0.64058	2.5686	8.33324e-08	1.30585e-06	Cerebellum	Secreted Signaling	ncWNT	Wnt5b	Fzd2	NN-NN
Endo NN	ABC NN	WNT5B_FZD1	345	0.130699	0.646377	2.67519	9.70952e-08	1.51356e-06	Cerebellum	Secreted Signaling	ncWNT	Wnt5b	Fzd1	NN-NN
Endo NN	ABC NN	WNT5B_FZD3	345	0.133827	0.646377	2.7675	1.12289e-07	1.74131e-06	Cerebellum	Secreted Signaling	ncWNT	Wnt5b	Fzd3	NN-NN
Endo NN	ABC NN	WNT9B_FZD7_LRP5	345	0.0306451	0.411594	7.83176	1.39171e-07	2.14065e-06	Cerebellum	Secreted Signaling	WNT	Wnt9b	FZD7_LRP5	NN-NN
Endo NN	ABC NN	WNT4_FZD6_LRP6	345	0.107814	0.446377	6.55175	1.66613e-07	2.54689e-06	Cerebellum	Secreted Signaling	WNT	Wnt4	FZD6_LRP6	NN-NN
Endo NN	ABC NN	WNT9A_FZD2_LRP6	345	0.18651	0.463768	3.15606	1.71498e-07	2.61747e-06	Cerebellum	Secreted Signaling	WNT	Wnt9a	FZD2_LRP6	NN-NN
Endo NN	ABC NN	WNT4_FZD1_LRP5	345	0.107408	0.501449	6.41028	1.73839e-07	2.65154e-06	Cerebellum	Secreted Signaling	WNT	Wnt4	FZD1_LRP5	NN-NN
Endo NN	ABC NN	WNT9B_FZD3_LRP6	345	0.0503603	0.426087	6.52359	1.79444e-07	2.73413e-06	Cerebellum	Secreted Signaling	WNT	Wnt9b	FZD3_LRP6	NN-NN
Endo NN	ABC NN	WNT4_FZD7_LRP5	345	0.119636	0.501449	5.97539	2.05596e-07	3.11474e-06	Cerebellum	Secreted Signaling	WNT	Wnt4	FZD7_LRP5	NN-NN
Endo NN	ABC NN	COL6A1_ITGAV_ITGB8	345	0.187817	0.408696	5.47398	2.07845e-07	3.14784e-06	Cerebellum	ECM-Receptor	COLLAGEN	Col6a1	ITGAV_ITGB8	NN-NN
Endo NN	ABC NN	EFNB3_EPHB2	345	0.0146941	0.724638	3.44522	2.38287e-07	3.58844e-06	Cerebellum	Cell-Cell Contact	EPHB	Efnb3	Ephb2	NN-NN
Endo NN	ABC NN	EFNA5_EPHB2	345	0.0680233	0.704348	4.6957	2.56166e-07	3.84443e-06	Cerebellum	Cell-Cell Contact	EPHA	Efna5	Ephb2	NN-NN
Endo NN	ABC NN	WNT5A_FZD10	345	0.0981619	0.576812	3.56387	2.70172e-07	4.0432e-06	Cerebellum	Secreted Signaling	ncWNT	Wnt5a	Fzd10	NN-NN
Endo NN	ABC NN	WNT5B_FZD7	345	0.15311	0.643478	2.71567	2.72258e-07	4.07268e-06	Cerebellum	Secreted Signaling	ncWNT	Wnt5b	Fzd7	NN-NN
Endo NN	ABC NN	EFNA5_EPHA4	345	0.323995	0.724638	2.99479	2.98474e-07	4.44552e-06	Cerebellum	Cell-Cell Contact	EPHA	Efna5	Epha4	NN-NN
Endo NN	ABC NN	WNT4_FZD3_LRP5	345	0.101872	0.501449	6.5076	2.98762e-07	4.44927e-06	Cerebellum	Secreted Signaling	WNT	Wnt4	FZD3_LRP5	NN-NN
Endo NN	ABC NN	COL6A1_SDC4	345	0.132217	0.408696	4.64846	3.61479e-07	5.34001e-06	Cerebellum	ECM-Receptor	COLLAGEN	Col6a1	Sdc4	NN-NN
Endo NN	ABC NN	WNT4_FZD4_LRP5	345	0.133233	0.489855	5.70232	3.7514e-07	5.5328e-06	Cerebellum	Secreted Signaling	WNT	Wnt4	FZD4_LRP5	NN-NN
Endo NN	ABC NN	THBS2_SDC4	345	0.0776462	0.498551	3.22404	4.36919e-07	6.4057e-06	Cerebellum	ECM-Receptor	THBS	Thbs2	Sdc4	NN-NN
Endo NN	ABC NN	WNT9B_FZD1_LRP5	345	0.0248782	0.411594	6.44166	4.80249e-07	7.01236e-06	Cerebellum	Secreted Signaling	WNT	Wnt9b	FZD1_LRP5	NN-NN
Endo NN	ABC NN	BMP6_ACVR1_ACVR2A	345	0.124964	0.515942	5.76941	5.35037e-07	7.77195e-06	Cerebellum	Secreted Signaling	BMP	Bmp6	ACVR1_ACVR2A	NN-NN
Endo NN	ABC NN	LAMA3_ITGA9_ITGB1	345	0.27996	0.547826	2.59744	6.05088e-07	8.73813e-06	Cerebellum	ECM-Receptor	LAMININ	Lama3	ITGA9_ITGB1	NN-NN
Endo NN	ABC NN	VEGFD_VEGFR2	345	0.158926	0.62029	2.38758	6.16194e-07	8.88957e-06	Cerebellum	Secreted Signaling	VEGF	Vegfd	Kdr	NN-NN
Endo NN	ABC NN	EFNA4_EPHA7	345	0.0791801	0.678261	2.35864	6.68204e-07	9.60419e-06	Cerebellum	Cell-Cell Contact	EPHA	Efna4	Epha7	NN-NN
Endo NN	ABC NN	THBS2_CD47	345	0.0715836	0.498551	3.01422	1.45666e-06	2.01982e-05	Cerebellum	ECM-Receptor	THBS	Thbs2	Cd47	NN-NN
Endo NN	ABC NN	EFNA5_EPHA7	345	0.221609	0.721739	3.18406	1.60213e-06	2.21186e-05	Cerebellum	Cell-Cell Contact	EPHA	Efna5	Epha7	NN-NN
Endo NN	ABC NN	WNT9A_FZD2_LRP5	345	0.0987986	0.446377	3.3557	1.74658e-06	2.40086e-05	Cerebellum	Secreted Signaling	WNT	Wnt9a	FZD2_LRP5	NN-NN
Endo NN	ABC NN	WNT9A_FZD4_LRP6	345	0.126095	0.463768	3.20627	2.08477e-06	2.84192e-05	Cerebellum	Secreted Signaling	WNT	Wnt9a	FZD4_LRP6	NN-NN
Endo NN	ABC NN	NECTIN1_CADM3	345	0.0306528	0.652174	2.77189	2.25574e-06	3.06337e-05	Cerebellum	Cell-Cell Contact	NECTIN	Nectin1	Cadm3	NN-NN
Endo NN	ABC NN	WNT9A_FZD7_LRP6	345	0.112091	0.469565	3.11487	2.42384e-06	3.28108e-05	Cerebellum	Secreted Signaling	WNT	Wnt9a	FZD7_LRP6	NN-NN
Endo NN	ABC NN	WNT5B_FZD6	345	0.0638692	0.565217	3.19165	3.11595e-06	4.16926e-05	Cerebellum	Secreted Signaling	ncWNT	Wnt5b	Fzd6	NN-NN
Endo NN	ABC NN	BMP6_BMPR1A_ACVR2B	345	0.183557	0.469565	4.79305	3.50883e-06	4.66153e-05	Cerebellum	Secreted Signaling	BMP	Bmp6	BMPR1A_ACVR2B	NN-NN
Endo NN	ABC NN	COL6A1_ITGA3_ITGB1	345	0.08264	0.402899	6.74342	3.68336e-06	4.88014e-05	Cerebellum	ECM-Receptor	COLLAGEN	Col6a1	ITGA3_ITGB1	NN-NN
Endo NN	ABC NN	BMP2_BMPR1B_BMPR2	345	0.0354138	0.411594	10.3614	3.90614e-06	5.15852e-05	Cerebellum	Secreted Signaling	BMP	Bmp2	BMPR1B_BMPR2	NN-NN
Endo NN	ABC NN	WNT9A_FZD1_LRP6	345	0.0989985	0.469565	3.07393	4.37209e-06	5.74192e-05	Cerebellum	Secreted Signaling	WNT	Wnt9a	FZD1_LRP6	NN-NN
Endo NN	ABC NN	WNT5B_FZD4	345	0.164914	0.634783	2.50769	4.37841e-06	5.74991e-05	Cerebellum	Secreted Signaling	ncWNT	Wnt5b	Fzd4	NN-NN
Endo NN	ABC NN	THBS2_ITGA3_ITGB1	345	0.0472697	0.492754	4.65252	4.5298e-06	5.93692e-05	Cerebellum	ECM-Receptor	THBS	Thbs2	ITGA3_ITGB1	NN-NN
Endo NN	ABC NN	WNT4_FZD6_LRP5	345	0.0600995	0.44058	7.23699	4.59411e-06	6.0154e-05	Cerebellum	Secreted Signaling	WNT	Wnt4	FZD6_LRP5	NN-NN
Endo NN	ABC NN	WNT4_FZD9_LRP6	345	0.0817094	0.437681	5.46183	4.64737e-06	6.08123e-05	Cerebellum	Secreted Signaling	WNT	Wnt4	FZD9_LRP6	NN-NN
Endo NN	ABC NN	BMP4_BMPR1A_ACVR2B	345	0.12194	0.544928	6.07996	5.02899e-06	6.55114e-05	Cerebellum	Secreted Signaling	BMP	Bmp4	BMPR1A_ACVR2B	NN-NN
Endo NN	ABC NN	EFNB3_EPHB4	345	0.0362869	0.73913	2.54479	5.52158e-06	7.15812e-05	Cerebellum	Cell-Cell Contact	EPHB	Efnb3	Ephb4	NN-NN
Endo NN	ABC NN	EFNA5_EPHA5	345	0.0899309	0.704348	2.93335	7.64537e-06	9.74549e-05	Cerebellum	Cell-Cell Contact	EPHA	Efna5	Epha5	NN-NN
Endo NN	ABC NN	WNT4_FZD5_LRP6	345	0.0720724	0.443478	6.23477	8.74339e-06	0.000110558	Cerebellum	Secreted Signaling	WNT	Wnt4	FZD5_LRP6	NN-NN
Endo NN	ABC NN	WNT9A_FZD3_LRP6	345	0.0928048	0.469565	2.95409	9.07153e-06	0.000114464	Cerebellum	Secreted Signaling	WNT	Wnt9a	FZD3_LRP6	NN-NN
Endo NN	ABC NN	EFNA5_EPHA3	345	0.0927466	0.66087	3.55042	1.04188e-05	0.000130548	Cerebellum	Cell-Cell Contact	EPHA	Efna5	Epha3	NN-NN
Endo NN	ABC NN	WNT9B_FZD3_LRP5	345	0.0239186	0.411594	5.52278	1.38406e-05	0.000170814	Cerebellum	Secreted Signaling	WNT	Wnt9b	FZD3_LRP5	NN-NN
Endo NN	ABC NN	WNT9A_FZD7_LRP5	345	0.0551382	0.452174	3.23905	1.42973e-05	0.000176113	Cerebellum	Secreted Signaling	WNT	Wnt9a	FZD7_LRP5	NN-NN
Endo NN	ABC NN	WNT9A_FZD4_LRP5	345	0.0650615	0.449275	3.3691	1.57335e-05	0.000192822	Cerebellum	Secreted Signaling	WNT	Wnt9a	FZD4_LRP5	NN-NN
Endo NN	ABC NN	MDK_SDC2	345	0.131166	0.556522	2.19983	1.84278e-05	0.000223844	Cerebellum	Secreted Signaling	MK	Mdk	Sdc2	NN-NN
Endo NN	ABC NN	EFNA4_EPHA5	345	0.0394698	0.663768	2.70524	1.88105e-05	0.000228211	Cerebellum	Cell-Cell Contact	EPHA	Efna4	Epha5	NN-NN
Endo NN	ABC NN	MDK_SDC4	345	0.199341	0.556522	2.0745	2.02619e-05	0.000244593	Cerebellum	Secreted Signaling	MK	Mdk	Sdc4	NN-NN
Endo NN	ABC NN	VEGFA_VEGFR2	345	0.0508285	0.507246	2.76308	2.13471e-05	0.00025702	Cerebellum	Secreted Signaling	VEGF	Vegfa	Kdr	NN-NN
Endo NN	ABC NN	EFNA5_EPHA2	345	0.0291024	0.443478	6.74959	2.36026e-05	0.000282134	Cerebellum	Cell-Cell Contact	EPHA	Efna5	Epha2	NN-NN
Endo NN	ABC NN	WNT5B_FZD5	345	0.0399037	0.556522	3.13646	2.54028e-05	0.000302454	Cerebellum	Secreted Signaling	ncWNT	Wnt5b	Fzd5	NN-NN
Endo NN	ABC NN	WNT9A_FZD1_LRP5	345	0.0465793	0.452174	3.07117	2.61984e-05	0.000311139	Cerebellum	Secreted Signaling	WNT	Wnt9a	FZD1_LRP5	NN-NN
Endo NN	ABC NN	WNT5B_FZD9	345	0.0506	0.530435	2.83938	2.64871e-05	0.000314384	Cerebellum	Secreted Signaling	ncWNT	Wnt5b	Fzd9	NN-NN
Endo NN	ABC NN	BMP6_ACVR1_ACVR2B	345	0.0709439	0.469565	5.90456	3.02283e-05	0.000355562	Cerebellum	Secreted Signaling	BMP	Bmp6	ACVR1_ACVR2B	NN-NN
Endo NN	ABC NN	WNT4_FZD8_LRP6	345	0.0497267	0.428986	7.06258	3.50691e-05	0.000408532	Cerebellum	Secreted Signaling	WNT	Wnt4	FZD8_LRP6	NN-NN
Endo NN	ABC NN	BMP4_BMPR1B_BMPR2	345	0.0380406	0.463768	7.58389	3.62825e-05	0.000421763	Cerebellum	Secreted Signaling	BMP	Bmp4	BMPR1B_BMPR2	NN-NN
Endo NN	ABC NN	MDK_NCL	345	0.197827	0.556522	2.03875	4.71746e-05	0.000539023	Cerebellum	Secreted Signaling	MK	Mdk	Ncl	NN-NN
Endo NN	ABC NN	COL1A2_ITGA11_ITGB1	345	0.141722	0.544928	3.72121	6.15859e-05	0.000690266	Cerebellum	ECM-Receptor	COLLAGEN	Col1a2	ITGA11_ITGB1	NN-NN
Endo NN	ABC NN	CSF1_CSF1R	345	0.0318875	0.405797	2.60007	6.45934e-05	0.000721856	Cerebellum	Secreted Signaling	CSF	Csf1	Csf1r	NN-NN
Endo NN	ABC NN	JAG1_NOTCH1	345	0.0959233	0.753623	2.02939	7.61144e-05	0.000841454	Cerebellum	Cell-Cell Contact	NOTCH	Jag1	Notch1	NN-NN
Endo NN	ABC NN	WNT4_FZD9_LRP5	345	0.0449373	0.431884	5.77935	7.96439e-05	0.000878051	Cerebellum	Secreted Signaling	WNT	Wnt4	FZD9_LRP5	NN-NN
Endo NN	ABC NN	BMP2_BMPR1B_ACVR2A	345	0.00783568	0.411594	13.6193	8.53272e-05	0.000936569	Cerebellum	Secreted Signaling	BMP	Bmp2	BMPR1B_ACVR2A	NN-NN
Endo NN	ABC NN	WNT4_FZD5_LRP5	345	0.0405684	0.434783	6.81062	9.49132e-05	0.0010332	Cerebellum	Secreted Signaling	WNT	Wnt4	FZD5_LRP5	NN-NN
Endo NN	ABC NN	WNT9A_FZD3_LRP5	345	0.0438459	0.452174	2.97778	9.92284e-05	0.00107654	Cerebellum	Secreted Signaling	WNT	Wnt9a	FZD3_LRP5	NN-NN
Endo NN	ABC NN	THBS2_ITGAV_ITGB3	345	0.00631519	0.414493	4.15476	0.000116959	0.00125391	Cerebellum	ECM-Receptor	THBS	Thbs2	ITGAV_ITGB3	NN-NN
Endo NN	ABC NN	EFNA1_EPHA2	345	0.0424309	0.573913	2.01146	0.000171573	0.00178862	Cerebellum	Cell-Cell Contact	EPHA	Efna1	Epha2	NN-NN
Endo NN	ABC NN	ANGPTL2_TLR4	345	0.0322814	0.507246	2.34397	0.000189859	0.00196368	Cerebellum	Secreted Signaling	ANGPTL	Angptl2	Tlr4	NN-NN
Endo NN	ABC NN	MDK_SDC1	345	0.0104257	0.452174	2.56614	0.000200815	0.00206851	Cerebellum	Secreted Signaling	MK	Mdk	Sdc1	NN-NN
Endo NN	ABC NN	LAMA2_ITGA3_ITGB1	345	0.211029	0.602899	2.17972	0.000233227	0.00237238	Cerebellum	ECM-Receptor	LAMININ	Lama2	ITGA3_ITGB1	NN-NN
Endo NN	ABC NN	COL1A2_ITGAV_ITGB8	345	0.304689	0.588406	2.21325	0.00024	0.002436	Cerebellum	ECM-Receptor	COLLAGEN	Col1a2	ITGAV_ITGB8	NN-NN
Endo NN	ABC NN	WNT4_FZD8_LRP5	345	0.0275832	0.411594	7.99775	0.000251021	0.00253973	Cerebellum	Secreted Signaling	WNT	Wnt4	FZD8_LRP5	NN-NN
Endo NN	ABC NN	DHH_PTCH1	345	0.0403206	0.481159	2.57325	0.000256411	0.00258945	Cerebellum	Secreted Signaling	HH	Dhh	PTCH1_SMO	NN-NN
Endo NN	ABC NN	IGF2_ITGAV_ITGB3	345	0.0998852	0.721739	3.34802	0.000290027	0.00290185	Cerebellum	Secreted Signaling	IGF	Igf2	ITGAV_ITGB3	NN-NN
Endo NN	ABC NN	COL1A2_SDC4	345	0.240947	0.588406	2.18091	0.000294225	0.0029406	Cerebellum	ECM-Receptor	COLLAGEN	Col1a2	Sdc4	NN-NN
Endo NN	ABC NN	EFNB3_EPHB3	345	0.0117228	0.652174	2.54701	0.00031226	0.0031041	Cerebellum	Cell-Cell Contact	EPHB	Efnb3	Ephb3	NN-NN
Endo NN	ABC NN	CXCL1_ACKR1	345	0.00426852	0.434783	4.0877	0.000341769	0.00337126	Cerebellum	Secreted Signaling	CXCL	Cxcl1	Ackr1	NN-NN
Endo NN	ABC NN	BMP4_BMPR1B_ACVR2A	345	0.00932897	0.463768	9.15161	0.000356078	0.00350054	Cerebellum	Secreted Signaling	BMP	Bmp4	BMPR1B_ACVR2A	NN-NN
Endo NN	ABC NN	LAMA2_ITGA1_ITGB1	345	0.274955	0.486957	2.14005	0.000369302	0.00362021	Cerebellum	ECM-Receptor	LAMININ	Lama2	ITGA1_ITGB1	NN-NN
Endo NN	ABC NN	COL1A2_ITGA3_ITGB1	345	0.153519	0.582609	2.76015	0.000516671	0.00492061	Cerebellum	ECM-Receptor	COLLAGEN	Col1a2	ITGA3_ITGB1	NN-NN
Endo NN	ABC NN	EFNB3_EPHB1	345	0.00584145	0.542029	3.35717	0.000632091	0.00591344	Cerebellum	Cell-Cell Contact	EPHB	Efnb3	Ephb1	NN-NN
Endo NN	ABC NN	COL1A2_ITGA1_ITGB1	345	0.187001	0.434783	2.72329	0.000685358	0.00636232	Cerebellum	ECM-Receptor	COLLAGEN	Col1a2	ITGA1_ITGB1	NN-NN
Endo NN	ABC NN	WNT5B_FZD8	345	0.0261438	0.565217	2.47998	0.000704457	0.00652326	Cerebellum	Secreted Signaling	ncWNT	Wnt5b	Fzd8	NN-NN
Endo NN	ABC NN	THBS2_SDC1	345	0.00275752	0.417391	2.70687	0.000723907	0.00668464	Cerebellum	ECM-Receptor	THBS	Thbs2	Sdc1	NN-NN
Endo NN	ABC NN	EFNA4_EPHA2	345	0.00791444	0.411594	3.45972	0.00108932	0.00965899	Cerebellum	Cell-Cell Contact	EPHA	Efna4	Epha2	NN-NN
ABC NN	SMC NN	ANGPTL4_SDC4	119	0.715786	1	2.29216	3.5863e-12	7.72537e-11	Cerebellum	Secreted Signaling	ANGPTL	Angptl4	Sdc4	NN-NN
ABC NN	SMC NN	MDK_SDC4	119	0.677444	0.94958	2.28117	9.84098e-10	1.80079e-08	Cerebellum	Secreted Signaling	MK	Mdk	Sdc4	NN-NN
ABC NN	SMC NN	COL4A5_SDC4	119	0.285689	0.806723	2.45187	5.16228e-07	7.51079e-06	Cerebellum	ECM-Receptor	COLLAGEN	Col4a5	Sdc4	NN-NN
ABC NN	SMC NN	ANGPTL4_ITGAV_ITGB3	119	0.046062	0.714286	2.9604	2.32084e-05	0.000277853	Cerebellum	Secreted Signaling	ANGPTL	Angptl4	ITGAV_ITGB3	NN-NN
ABC NN	SMC NN	FGF7_FGFR1	119	0.0925736	0.714286	2.00785	4.01489e-05	0.000463982	Cerebellum	Secreted Signaling	FGF	Fgf7	Fgfr1	NN-NN
ABC NN	SMC NN	COL4A6_SDC4	119	0.139691	0.655462	3.00758	6.4653e-05	0.000722457	Cerebellum	ECM-Receptor	COLLAGEN	Col4a6	Sdc4	NN-NN
ABC NN	SMC NN	COMP_SDC4	119	0.0814662	0.655462	2.78568	8.16954e-05	0.000899735	Cerebellum	ECM-Receptor	THBS	Comp	Sdc4	NN-NN
ABC NN	SMC NN	COL6A1_ITGAV_ITGB8	119	0.237782	0.773109	2.29545	8.20965e-05	0.000903705	Cerebellum	ECM-Receptor	COLLAGEN	Col6a1	ITGAV_ITGB8	NN-NN
ABC NN	SMC NN	ANGPTL4_ITGA5_ITGB1	119	0.341488	0.621849	2.41937	9.50219e-05	0.00103416	Cerebellum	Secreted Signaling	ANGPTL	Angptl4	ITGA5_ITGB1	NN-NN
ABC NN	SMC NN	COL4A6_ITGA9_ITGB1	119	0.436969	0.655462	2.2396	9.92e-05	0.00107628	Cerebellum	ECM-Receptor	COLLAGEN	Col4a6	ITGA9_ITGB1	NN-NN
ABC NN	SMC NN	MDK_PTPRZ1	119	0.083219	0.848739	2.29731	0.00011588	0.00124317	Cerebellum	Secreted Signaling	MK	Mdk	Ptprz1	NN-NN
ABC NN	SMC NN	LAMA2_ITGAV_ITGB8	119	0.199455	0.773109	2.35957	0.000119702	0.00128092	Cerebellum	ECM-Receptor	LAMININ	Lama2	ITGAV_ITGB8	NN-NN
ABC NN	SMC NN	COL1A2_ITGAV_ITGB8	119	0.28837	0.773109	2.21464	0.000120921	0.00129335	Cerebellum	ECM-Receptor	COLLAGEN	Col1a2	ITGAV_ITGB8	NN-NN
ABC NN	SMC NN	COL9A2_SDC4	119	0.103055	0.705882	2.36714	0.000122056	0.00130446	Cerebellum	ECM-Receptor	COLLAGEN	Col9a2	Sdc4	NN-NN
ABC NN	SMC NN	COL6A2_ITGAV_ITGB8	119	0.234209	0.773109	2.21471	0.000148549	0.00156529	Cerebellum	ECM-Receptor	COLLAGEN	Col6a2	ITGAV_ITGB8	NN-NN
ABC NN	SMC NN	COL1A1_ITGAV_ITGB8	119	0.154438	0.773109	2.42107	0.000161246	0.00168889	Cerebellum	ECM-Receptor	COLLAGEN	Col1a1	ITGAV_ITGB8	NN-NN
ABC NN	SMC NN	COL4A2_ITGAV_ITGB8	119	0.0364865	0.773109	2.3471	0.000168068	0.00175463	Cerebellum	ECM-Receptor	COLLAGEN	Col4a2	ITGAV_ITGB8	NN-NN
ABC NN	SMC NN	TNC_SDC4	119	0.0696925	0.537815	2.52673	0.000183592	0.0019032	Cerebellum	ECM-Receptor	TENASCIN	Tnc	Sdc4	NN-NN
ABC NN	SMC NN	COL4A4_SDC4	119	0.112871	0.546218	2.53036	0.000231058	0.00235246	Cerebellum	ECM-Receptor	COLLAGEN	Col4a4	Sdc4	NN-NN
ABC NN	SMC NN	COL1A2_CD44	119	0.187009	0.596639	2.62619	0.00026926	0.00270982	Cerebellum	ECM-Receptor	COLLAGEN	Col1a2	Cd44	NN-NN
ABC NN	SMC NN	COL6A1_CD44	119	0.152137	0.596639	2.71069	0.00030163	0.00300817	Cerebellum	ECM-Receptor	COLLAGEN	Col6a1	Cd44	NN-NN
ABC NN	SMC NN	LAMA2_CD44	119	0.117418	0.596639	2.55663	0.000386537	0.00377222	Cerebellum	ECM-Receptor	LAMININ	Lama2	Cd44	NN-NN
ABC NN	SMC NN	TNC_ITGA9_ITGB1	119	0.264445	0.537815	2.26968	0.000508879	0.0048534	Cerebellum	ECM-Receptor	TENASCIN	Tnc	ITGA9_ITGB1	NN-NN
ABC NN	SMC NN	COL6A2_CD44	119	0.144375	0.596639	2.48961	0.000525108	0.00499318	Cerebellum	ECM-Receptor	COLLAGEN	Col6a2	Cd44	NN-NN
ABC NN	SMC NN	COL4A4_ITGA9_ITGB1	119	0.3834	0.546218	2.19342	0.000551673	0.00522303	Cerebellum	ECM-Receptor	COLLAGEN	Col4a4	ITGA9_ITGB1	NN-NN
ABC NN	SMC NN	TNR_SDC4	119	0.284391	0.983193	2.02098	0.00058311	0.00549217	Cerebellum	ECM-Receptor	TENASCIN	Tnr	Sdc4	NN-NN
ABC NN	SMC NN	COL4A6_ITGAV_ITGB8	119	0.00473823	0.478992	4.25248	0.000632214	0.00591434	Cerebellum	ECM-Receptor	COLLAGEN	Col4a6	ITGAV_ITGB8	NN-NN
ABC NN	SMC NN	COL4A5_ITGAV_ITGB8	119	0.0106575	0.596639	3.45932	0.000719938	0.00665301	Cerebellum	ECM-Receptor	COLLAGEN	Col4a5	ITGAV_ITGB8	NN-NN
ABC NN	SMC NN	TNFSF10_TNFRSF10B	119	0.00761797	0.453782	3.05255	0.000729854	0.00673573	Cerebellum	Secreted Signaling	TRAIL	Tnfsf10	Tnfrsf10b	NN-NN
ABC NN	SMC NN	LAMB3_ITGAV_ITGB8	119	0.00290129	0.621849	3.12077	0.000735899	0.00678703	Cerebellum	ECM-Receptor	LAMININ	Lamb3	ITGAV_ITGB8	NN-NN
ABC NN	SMC NN	SEMA3A_NRP1_PLXNA2	119	0.269131	0.941176	2.77051	0.000742536	0.00684193	Cerebellum	Secreted Signaling	SEMA3	Sema3a	NRP1_PLXNA2	NN-NN
ABC NN	SMC NN	COL1A1_CD44	119	0.0970897	0.596639	2.68364	0.000744717	0.00686073	Cerebellum	ECM-Receptor	COLLAGEN	Col1a1	Cd44	NN-NN
ABC NN	SMC NN	THBS2_ITGAV_ITGB3	119	0.0787364	0.714286	2.11235	0.00112757	0.00996463	Cerebellum	ECM-Receptor	THBS	Thbs2	ITGAV_ITGB3	NN-NN
SMC NN	ABC NN	FN1_ITGAV_ITGB1	119	1.91566	0.92437	2.73992	8.65753e-11	1.70757e-09	Cerebellum	ECM-Receptor	FN1	Fn1	ITGAV_ITGB1	NN-NN
SMC NN	ABC NN	FN1_ITGAV_ITGB8	119	1.51491	0.92437	2.92731	8.6828e-10	1.5955e-08	Cerebellum	ECM-Receptor	FN1	Fn1	ITGAV_ITGB8	NN-NN
SMC NN	ABC NN	FN1_ITGA5_ITGB1	119	1.3637	0.92437	3.24282	1.53158e-09	2.76353e-08	Cerebellum	ECM-Receptor	FN1	Fn1	ITGA5_ITGB1	NN-NN
SMC NN	ABC NN	FN1_SDC4	119	1.20982	0.92437	2.68941	1.90697e-09	3.41491e-08	Cerebellum	ECM-Receptor	FN1	Fn1	Sdc4	NN-NN
SMC NN	ABC NN	FN1_CD44	119	0.547775	0.92437	3.81618	2.45526e-08	4.02525e-07	Cerebellum	ECM-Receptor	FN1	Fn1	Cd44	NN-NN
SMC NN	ABC NN	BMP6_BMPR1A_ACVR2A	119	0.798498	0.991597	2.25476	4.95463e-08	7.91578e-07	Cerebellum	Secreted Signaling	BMP	Bmp6	BMPR1A_ACVR2A	NN-NN
SMC NN	ABC NN	BMP6_BMPR1A_ACVR2B	119	0.517311	0.94958	2.67499	7.80746e-08	1.22723e-06	Cerebellum	Secreted Signaling	BMP	Bmp6	BMPR1A_ACVR2B	NN-NN
SMC NN	ABC NN	FN1_ITGA3_ITGB1	119	0.758095	0.92437	3.70912	7.91146e-08	1.2431e-06	Cerebellum	ECM-Receptor	FN1	Fn1	ITGA3_ITGB1	NN-NN
SMC NN	ABC NN	BMP2_BMPR1A_ACVR2B	119	0.573053	0.957983	2.23873	2.87728e-07	4.29122e-06	Cerebellum	Secreted Signaling	BMP	Bmp2	BMPR1A_ACVR2B	NN-NN
SMC NN	ABC NN	BMP6_ACVR1_ACVR2B	119	0.147536	0.94958	2.72583	1.29402e-06	1.80351e-05	Cerebellum	Secreted Signaling	BMP	Bmp6	ACVR1_ACVR2B	NN-NN
SMC NN	ABC NN	THBS1_ITGA3_ITGB1	119	0.932444	0.97479	2.12474	5.52739e-06	7.16413e-05	Cerebellum	ECM-Receptor	THBS	Thbs1	ITGA3_ITGB1	NN-NN
SMC NN	ABC NN	FN1_SDC1	119	0.124447	0.840336	4.13832	9.35328e-06	0.000117822	Cerebellum	ECM-Receptor	FN1	Fn1	Sdc1	NN-NN
SMC NN	ABC NN	BMP6_ACVR1_ACVR2A	119	0.269273	0.991597	2.25592	9.74155e-06	0.000122463	Cerebellum	Secreted Signaling	BMP	Bmp6	ACVR1_ACVR2A	NN-NN
SMC NN	ABC NN	EFNA5_EPHA7	119	0.171224	0.848739	2.79104	1.25704e-05	0.000155988	Cerebellum	Cell-Cell Contact	EPHA	Efna5	Epha7	NN-NN
SMC NN	ABC NN	EFNA5_EPHA4	119	0.269226	0.848739	2.69411	1.31939e-05	0.000163282	Cerebellum	Cell-Cell Contact	EPHA	Efna5	Epha4	NN-NN
SMC NN	ABC NN	WNT4_FZD7_LRP6	119	0.173989	0.445378	4.37992	2.01774e-05	0.00024362	Cerebellum	Secreted Signaling	WNT	Wnt4	FZD7_LRP6	NN-NN
SMC NN	ABC NN	WNT4_FZD2_LRP6	119	0.286294	0.445378	3.82507	4.12328e-05	0.000475576	Cerebellum	Secreted Signaling	WNT	Wnt4	FZD2_LRP6	NN-NN
SMC NN	ABC NN	WNT4_FZD4_LRP6	119	0.210509	0.445378	4.21997	5.14092e-05	0.000584375	Cerebellum	Secreted Signaling	WNT	Wnt4	FZD4_LRP6	NN-NN
SMC NN	ABC NN	WNT4_FZD7_LRP5	119	0.0850068	0.445378	4.83019	5.78866e-05	0.000651642	Cerebellum	Secreted Signaling	WNT	Wnt4	FZD7_LRP5	NN-NN
SMC NN	ABC NN	WNT4_FZD9_LRP6	119	0.0565374	0.403361	5.25868	8.96354e-05	0.000979985	Cerebellum	Secreted Signaling	WNT	Wnt4	FZD9_LRP6	NN-NN
SMC NN	ABC NN	WNT4_FZD3_LRP6	119	0.144067	0.445378	4.22843	9.49662e-05	0.00103369	Cerebellum	Secreted Signaling	WNT	Wnt4	FZD3_LRP6	NN-NN
SMC NN	ABC NN	WNT4_FZD2_LRP5	119	0.156194	0.445378	4.2799	0.000121657	0.00130059	Cerebellum	Secreted Signaling	WNT	Wnt4	FZD2_LRP5	NN-NN
SMC NN	ABC NN	WNT4_FZD4_LRP5	119	0.109808	0.445378	4.57924	0.000167072	0.00174512	Cerebellum	Secreted Signaling	WNT	Wnt4	FZD4_LRP5	NN-NN
SMC NN	ABC NN	THBS2_CD47	119	0.149083	0.588235	2.44129	0.000199805	0.00205914	Cerebellum	ECM-Receptor	THBS	Thbs2	Cd47	NN-NN
SMC NN	ABC NN	WNT4_FZD1_LRP6	119	0.152742	0.445378	3.84684	0.000207849	0.00213493	Cerebellum	Secreted Signaling	WNT	Wnt4	FZD1_LRP6	NN-NN
SMC NN	ABC NN	WNT4_FZD9_LRP5	119	0.025794	0.403361	5.39536	0.000288522	0.00288774	Cerebellum	Secreted Signaling	WNT	Wnt4	FZD9_LRP5	NN-NN
SMC NN	ABC NN	WNT4_FZD3_LRP5	119	0.0698588	0.445378	4.43604	0.000378517	0.00370163	Cerebellum	Secreted Signaling	WNT	Wnt4	FZD3_LRP5	NN-NN
SMC NN	ABC NN	WNT4_FZD8_LRP6	119	0.034058	0.403361	7.0229	0.000397616	0.00387168	Cerebellum	Secreted Signaling	WNT	Wnt4	FZD8_LRP6	NN-NN
SMC NN	ABC NN	THBS3_CD47	119	0.187413	0.747899	2.06826	0.000436712	0.00421877	Cerebellum	ECM-Receptor	THBS	Thbs3	Cd47	NN-NN
SMC NN	ABC NN	WNT4_FZD1_LRP5	119	0.0739179	0.445378	3.95085	0.000680809	0.00632561	Cerebellum	Secreted Signaling	WNT	Wnt4	FZD1_LRP5	NN-NN
SMC NN	ABC NN	WNT4_FZD5_LRP6	119	0.0483929	0.403361	4.89995	0.000683278	0.00634662	Cerebellum	Secreted Signaling	WNT	Wnt4	FZD5_LRP6	NN-NN
SMC NN	ABC NN	CX3CL1_CX3CR1	119	0.0175437	0.848739	2.51141	0.000770213	0.00706951	Cerebellum	Secreted Signaling	CX3C	Cx3cl1	Cx3cr1	NN-NN
SMC NN	ABC NN	FN1_ITGAV_ITGB3	119	0.199681	0.823529	3.23727	0.000771909	0.00708348	Cerebellum	ECM-Receptor	FN1	Fn1	ITGAV_ITGB3	NN-NN
SMC NN	ABC NN	THBS2_SDC4	119	0.145863	0.588235	2.17824	0.000780781	0.00715415	Cerebellum	ECM-Receptor	THBS	Thbs2	Sdc4	NN-NN
SMC NN	ABC NN	WNT4_FZD8_LRP5	119	0.0155404	0.403361	7.79441	0.000879808	0.00796627	Cerebellum	Secreted Signaling	WNT	Wnt4	FZD8_LRP5	NN-NN
SMC NN	ABC NN	SEMA3F_NRP2_PLXNA4	119	0.178678	0.97479	2.01291	0.00108635	0.00963514	Cerebellum	Secreted Signaling	SEMA3	Sema3f	NRP2_PLXNA4	NN-NN
ABC NN	VLMC NN	EFNA5_EPHB2	1036	0.411093	0.84749	3.60254	0	0	Cerebellum	Cell-Cell Contact	EPHA	Efna5	Ephb2	NN-NN
ABC NN	VLMC NN	PTN_ALK	1036	1.3478	0.817568	3.35044	0	0	Cerebellum	Secreted Signaling	PTN	Ptn	Alk	NN-NN
ABC NN	VLMC NN	VEGFB_VEGFR1	1036	0.378762	0.992278	2.62859	0	0	Cerebellum	Secreted Signaling	VEGF	Vegfb	Flt1	NN-NN
ABC NN	VLMC NN	MIF_ACKR3	1036	0.442451	0.949807	2.43852	0	0	Cerebellum	Secreted Signaling	MIF	Mif	Ackr3	NN-NN
ABC NN	VLMC NN	PGF_VEGFR1	1036	0.659466	0.969112	2.43199	0	0	Cerebellum	Secreted Signaling	VEGF	Pgf	Flt1	NN-NN
ABC NN	VLMC NN	EFNA5_EPHA4	1036	0.620241	0.969112	2.16609	0	0	Cerebellum	Cell-Cell Contact	EPHA	Efna5	Epha4	NN-NN
ABC NN	VLMC NN	LAMC1_ITGA9_ITGB1	1036	0.835147	0.986486	2.10331	0	0	Cerebellum	ECM-Receptor	LAMININ	Lamc1	ITGA9_ITGB1	NN-NN
ABC NN	VLMC NN	CLDN11_CLDN11	1036	1.42178	0.952703	2.09829	0	0	Cerebellum	Cell-Cell Contact	CLDN	Cldn11	Cldn11	NN-NN
ABC NN	VLMC NN	LAMB2_ITGA9_ITGB1	1036	0.872835	0.983591	2.09437	0	0	Cerebellum	ECM-Receptor	LAMININ	Lamb2	ITGA9_ITGB1	NN-NN
ABC NN	VLMC NN	LAMA2_ITGA9_ITGB1	1036	1.29761	0.986486	2.02769	0	0	Cerebellum	ECM-Receptor	LAMININ	Lama2	ITGA9_ITGB1	NN-NN
ABC NN	VLMC NN	COL1A1_ITGA9_ITGB1	1036	1.14716	0.980695	2.01155	0	0	Cerebellum	ECM-Receptor	COLLAGEN	Col1a1	ITGA9_ITGB1	NN-NN
ABC NN	VLMC NN	CXCL12_ACKR3	1036	0.357101	0.949807	2.42013	1.4013e-45	7.85013e-44	Cerebellum	Secreted Signaling	CXCL	Cxcl12	Ackr3	NN-NN
ABC NN	VLMC NN	EFNB1_EPHB2	1036	0.19203	0.836873	3.94922	1.4013e-44	7.71228e-43	Cerebellum	Cell-Cell Contact	EPHB	Efnb1	Ephb2	NN-NN
ABC NN	VLMC NN	EFNB1_EPHA4	1036	0.302483	0.959459	2.48272	1.21072e-42	6.41919e-41	Cerebellum	Cell-Cell Contact	EPHB	Efnb1	Epha4	NN-NN
ABC NN	VLMC NN	COL4A1_ITGA9_ITGB1	1036	0.535856	0.97973	2.17491	1.96324e-38	9.58577e-37	Cerebellum	ECM-Receptor	COLLAGEN	Col4a1	ITGA9_ITGB1	NN-NN
ABC NN	VLMC NN	SPP1_ITGA9_ITGB1	1036	0.848201	0.97973	2.026	4.5896e-37	2.17533e-35	Cerebellum	Secreted Signaling	SPP1	Spp1	ITGA9_ITGB1	NN-NN
ABC NN	VLMC NN	EFNA4_EPHA4	1036	0.0972963	0.938224	2.79699	4.24059e-36	1.96533e-34	Cerebellum	Cell-Cell Contact	EPHA	Efna4	Epha4	NN-NN
ABC NN	VLMC NN	EFNB2_EPHA4	1036	0.146448	0.967181	2.7048	4.61216e-36	2.13672e-34	Cerebellum	Cell-Cell Contact	EPHB	Efnb2	Epha4	NN-NN
ABC NN	VLMC NN	EFNB2_EPHB2	1036	0.0940146	0.844595	4.47527	9.0666e-36	4.179e-34	Cerebellum	Cell-Cell Contact	EPHB	Efnb2	Ephb2	NN-NN
ABC NN	VLMC NN	LAMA4_ITGA9_ITGB1	1036	0.576331	0.957529	2.17719	2.94481e-35	1.34065e-33	Cerebellum	ECM-Receptor	LAMININ	Lama4	ITGA9_ITGB1	NN-NN
ABC NN	VLMC NN	EFNB3_EPHB2	1036	0.0829979	0.820463	4.04016	2.01581e-33	8.78763e-32	Cerebellum	Cell-Cell Contact	EPHB	Efnb3	Ephb2	NN-NN
ABC NN	VLMC NN	COL4A2_ITGA9_ITGB1	1036	0.440847	0.985521	2.13108	2.5616e-33	1.11332e-31	Cerebellum	ECM-Receptor	COLLAGEN	Col4a2	ITGA9_ITGB1	NN-NN
ABC NN	VLMC NN	SEMA3B_NRP1_PLXNA2	1036	0.553892	0.945946	2.15812	1.87164e-32	7.94938e-31	Cerebellum	Secreted Signaling	SEMA3	Sema3b	NRP1_PLXNA2	NN-NN
ABC NN	VLMC NN	EFNA2_EPHA4	1036	0.0469545	0.817568	3.1075	1.92097e-32	8.15182e-31	Cerebellum	Cell-Cell Contact	EPHA	Efna2	Epha4	NN-NN
ABC NN	VLMC NN	EGF_EGFR	1036	0.0742191	0.715251	2.61955	6.23194e-32	2.61552e-30	Cerebellum	Secreted Signaling	EGF	Egf	Egfr	NN-NN
ABC NN	VLMC NN	COL6A3_ITGA9_ITGB1	1036	0.486787	0.931467	2.19949	7.01194e-30	2.79145e-28	Cerebellum	ECM-Receptor	COLLAGEN	Col6a3	ITGA9_ITGB1	NN-NN
ABC NN	VLMC NN	EFNA3_EPHA4	1036	0.0414104	0.816602	2.55403	9.60165e-30	3.80753e-28	Cerebellum	Cell-Cell Contact	EPHA	Efna3	Epha4	NN-NN
ABC NN	VLMC NN	MDK_ALK	1036	0.157669	0.771236	4.92287	1.85223e-29	7.28945e-28	Cerebellum	Secreted Signaling	MK	Mdk	Alk	NN-NN
ABC NN	VLMC NN	VEGFA_VEGFR1	1036	0.232939	0.930502	2.30168	2.24093e-29	8.80075e-28	Cerebellum	Secreted Signaling	VEGF	Vegfa	Flt1	NN-NN
ABC NN	VLMC NN	EFNB3_EPHA4	1036	0.128204	0.937259	2.38635	2.50003e-28	9.5618e-27	Cerebellum	Cell-Cell Contact	EPHB	Efnb3	Epha4	NN-NN
ABC NN	VLMC NN	TNXB_ITGA9_ITGB1	1036	0.415489	0.858108	2.3312	1.79044e-26	6.55506e-25	Cerebellum	ECM-Receptor	TENASCIN	Tnxb	ITGA9_ITGB1	NN-NN
ABC NN	VLMC NN	LAMB2_ITGAV_ITGB8	1036	0.388172	0.934363	2.09812	1.9894e-23	6.71205e-22	Cerebellum	ECM-Receptor	LAMININ	Lamb2	ITGAV_ITGB8	NN-NN
ABC NN	VLMC NN	LAMC1_ITGAV_ITGB8	1036	0.362473	0.937259	2.07077	7.58152e-23	2.51831e-21	Cerebellum	ECM-Receptor	LAMININ	Lamc1	ITGAV_ITGB8	NN-NN
ABC NN	VLMC NN	WNT16_FZD10_LRP6	1036	0.186556	0.96332	2.01481	1.31803e-22	4.34495e-21	Cerebellum	Secreted Signaling	WNT	Wnt16	FZD10_LRP6	NN-NN
ABC NN	VLMC NN	LAMC2_ITGA9_ITGB1	1036	0.124326	0.71139	3.01994	2.71386e-21	8.59745e-20	Cerebellum	ECM-Receptor	LAMININ	Lamc2	ITGA9_ITGB1	NN-NN
ABC NN	VLMC NN	COL4A1_ITGAV_ITGB8	1036	0.221628	0.930502	2.22628	9.49216e-21	2.95201e-19	Cerebellum	ECM-Receptor	COLLAGEN	Col4a1	ITGAV_ITGB8	NN-NN
ABC NN	VLMC NN	COL4A2_ITGAV_ITGB8	1036	0.179242	0.936293	2.20926	1.95792e-19	5.82805e-18	Cerebellum	ECM-Receptor	COLLAGEN	Col4a2	ITGAV_ITGB8	NN-NN
ABC NN	VLMC NN	EFNA4_EPHA8	1036	0.0523936	0.908301	2.50949	2.7648e-19	8.18305e-18	Cerebellum	Cell-Cell Contact	EPHA	Efna4	Epha8	NN-NN
ABC NN	VLMC NN	SEMA3D_NRP1_PLXNA4	1036	0.415229	0.936293	2.17158	3.03911e-19	8.97971e-18	Cerebellum	Secreted Signaling	SEMA3	Sema3d	NRP1_PLXNA4	NN-NN
ABC NN	VLMC NN	EFNA1_EPHA4	1036	0.0338159	0.67471	2.47835	9.77307e-19	2.83053e-17	Cerebellum	Cell-Cell Contact	EPHA	Efna1	Epha4	NN-NN
ABC NN	VLMC NN	COL4A5_ITGA9_ITGB1	1036	0.140071	0.717181	2.60887	1.00488e-18	2.90903e-17	Cerebellum	ECM-Receptor	COLLAGEN	Col4a5	ITGA9_ITGB1	NN-NN
ABC NN	VLMC NN	HBEGF_EGFR	1036	0.0766555	0.551158	2.65939	1.3792e-18	3.97803e-17	Cerebellum	Secreted Signaling	EGF	Hbegf	Egfr	NN-NN
ABC NN	VLMC NN	LAMA4_ITGAV_ITGB8	1036	0.239175	0.910232	2.16947	2.1591e-18	6.18155e-17	Cerebellum	ECM-Receptor	LAMININ	Lama4	ITGAV_ITGB8	NN-NN
ABC NN	VLMC NN	SEMA3A_NRP1_PLXNA4	1036	0.22036	0.931467	2.48753	3.16561e-17	8.66635e-16	Cerebellum	Secreted Signaling	SEMA3	Sema3a	NRP1_PLXNA4	NN-NN
ABC NN	VLMC NN	EFNA2_EPHA8	1036	0.0273427	0.787645	3.10956	6.62522e-17	1.78971e-15	Cerebellum	Cell-Cell Contact	EPHA	Efna2	Epha8	NN-NN
ABC NN	VLMC NN	COL6A3_ITGAV_ITGB8	1036	0.202544	0.8861	2.21978	1.97186e-16	5.23756e-15	Cerebellum	ECM-Receptor	COLLAGEN	Col6a3	ITGAV_ITGB8	NN-NN
ABC NN	VLMC NN	VEGFC_VEGFR2	1036	0.061087	0.584942	3.32109	5.63314e-16	1.46787e-14	Cerebellum	Secreted Signaling	VEGF	Vegfc	Kdr	NN-NN
ABC NN	VLMC NN	LAMB3_ITGA9_ITGB1	1036	0.056275	0.712355	2.52784	6.25511e-14	1.47949e-12	Cerebellum	ECM-Receptor	LAMININ	Lamb3	ITGA9_ITGB1	NN-NN
ABC NN	VLMC NN	SEMA3D_NRP1_PLXNA3	1036	0.175338	0.753861	2.05269	1.42426e-13	3.29854e-12	Cerebellum	Secreted Signaling	SEMA3	Sema3d	NRP1_PLXNA3	NN-NN
ABC NN	VLMC NN	LAMA5_ITGA9_ITGB1	1036	0.14552	0.78668	2.08425	1.8021e-13	4.15391e-12	Cerebellum	ECM-Receptor	LAMININ	Lama5	ITGA9_ITGB1	NN-NN
ABC NN	VLMC NN	COL9A2_ITGA9_ITGB1	1036	0.050086	0.567568	2.61686	2.94209e-13	6.7064e-12	Cerebellum	ECM-Receptor	COLLAGEN	Col9a2	ITGA9_ITGB1	NN-NN
ABC NN	VLMC NN	EFNA2_EPHA2	1036	0.00678458	0.509653	2.82666	7.68234e-13	1.71487e-11	Cerebellum	Cell-Cell Contact	EPHA	Efna2	Epha2	NN-NN
ABC NN	VLMC NN	EFNA3_EPHA8	1036	0.0217008	0.784749	2.14162	1.2545e-12	2.76921e-11	Cerebellum	Cell-Cell Contact	EPHA	Efna3	Epha8	NN-NN
ABC NN	VLMC NN	LAMC2_SV2A	1036	0.0354594	0.701737	2.20809	2.07203e-12	4.52525e-11	Cerebellum	ECM-Receptor	LAMININ	Lamc2	Sv2a	NN-NN
ABC NN	VLMC NN	AREG_EGFR	1036	0.0571386	0.438224	2.30319	2.31498e-12	5.04186e-11	Cerebellum	Secreted Signaling	EGF	Areg	Egfr	NN-NN
ABC NN	VLMC NN	COL4A5_ITGAV_ITGB8	1036	0.0549951	0.687259	2.67286	4.6225e-12	9.90512e-11	Cerebellum	ECM-Receptor	COLLAGEN	Col4a5	ITGAV_ITGB8	NN-NN
ABC NN	VLMC NN	GDF10_ACVR1B_ACVR2A	1036	0.0683757	0.930502	2.04453	5.20952e-12	1.11327e-10	Cerebellum	Secreted Signaling	GDF	Gdf10	ACVR1B_ACVR2A	NN-NN
ABC NN	VLMC NN	COL9A2_ITGAV_ITGB8	1036	0.0183958	0.544402	3.00108	9.0326e-12	1.89808e-10	Cerebellum	ECM-Receptor	COLLAGEN	Col9a2	ITGAV_ITGB8	NN-NN
ABC NN	VLMC NN	VEGFD_VEGFR2	1036	0.0423344	0.564672	2.81323	9.34407e-12	1.96235e-10	Cerebellum	Secreted Signaling	VEGF	Vegfd	Kdr	NN-NN
ABC NN	VLMC NN	COMP_SDC4	1036	0.0343153	0.477799	2.07293	9.35647e-12	1.96479e-10	Cerebellum	ECM-Receptor	THBS	Comp	Sdc4	NN-NN
ABC NN	VLMC NN	COL4A6_ITGA9_ITGB1	1036	0.0586834	0.477799	2.56331	1.58652e-11	3.28225e-10	Cerebellum	ECM-Receptor	COLLAGEN	Col4a6	ITGA9_ITGB1	NN-NN
ABC NN	VLMC NN	SEMA3A_NRP1_PLXNA3	1036	0.0755428	0.749035	2.1406	1.90721e-11	3.92806e-10	Cerebellum	Secreted Signaling	SEMA3	Sema3a	NRP1_PLXNA3	NN-NN
ABC NN	VLMC NN	LAMC2_ITGAV_ITGB8	1036	0.0446099	0.676641	2.94266	1.97005e-11	4.05236e-10	Cerebellum	ECM-Receptor	LAMININ	Lamc2	ITGAV_ITGB8	NN-NN
ABC NN	VLMC NN	WNT4_FZD3_LRP6	1036	0.0286354	0.602317	2.01154	3.63064e-11	7.34034e-10	Cerebellum	Secreted Signaling	WNT	Wnt4	FZD3_LRP6	NN-NN
ABC NN	VLMC NN	COL4A5_ITGA10_ITGB1	1036	0.0673152	0.69305	2.17597	1.22252e-10	2.38774e-09	Cerebellum	ECM-Receptor	COLLAGEN	Col4a5	ITGA10_ITGB1	NN-NN
ABC NN	VLMC NN	LAMB3_ITGAV_ITGB8	1036	0.0195628	0.681467	2.87068	1.45684e-10	2.83069e-09	Cerebellum	ECM-Receptor	LAMININ	Lamb3	ITGAV_ITGB8	NN-NN
ABC NN	VLMC NN	COL4A6_ITGAV_ITGB8	1036	0.0225947	0.462355	3.00085	2.16313e-10	4.15365e-09	Cerebellum	ECM-Receptor	COLLAGEN	Col4a6	ITGAV_ITGB8	NN-NN
ABC NN	VLMC NN	VEGFA_VEGFR2	1036	0.0250236	0.550193	2.57481	3.0955e-10	5.88145e-09	Cerebellum	Secreted Signaling	VEGF	Vegfa	Kdr	NN-NN
ABC NN	VLMC NN	EFNA1_EPHA8	1036	0.017347	0.649614	2.12394	7.1263e-10	1.31824e-08	Cerebellum	Cell-Cell Contact	EPHA	Efna1	Epha8	NN-NN
ABC NN	VLMC NN	EFNA3_EPHA2	1036	0.00584812	0.501931	2.23928	7.68165e-10	1.41615e-08	Cerebellum	Cell-Cell Contact	EPHA	Efna3	Epha2	NN-NN
ABC NN	VLMC NN	SEMA3B_NRP1_PLXNA1	1036	0.0357299	0.917954	2.13041	1.26106e-09	2.2891e-08	Cerebellum	Secreted Signaling	SEMA3	Sema3b	NRP1_PLXNA1	NN-NN
ABC NN	VLMC NN	EFNA4_EPHA2	1036	0.0146448	0.592664	2.35494	1.35942e-09	2.46142e-08	Cerebellum	Cell-Cell Contact	EPHA	Efna4	Epha2	NN-NN
ABC NN	VLMC NN	LAMA5_ITGAV_ITGB8	1036	0.0525384	0.750965	2.18609	2.56011e-09	4.53863e-08	Cerebellum	ECM-Receptor	LAMININ	Lama5	ITGAV_ITGB8	NN-NN
ABC NN	VLMC NN	WNT6_FZD10_LRP6	1036	0.0549761	0.71332	2.05688	6.51945e-09	1.11942e-07	Cerebellum	Secreted Signaling	WNT	Wnt6	FZD10_LRP6	NN-NN
ABC NN	VLMC NN	SEMA3C_NRP1_PLXNA4	1036	0.0905733	0.932432	2.20359	7.13543e-09	1.22201e-07	Cerebellum	Secreted Signaling	SEMA3	Sema3c	NRP1_PLXNA4	NN-NN
ABC NN	VLMC NN	SEMA3B_NRP1_PLXNA3	1036	0.0135125	0.717181	2.24658	1.04883e-08	1.77239e-07	Cerebellum	Secreted Signaling	SEMA3	Sema3b	NRP1_PLXNA3	NN-NN
ABC NN	VLMC NN	SEMA3C_NRP1_PLXNA3	1036	0.0258221	0.751931	2.00821	1.59328e-08	2.65227e-07	Cerebellum	Secreted Signaling	SEMA3	Sema3c	NRP1_PLXNA3	NN-NN
ABC NN	VLMC NN	COL9A2_ITGA10_ITGB1	1036	0.0243296	0.549228	2.30297	1.61766e-08	2.6914e-07	Cerebellum	ECM-Receptor	COLLAGEN	Col9a2	ITGA10_ITGB1	NN-NN
ABC NN	VLMC NN	COL4A6_ITGA10_ITGB1	1036	0.0274312	0.470077	2.38448	5.39866e-08	8.59654e-07	Cerebellum	ECM-Receptor	COLLAGEN	Col4a6	ITGA10_ITGB1	NN-NN
ABC NN	VLMC NN	EGF_EGFR_ERBB2	1036	0.00888341	0.639961	2.91324	6.06823e-08	9.6251e-07	Cerebellum	Secreted Signaling	EGF	Egf	EGFR_ERBB2	NN-NN
ABC NN	VLMC NN	TNFSF10_TNFRSF10B	1036	0.00657179	0.469112	2.19719	7.81715e-08	1.22852e-06	Cerebellum	Secreted Signaling	TRAIL	Tnfsf10	Tnfrsf10b	NN-NN
ABC NN	VLMC NN	COMP_SDC1	1036	0.00516604	0.42471	2.30682	8.72387e-08	1.36435e-06	Cerebellum	ECM-Receptor	THBS	Comp	Sdc1	NN-NN
ABC NN	VLMC NN	HBEGF_EGFR_ERBB2	1036	0.0070579	0.5	2.38175	3.21467e-07	4.77055e-06	Cerebellum	Secreted Signaling	EGF	Hbegf	EGFR_ERBB2	NN-NN
ABC NN	VLMC NN	INHBABB_ACVR1B_ACVR2A	1036	0.00391174	0.849421	2.08266	7.55505e-07	1.07962e-05	Cerebellum	Secreted Signaling	ACTIVIN	Activin AB	ACVR1B_ACVR2A	NN-NN
ABC NN	VLMC NN	VTN_ITGAV_ITGB8	1036	0.030715	0.525097	2.22453	1.28935e-06	1.7972e-05	Cerebellum	ECM-Receptor	VTN	Vtn	ITGAV_ITGB8	NN-NN
ABC NN	VLMC NN	SEMA3B_NRP1_PLXNA4	1036	0.0472239	0.890927	2.24029	5.91427e-06	7.64127e-05	Cerebellum	Secreted Signaling	SEMA3	Sema3b	NRP1_PLXNA4	NN-NN
ABC NN	VLMC NN	WNT4_FZD4_LRP6	1036	0.00881765	0.455598	2.00266	2.8456e-05	0.000336254	Cerebellum	Secreted Signaling	WNT	Wnt4	FZD4_LRP6	NN-NN
VLMC NN	ABC NN	SEMA3B_NRP2_PLXNA2	1036	0.77629	0.8861	3.51749	0	0	Cerebellum	Secreted Signaling	SEMA3	Sema3b	NRP2_PLXNA2	NN-NN
VLMC NN	ABC NN	WNT6_FZD3_LRP5	1036	0.564192	0.975869	3.4302	0	0	Cerebellum	Secreted Signaling	WNT	Wnt6	FZD3_LRP5	NN-NN
VLMC NN	ABC NN	WNT6_FZD1_LRP5	1036	0.584059	0.975869	3.41392	0	0	Cerebellum	Secreted Signaling	WNT	Wnt6	FZD1_LRP5	NN-NN
VLMC NN	ABC NN	FN1_CD44	1036	0.443434	0.923745	3.38844	0	0	Cerebellum	ECM-Receptor	FN1	Fn1	Cd44	NN-NN
VLMC NN	ABC NN	WNT6_FZD9_LRP6	1036	0.499394	0.862934	3.36963	0	0	Cerebellum	Secreted Signaling	WNT	Wnt6	FZD9_LRP6	NN-NN
VLMC NN	ABC NN	WNT6_FZD6_LRP6	1036	0.585453	0.8639	3.36559	0	0	Cerebellum	Secreted Signaling	WNT	Wnt6	FZD6_LRP6	NN-NN
VLMC NN	ABC NN	WNT6_FZD7_LRP5	1036	0.650632	0.974903	3.26467	0	0	Cerebellum	Secreted Signaling	WNT	Wnt6	FZD7_LRP5	NN-NN
VLMC NN	ABC NN	WNT6_FZD1_LRP6	1036	0.971247	0.994208	3.17226	0	0	Cerebellum	Secreted Signaling	WNT	Wnt6	FZD1_LRP6	NN-NN
VLMC NN	ABC NN	WNT6_FZD3_LRP6	1036	0.94873	0.995174	3.17135	0	0	Cerebellum	Secreted Signaling	WNT	Wnt6	FZD3_LRP6	NN-NN
VLMC NN	ABC NN	WNT6_FZD4_LRP5	1036	0.714393	0.968147	3.13392	0	0	Cerebellum	Secreted Signaling	WNT	Wnt6	FZD4_LRP5	NN-NN
VLMC NN	ABC NN	FN1_ITGAV_ITGB8	1036	1.21182	0.930502	3.06536	0	0	Cerebellum	ECM-Receptor	FN1	Fn1	ITGAV_ITGB8	NN-NN
VLMC NN	ABC NN	WNT6_FZD2_LRP5	1036	0.96714	0.970077	3.04508	0	0	Cerebellum	Secreted Signaling	WNT	Wnt6	FZD2_LRP5	NN-NN
VLMC NN	ABC NN	WNT6_FZD7_LRP6	1036	1.04751	0.994208	3.02172	0	0	Cerebellum	Secreted Signaling	WNT	Wnt6	FZD7_LRP6	NN-NN
VLMC NN	ABC NN	FN1_SDC4	1036	1.08198	0.930502	2.97317	0	0	Cerebellum	ECM-Receptor	FN1	Fn1	Sdc4	NN-NN
VLMC NN	ABC NN	WNT6_FZD4_LRP6	1036	1.10654	0.983591	2.92652	0	0	Cerebellum	Secreted Signaling	WNT	Wnt6	FZD4_LRP6	NN-NN
VLMC NN	ABC NN	SEMA3A_NRP1_PLXNA1	1036	0.7491	0.978764	2.92499	0	0	Cerebellum	Secreted Signaling	SEMA3	Sema3a	NRP1_PLXNA1	NN-NN
VLMC NN	ABC NN	FN1_ITGAV_ITGB1	1036	1.53571	0.930502	2.92097	0	0	Cerebellum	ECM-Receptor	FN1	Fn1	ITGAV_ITGB1	NN-NN
VLMC NN	ABC NN	WNT6_FZD2_LRP6	1036	1.47796	0.989382	2.82293	0	0	Cerebellum	Secreted Signaling	WNT	Wnt6	FZD2_LRP6	NN-NN
VLMC NN	ABC NN	WNT5B_FZD1	1036	0.386251	0.982625	2.8104	0	0	Cerebellum	Secreted Signaling	ncWNT	Wnt5b	Fzd1	NN-NN
VLMC NN	ABC NN	WNT5B_FZD3	1036	0.379036	0.983591	2.76489	0	0	Cerebellum	Secreted Signaling	ncWNT	Wnt5b	Fzd3	NN-NN
VLMC NN	ABC NN	SEMA3D_NRP2_PLXNA2	1036	1.49061	0.962355	2.6945	0	0	Cerebellum	Secreted Signaling	SEMA3	Sema3d	NRP2_PLXNA2	NN-NN
VLMC NN	ABC NN	WNT5B_FZD4	1036	0.44579	0.972008	2.66162	0	0	Cerebellum	Secreted Signaling	ncWNT	Wnt5b	Fzd4	NN-NN
VLMC NN	ABC NN	WNT5B_FZD7	1036	0.414276	0.982625	2.63566	0	0	Cerebellum	Secreted Signaling	ncWNT	Wnt5b	Fzd7	NN-NN
VLMC NN	ABC NN	COL9A2_CD44	1036	0.360906	0.984556	2.62373	0	0	Cerebellum	ECM-Receptor	COLLAGEN	Col9a2	Cd44	NN-NN
VLMC NN	ABC NN	PDGFD_PDGFRB	1036	0.562591	0.988417	2.56143	0	0	Cerebellum	Secreted Signaling	PDGF	Pdgfd	Pdgfrb	NN-NN
VLMC NN	ABC NN	WNT5B_FZD2	1036	0.697945	0.977799	2.54589	0	0	Cerebellum	Secreted Signaling	ncWNT	Wnt5b	Fzd2	NN-NN
VLMC NN	ABC NN	SEMA3B_NRP1_PLXNA2	1036	1.29514	0.8861	2.47869	0	0	Cerebellum	Secreted Signaling	SEMA3	Sema3b	NRP1_PLXNA2	NN-NN
VLMC NN	ABC NN	FGF1_FGFR2	1036	0.65075	0.94112	2.45986	0	0	Cerebellum	Secreted Signaling	FGF	Fgf1	Fgfr2	NN-NN
VLMC NN	ABC NN	COL9A2_ITGAV_ITGB8	1036	1.19009	0.992278	2.4097	0	0	Cerebellum	ECM-Receptor	COLLAGEN	Col9a2	ITGAV_ITGB8	NN-NN
VLMC NN	ABC NN	COL9A2_SDC4	1036	1.06001	0.992278	2.37607	0	0	Cerebellum	ECM-Receptor	COLLAGEN	Col9a2	Sdc4	NN-NN
VLMC NN	ABC NN	SEMA3A_NRP1_PLXNA4	1036	1.22511	0.985521	2.30927	0	0	Cerebellum	Secreted Signaling	SEMA3	Sema3a	NRP1_PLXNA4	NN-NN
VLMC NN	ABC NN	COL9A2_ITGA10_ITGB1	1036	1.69429	0.985521	2.26736	0	0	Cerebellum	ECM-Receptor	COLLAGEN	Col9a2	ITGA10_ITGB1	NN-NN
VLMC NN	ABC NN	FGF1_FGFR1	1036	1.1617	0.94112	2.25603	0	0	Cerebellum	Secreted Signaling	FGF	Fgf1	Fgfr1	NN-NN
VLMC NN	ABC NN	SEMA3A_NRP1_PLXNA2	1036	2.47517	0.987452	2.16716	0	0	Cerebellum	Secreted Signaling	SEMA3	Sema3a	NRP1_PLXNA2	NN-NN
VLMC NN	ABC NN	SEMA3D_NRP1_PLXNA2	1036	2.31924	0.962355	2.14574	0	0	Cerebellum	Secreted Signaling	SEMA3	Sema3d	NRP1_PLXNA2	NN-NN
VLMC NN	ABC NN	FN1_ITGA5_ITGB1	1036	1.0089	0.918919	3.03666	4.2039e-45	2.3379e-43	Cerebellum	ECM-Receptor	FN1	Fn1	ITGA5_ITGB1	NN-NN
VLMC NN	ABC NN	FN1_ITGA3_ITGB1	1036	0.634739	0.913127	3.72041	8.40779e-44	4.55054e-42	Cerebellum	ECM-Receptor	FN1	Fn1	ITGA3_ITGB1	NN-NN
VLMC NN	ABC NN	WNT6_FZD5_LRP6	1036	0.412132	0.824324	3.37975	1.06499e-43	5.75128e-42	Cerebellum	Secreted Signaling	WNT	Wnt6	FZD5_LRP6	NN-NN
VLMC NN	ABC NN	COL9A2_ITGA3_ITGB1	1036	0.551437	0.972973	2.72038	1.30321e-43	7.02069e-42	Cerebellum	ECM-Receptor	COLLAGEN	Col9a2	ITGA3_ITGB1	NN-NN
VLMC NN	ABC NN	COL9A2_ITGA11_ITGB1	1036	0.545832	0.905405	2.72896	3.05483e-43	1.63526e-41	Cerebellum	ECM-Receptor	COLLAGEN	Col9a2	ITGA11_ITGB1	NN-NN
VLMC NN	ABC NN	SEMA3D_NRP1_PLXNA1	1036	0.708607	0.953668	2.76831	2.22246e-42	1.17401e-40	Cerebellum	Secreted Signaling	SEMA3	Sema3d	NRP1_PLXNA1	NN-NN
VLMC NN	ABC NN	WNT6_FZD6_LRP5	1036	0.339835	0.853282	3.54419	8.38537e-42	4.37286e-40	Cerebellum	Secreted Signaling	WNT	Wnt6	FZD6_LRP5	NN-NN
VLMC NN	ABC NN	HBEGF_EGFR	1036	0.437621	0.948842	2.10436	6.04828e-41	3.11031e-39	Cerebellum	Secreted Signaling	EGF	Hbegf	Egfr	NN-NN
VLMC NN	ABC NN	SEMA3D_NRP1_PLXNA4	1036	1.152	0.960425	2.25602	1.74383e-40	8.88907e-39	Cerebellum	Secreted Signaling	SEMA3	Sema3d	NRP1_PLXNA4	NN-NN
VLMC NN	ABC NN	WNT6_FZD9_LRP5	1036	0.281377	0.856178	3.53156	1.85033e-40	9.4084e-39	Cerebellum	Secreted Signaling	WNT	Wnt6	FZD9_LRP5	NN-NN
VLMC NN	ABC NN	COL9A2_SDC1	1036	0.0757107	0.868726	2.73426	1.98287e-40	1.00718e-38	Cerebellum	ECM-Receptor	COLLAGEN	Col9a2	Sdc1	NN-NN
VLMC NN	ABC NN	SEMA3D_NRP2_PLXNA4	1036	0.508982	0.960425	2.95435	3.18854e-40	1.6149e-38	Cerebellum	Secreted Signaling	SEMA3	Sema3d	NRP2_PLXNA4	NN-NN
VLMC NN	ABC NN	WNT5B_FZD6	1036	0.175683	0.854247	2.91458	1.77868e-39	8.87792e-38	Cerebellum	Secreted Signaling	ncWNT	Wnt5b	Fzd6	NN-NN
VLMC NN	ABC NN	WNT6_FZD8_LRP6	1036	0.308643	0.874517	3.6711	2.26496e-39	1.12774e-37	Cerebellum	Secreted Signaling	WNT	Wnt6	FZD8_LRP6	NN-NN
VLMC NN	ABC NN	WNT5B_FZD9	1036	0.136329	0.854247	2.73087	7.64949e-39	3.76201e-37	Cerebellum	Secreted Signaling	ncWNT	Wnt5b	Fzd9	NN-NN
VLMC NN	ABC NN	SEMA3B_NRP1_PLXNA1	1036	0.269847	0.877413	3.24989	8.31017e-35	3.74215e-33	Cerebellum	Secreted Signaling	SEMA3	Sema3b	NRP1_PLXNA1	NN-NN
VLMC NN	ABC NN	SEMA3A_NRP1_PLXNA3	1036	0.3212	0.793436	3.04189	9.71039e-35	4.36625e-33	Cerebellum	Secreted Signaling	SEMA3	Sema3a	NRP1_PLXNA3	NN-NN
VLMC NN	ABC NN	WNT6_FZD5_LRP5	1036	0.236884	0.809846	3.56179	4.82852e-34	2.13771e-32	Cerebellum	Secreted Signaling	WNT	Wnt6	FZD5_LRP5	NN-NN
VLMC NN	ABC NN	FGF1_FGFR3	1036	0.126169	0.877413	3.23939	1.24386e-33	5.44576e-32	Cerebellum	Secreted Signaling	FGF	Fgf1	Fgfr3	NN-NN
VLMC NN	ABC NN	SEMA3B_NRP2_PLXNA4	1036	0.18477	0.88417	3.73416	1.36612e-33	5.97459e-32	Cerebellum	Secreted Signaling	SEMA3	Sema3b	NRP2_PLXNA4	NN-NN
VLMC NN	ABC NN	SEMA3D_NRP2_PLXNA1	1036	0.378113	0.953668	3.60428	2.81886e-33	1.22382e-31	Cerebellum	Secreted Signaling	SEMA3	Sema3d	NRP2_PLXNA1	NN-NN
VLMC NN	ABC NN	WNT6_FZD10_LRP6	1036	0.136294	0.599421	5.39064	6.415e-33	2.76303e-31	Cerebellum	Secreted Signaling	WNT	Wnt6	FZD10_LRP6	NN-NN
VLMC NN	ABC NN	WNT5B_FZD8	1036	0.0770869	0.861004	3.00314	2.97367e-32	1.25602e-30	Cerebellum	Secreted Signaling	ncWNT	Wnt5b	Fzd8	NN-NN
VLMC NN	ABC NN	SEMA3B_NRP1_PLXNA4	1036	0.511543	0.88417	2.5648	4.12168e-32	1.73731e-30	Cerebellum	Secreted Signaling	SEMA3	Sema3b	NRP1_PLXNA4	NN-NN
VLMC NN	ABC NN	COL9A2_ITGA1_ITGB1	1036	0.629262	0.778958	2.53366	5.60908e-32	2.35775e-30	Cerebellum	ECM-Receptor	COLLAGEN	Col9a2	ITGA1_ITGB1	NN-NN
VLMC NN	ABC NN	WNT5B_FZD5	1036	0.105512	0.815637	2.68791	1.73448e-30	7.01579e-29	Cerebellum	Secreted Signaling	ncWNT	Wnt5b	Fzd5	NN-NN
VLMC NN	ABC NN	WNT6_FZD8_LRP5	1036	0.169202	0.859073	3.96772	3.08588e-30	1.24142e-28	Cerebellum	Secreted Signaling	WNT	Wnt6	FZD8_LRP5	NN-NN
VLMC NN	ABC NN	LGALS9_CD44	1036	0.184083	0.960425	2.06657	4.56089e-29	1.77578e-27	Cerebellum	Secreted Signaling	GALECTIN	Lgals9	Cd44	NN-NN
VLMC NN	ABC NN	LAMC2_DAG1	1036	0.167377	0.564672	3.39794	5.7596e-29	2.23644e-27	Cerebellum	ECM-Receptor	LAMININ	Lamc2	Dag1	NN-NN
VLMC NN	ABC NN	WNT6_FZD10_LRP5	1036	0.0641055	0.590734	5.86618	7.93654e-29	3.07394e-27	Cerebellum	Secreted Signaling	WNT	Wnt6	FZD10_LRP5	NN-NN
VLMC NN	ABC NN	THBS3_SDC4	1036	0.294516	0.78668	2.16197	2.33013e-28	8.91755e-27	Cerebellum	ECM-Receptor	THBS	Thbs3	Sdc4	NN-NN
VLMC NN	ABC NN	FN1_SDC1	1036	0.115297	0.819498	3.5213	3.06002e-28	1.16652e-26	Cerebellum	ECM-Receptor	FN1	Fn1	Sdc1	NN-NN
VLMC NN	ABC NN	SEMA3D_NRP1_PLXNA3	1036	0.305305	0.774131	2.86748	7.65801e-28	2.89408e-26	Cerebellum	Secreted Signaling	SEMA3	Sema3d	NRP1_PLXNA3	NN-NN
VLMC NN	ABC NN	SEMA3B_NRP2_PLXNA1	1036	0.147231	0.877413	4.96086	1.51167e-25	5.40296e-24	Cerebellum	Secreted Signaling	SEMA3	Sema3b	NRP2_PLXNA1	NN-NN
VLMC NN	ABC NN	FN1_ITGAV_ITGB3	1036	0.169909	0.803089	4.15243	1.65189e-25	5.89638e-24	Cerebellum	ECM-Receptor	FN1	Fn1	ITGAV_ITGB3	NN-NN
VLMC NN	ABC NN	SEMA3B_NRP1_PLXNA3	1036	0.0943253	0.710425	3.36446	4.92427e-25	1.73491e-23	Cerebellum	Secreted Signaling	SEMA3	Sema3b	NRP1_PLXNA3	NN-NN
VLMC NN	ABC NN	THBS3_CD47	1036	0.271035	0.78668	2.02965	8.23325e-25	2.88368e-23	Cerebellum	ECM-Receptor	THBS	Thbs3	Cd47	NN-NN
VLMC NN	ABC NN	LAMC2_ITGAV_ITGB8	1036	0.201461	0.564672	3.45267	2.71372e-23	9.11556e-22	Cerebellum	ECM-Receptor	LAMININ	Lamc2	ITGAV_ITGB8	NN-NN
VLMC NN	ABC NN	COL9A2_ITGA9_ITGB1	1036	0.215143	0.611004	3.04789	8.76319e-23	2.90293e-21	Cerebellum	ECM-Receptor	COLLAGEN	Col9a2	ITGA9_ITGB1	NN-NN
VLMC NN	ABC NN	WNT5B_FZD10	1036	0.042414	0.590734	4.76383	1.19335e-22	3.94245e-21	Cerebellum	Secreted Signaling	ncWNT	Wnt5b	Fzd10	NN-NN
VLMC NN	ABC NN	LAMC2_CD44	1036	0.0330074	0.559846	3.24472	1.48251e-22	4.87141e-21	Cerebellum	ECM-Receptor	LAMININ	Lamc2	Cd44	NN-NN
VLMC NN	ABC NN	HBEGF_EGFR_ERBB2	1036	0.218484	0.94112	2.15566	1.32615e-21	4.24189e-20	Cerebellum	Secreted Signaling	EGF	Hbegf	EGFR_ERBB2	NN-NN
VLMC NN	ABC NN	SEMA3D_NRP2_PLXNA3	1036	0.155584	0.774131	3.5689	1.2252e-19	3.66799e-18	Cerebellum	Secreted Signaling	SEMA3	Sema3d	NRP2_PLXNA3	NN-NN
VLMC NN	ABC NN	THBS3_SDC1	1036	0.0134259	0.682432	2.28523	8.18918e-18	2.29565e-16	Cerebellum	ECM-Receptor	THBS	Thbs3	Sdc1	NN-NN
VLMC NN	ABC NN	THBS3_ITGA3_ITGB1	1036	0.154639	0.76834	2.46577	5.82363e-17	1.57718e-15	Cerebellum	ECM-Receptor	THBS	Thbs3	ITGA3_ITGB1	NN-NN
VLMC NN	ABC NN	SEMA3B_NRP2_PLXNA3	1036	0.051668	0.708494	4.52376	7.92617e-17	2.13666e-15	Cerebellum	Secreted Signaling	SEMA3	Sema3b	NRP2_PLXNA3	NN-NN
VLMC NN	ABC NN	COL4A3_CD44	1036	0.0981526	0.746139	2.12926	1.03851e-16	2.78844e-15	Cerebellum	ECM-Receptor	COLLAGEN	Col4a3	Cd44	NN-NN
VLMC NN	ABC NN	LAMC2_ITGA3_ITGB1	1036	0.0756342	0.552124	3.56014	1.62418e-15	4.13914e-14	Cerebellum	ECM-Receptor	LAMININ	Lamc2	ITGA3_ITGB1	NN-NN
VLMC NN	ABC NN	WNT4_FZD10_LRP5	1036	0.172802	0.593629	2.1928	3.71969e-15	9.33255e-14	Cerebellum	Secreted Signaling	WNT	Wnt4	FZD10_LRP5	NN-NN
VLMC NN	ABC NN	IGF1_ITGAV_ITGB3	1036	0.127393	0.842664	2.10816	8.85371e-15	2.18129e-13	Cerebellum	Secreted Signaling	IGF	Igf1	ITGAV_ITGB3	NN-NN
VLMC NN	ABC NN	LAMC2_ITGA1_ITGB1	1036	0.102627	0.446911	3.77676	8.23666e-14	1.93452e-12	Cerebellum	ECM-Receptor	LAMININ	Lamc2	ITGA1_ITGB1	NN-NN
VLMC NN	ABC NN	COL4A3_SDC1	1036	0.0184267	0.662162	2.28626	3.15869e-13	7.18607e-12	Cerebellum	ECM-Receptor	COLLAGEN	Col4a3	Sdc1	NN-NN
VLMC NN	ABC NN	THBS3_ITGAV_ITGB3	1036	0.0239379	0.678571	2.50003	7.4444e-13	1.66358e-11	Cerebellum	ECM-Receptor	THBS	Thbs3	ITGAV_ITGB3	NN-NN
VLMC NN	ABC NN	COL4A3_ITGA3_ITGB1	1036	0.184181	0.739382	2.18429	8.85371e-13	1.96915e-11	Cerebellum	ECM-Receptor	COLLAGEN	Col4a3	ITGA3_ITGB1	NN-NN
VLMC NN	ABC NN	PDGFB_PDGFRA	1036	0.0322175	0.630309	2.31751	9.18006e-13	2.04081e-11	Cerebellum	Secreted Signaling	PDGF	Pdgfb	Pdgfra	NN-NN
VLMC NN	ABC NN	FN1_ITGA8_ITGB1	1036	0.171735	0.476834	3.59139	1.43172e-12	3.15275e-11	Cerebellum	ECM-Receptor	FN1	Fn1	ITGA8_ITGB1	NN-NN
VLMC NN	ABC NN	SST_SSTR4	1036	0.00271847	0.46332	2.40231	5.6857e-12	1.21122e-10	Cerebellum	Secreted Signaling	SEMATOSTATIN	Sst	Sstr4	NN-NN
VLMC NN	ABC NN	COL4A3_ITGA11_ITGB1	1036	0.14412	0.685328	2.03104	1.31465e-11	2.73553e-10	Cerebellum	ECM-Receptor	COLLAGEN	Col4a3	ITGA11_ITGB1	NN-NN
VLMC NN	ABC NN	AGT_AGTR1B	1036	0.0603963	0.561776	2.35118	4.88395e-11	9.78444e-10	Cerebellum	Secreted Signaling	AGT	Agt	Agtr1b	NN-NN
VLMC NN	ABC NN	COL4A3_ITGA1_ITGB1	1036	0.238718	0.592664	2.07482	6.2313e-11	1.24034e-09	Cerebellum	ECM-Receptor	COLLAGEN	Col4a3	ITGA1_ITGB1	NN-NN
VLMC NN	ABC NN	FN1_ITGA2B_ITGB3	1036	0.0184263	0.766409	4.36464	6.45395e-11	1.2832e-09	Cerebellum	ECM-Receptor	FN1	Fn1	ITGA2B_ITGB3	NN-NN
VLMC NN	ABC NN	PDGFB_PDGFRB	1036	0.0386318	0.629344	2.03817	3.20175e-10	6.07766e-09	Cerebellum	Secreted Signaling	PDGF	Pdgfb	Pdgfrb	NN-NN
VLMC NN	ABC NN	ITGA9_ITGB1_VCAM1	1036	0.0831255	0.435328	2.09985	1.70046e-08	2.82454e-07	Cerebellum	Cell-Cell Contact	VCAM	ITGA9_ITGB1	Vcam1	NN-NN
VLMC NN	ABC NN	COL4A3_ITGA9_ITGB1	1036	0.0743064	0.46332	2.38836	4.77531e-08	7.64178e-07	Cerebellum	ECM-Receptor	COLLAGEN	Col4a3	ITGA9_ITGB1	NN-NN
VLMC NN	ABC NN	COL4A4_ITGA9_ITGB1	1036	0.0797	0.487452	2.23074	1.83641e-07	2.79547e-06	Cerebellum	ECM-Receptor	COLLAGEN	Col4a4	ITGA9_ITGB1	NN-NN
VLMC NN	ABC NN	VEGFD_VEGFR2	1036	0.0405993	0.534749	2.09031	1.15812e-06	1.62243e-05	Cerebellum	Secreted Signaling	VEGF	Vegfd	Kdr	NN-NN
Astro-CB NN	Bergmann NN	GDF10_ACVR1B_ACVR2A	220	0.134862	1	13.6114	6.96723e-19	2.03015e-17	Cerebellum	Secreted Signaling	GDF	Gdf10	ACVR1B_ACVR2A	NN-NN
Astro-CB NN	Bergmann NN	COL9A1_SDC4	220	0.257764	0.609091	6.17931	1.77479e-10	3.42967e-09	Cerebellum	ECM-Receptor	COLLAGEN	Col9a1	Sdc4	NN-NN
Astro-CB NN	Bergmann NN	COL9A1_ITGAV_ITGB8	220	0.288818	0.609091	6.97978	4.21948e-10	7.93255e-09	Cerebellum	ECM-Receptor	COLLAGEN	Col9a1	ITGAV_ITGB8	NN-NN
Astro-CB NN	Bergmann NN	FGF9_FGFR2	220	0.311991	0.790909	2.21051	2.3435e-08	3.84718e-07	Cerebellum	Secreted Signaling	FGF	Fgf9	Fgfr2	NN-NN
Astro-CB NN	Bergmann NN	COL4A4_SDC4	220	0.272703	0.704545	2.25811	2.86211e-08	4.66565e-07	Cerebellum	ECM-Receptor	COLLAGEN	Col4a4	Sdc4	NN-NN
Astro-CB NN	Bergmann NN	COL4A4_ITGAV_ITGB8	220	0.300969	0.704545	2.43469	7.21929e-08	1.13859e-06	Cerebellum	ECM-Receptor	COLLAGEN	Col4a4	ITGAV_ITGB8	NN-NN
Astro-CB NN	Bergmann NN	FGF9_FGFR1	220	0.138899	0.790909	2.40621	1.04227e-07	1.62018e-06	Cerebellum	Secreted Signaling	FGF	Fgf9	Fgfr1	NN-NN
Astro-CB NN	Bergmann NN	FGF9_FGFR3	220	0.192427	0.790909	2.3048	1.05672e-07	1.64202e-06	Cerebellum	Secreted Signaling	FGF	Fgf9	Fgfr3	NN-NN
Astro-CB NN	Bergmann NN	LAMA4_DAG1	220	0.0484704	0.418182	4.84143	3.62959e-07	5.36025e-06	Cerebellum	ECM-Receptor	LAMININ	Lama4	Dag1	NN-NN
Astro-CB NN	Bergmann NN	COL9A1_CD44	220	0.0132507	0.609091	10.8678	6.0623e-07	8.75359e-06	Cerebellum	ECM-Receptor	COLLAGEN	Col9a1	Cd44	NN-NN
Astro-CB NN	Bergmann NN	LAMA4_SV2B	220	0.0164761	0.418182	5.53084	1.19286e-06	1.66841e-05	Cerebellum	ECM-Receptor	LAMININ	Lama4	Sv2b	NN-NN
Astro-CB NN	Bergmann NN	LAMA4_ITGA6_ITGB1	220	0.0188542	0.418182	6.65853	1.51061e-06	2.09082e-05	Cerebellum	ECM-Receptor	LAMININ	Lama4	ITGA6_ITGB1	NN-NN
Astro-CB NN	Bergmann NN	LAMA4_ITGAV_ITGB8	220	0.0860083	0.418182	5.03476	1.73306e-06	2.38348e-05	Cerebellum	ECM-Receptor	LAMININ	Lama4	ITGAV_ITGB8	NN-NN
Astro-CB NN	Bergmann NN	GDF9_ACVR1B_BMPR2	220	0.0211056	0.668182	4.16562	2.10993e-06	2.87365e-05	Cerebellum	Secreted Signaling	GDF	Gdf9	ACVR1B_BMPR2	NN-NN
Astro-CB NN	Bergmann NN	KITL_KIT	220	0.0173636	0.75	10.031	7.23169e-06	9.23937e-05	Cerebellum	Secreted Signaling	KIT	Kitl	Kit	NN-NN
Astro-CB NN	Bergmann NN	CD70_CD27	220	0.00594924	0.427273	3.73478	1.5194e-05	0.000186706	Cerebellum	Secreted Signaling	CD70	Cd70	Cd27	NN-NN
Astro-CB NN	Bergmann NN	BDNF_NTRK2	220	0.153949	0.445455	2.63676	2.23803e-05	0.000268626	Cerebellum	Secreted Signaling	NT	Bdnf	Ntrk2	NN-NN
Astro-CB NN	Bergmann NN	COL4A4_CD44	220	0.00981433	0.7	2.27482	4.10167e-05	0.000473419	Cerebellum	ECM-Receptor	COLLAGEN	Col4a4	Cd44	NN-NN
Astro-CB NN	Bergmann NN	FN1_SDC4	220	0.0721346	0.404545	3.99398	0.00017207	0.00179319	Cerebellum	ECM-Receptor	FN1	Fn1	Sdc4	NN-NN
Astro-CB NN	Bergmann NN	FN1_ITGAV_ITGB8	220	0.0843926	0.404545	4.21272	0.000177931	0.00184868	Cerebellum	ECM-Receptor	FN1	Fn1	ITGAV_ITGB8	NN-NN
Astro-CB NN	Bergmann NN	LAMA4_CD44	220	0.00275381	0.413636	3.77367	0.000272863	0.0027428	Cerebellum	ECM-Receptor	LAMININ	Lama4	Cd44	NN-NN
Astro-CB NN	Bergmann NN	LAMA4_SV2A	220	0.00232671	0.413636	4.41076	0.000486415	0.00465513	Cerebellum	ECM-Receptor	LAMININ	Lama4	Sv2a	NN-NN
Astro-CB NN	Bergmann NN	FN1_ITGAV_ITGB1	220	0.0308247	0.404545	4.88316	0.00105654	0.00939802	Cerebellum	ECM-Receptor	FN1	Fn1	ITGAV_ITGB1	NN-NN
Bergmann NN	Astro-CB NN	WNT3_FZD1_LRP6	220	0.284631	1	2.69443	3.33105e-19	9.81502e-18	Cerebellum	Secreted Signaling	WNT	Wnt3	FZD1_LRP6	NN-NN
Bergmann NN	Astro-CB NN	WNT3_FZD1_LRP5	220	0.124046	1	2.48914	6.24896e-16	1.62297e-14	Cerebellum	Secreted Signaling	WNT	Wnt3	FZD1_LRP5	NN-NN
Bergmann NN	Astro-CB NN	WNT6_FZD1_LRP6	220	0.144597	1	2.48835	1.40773e-14	3.4374e-13	Cerebellum	Secreted Signaling	WNT	Wnt6	FZD1_LRP6	NN-NN
Bergmann NN	Astro-CB NN	WNT7B_FZD1_LRP6	220	0.24589	1	2.58653	1.44592e-14	3.52818e-13	Cerebellum	Secreted Signaling	WNT	Wnt7b	FZD1_LRP6	NN-NN
Bergmann NN	Astro-CB NN	WNT5A_FZD1	220	0.072101	0.945455	3.80611	4.44989e-13	1.00515e-11	Cerebellum	Secreted Signaling	ncWNT	Wnt5a	Fzd1	NN-NN
Bergmann NN	Astro-CB NN	WNT7B_FZD1_LRP5	220	0.102501	1	2.32333	5.67202e-12	1.20852e-10	Cerebellum	Secreted Signaling	WNT	Wnt7b	FZD1_LRP5	NN-NN
Bergmann NN	Astro-CB NN	WNT6_FZD1_LRP5	220	0.0594558	1	2.25759	8.9762e-12	1.88688e-10	Cerebellum	Secreted Signaling	WNT	Wnt6	FZD1_LRP5	NN-NN
Bergmann NN	Astro-CB NN	CCL25_ACKR4	220	0.0272255	0.818182	2.51027	5.19924e-08	8.28872e-07	Cerebellum	Secreted Signaling	CCL	Ccl25	Ackr4	NN-NN
Bergmann NN	Astro-CB NN	WNT7A_FZD1_LRP6	220	0.0783343	0.959091	2.15703	2.41855e-06	3.27429e-05	Cerebellum	Secreted Signaling	WNT	Wnt7a	FZD1_LRP6	NN-NN
Bergmann NN	Astro-CB NN	WNT5A_FZD4	220	0.0147643	0.886364	2.05422	5.37309e-06	6.97598e-05	Cerebellum	Secreted Signaling	ncWNT	Wnt5a	Fzd4	NN-NN
Bergmann NN	Astro-CB NN	WNT5B_FZD1	220	0.0142501	0.531818	3.74875	2.7759e-05	0.000328524	Cerebellum	Secreted Signaling	ncWNT	Wnt5b	Fzd1	NN-NN
Bergmann NN	Astro-CB NN	BMP5_ACVR1_ACVR2B	220	0.00629356	0.727273	2.6665	4.816e-05	0.000549408	Cerebellum	Secreted Signaling	BMP	Bmp5	ACVR1_ACVR2B	NN-NN
Bergmann NN	Astro-CB NN	BMP6_ACVR1_ACVR2B	220	0.0139116	0.904545	2.20164	5.32545e-05	0.000603536	Cerebellum	Secreted Signaling	BMP	Bmp6	ACVR1_ACVR2B	NN-NN
Bergmann NN	Astro-CB NN	RARRES2_CMKLR1	220	0.0360162	0.863636	2.37512	5.95977e-05	0.000669609	Cerebellum	Secreted Signaling	CHEMERIN	Rarres2	Cmklr1	NN-NN
Bergmann NN	Astro-CB NN	EFNA2_EPHA3	220	0.0176305	0.65	4.34592	0.000138234	0.00146487	Cerebellum	Cell-Cell Contact	EPHA	Efna2	Epha3	NN-NN
Bergmann NN	Astro-CB NN	WNT9B_FZD1_LRP6	220	0.0175416	0.604545	2.82897	0.000210089	0.00215666	Cerebellum	Secreted Signaling	WNT	Wnt9b	FZD1_LRP6	NN-NN
Bergmann NN	Astro-CB NN	BMP5_BMPR1B_ACVR2B	220	0.0325199	0.727273	2.16758	0.000227536	0.00231941	Cerebellum	Secreted Signaling	BMP	Bmp5	BMPR1B_ACVR2B	NN-NN
Bergmann NN	Astro-CB NN	LAMA4_SV2B	220	0.0181437	0.636364	2.23322	0.000750046	0.00690332	Cerebellum	ECM-Receptor	LAMININ	Lama4	Sv2b	NN-NN
Bergmann NN	Astro-CB NN	BMP5_BMPR1A_ACVR2B	220	0.0143478	0.727273	2.10912	0.000835605	0.0076032	Cerebellum	Secreted Signaling	BMP	Bmp5	BMPR1A_ACVR2B	NN-NN
Bergmann NN	Astro-CB NN	WNT2B_FZD1_LRP6	220	0.0106093	0.477273	2.49009	0.00107689	0.00956168	Cerebellum	Secreted Signaling	WNT	Wnt2b	FZD1_LRP6	NN-NN
Astro-CB NN	CB Granule Glut	BMP5_BMPR1A_ACVR2A	5171	0.00794912	0.531619	3.17074	0	0	Cerebellum	Secreted Signaling	BMP	Bmp5	BMPR1A_ACVR2A	NN-neuron
Astro-CB NN	CB Granule Glut	BMP5_ACVR1_ACVR2A	5171	0.00750884	0.531619	3.17068	0	0	Cerebellum	Secreted Signaling	BMP	Bmp5	ACVR1_ACVR2A	NN-neuron
Astro-CB NN	CB Granule Glut	BMP5_BMPR1A_BMPR2	5171	0.0186258	0.531812	3.00189	0	0	Cerebellum	Secreted Signaling	BMP	Bmp5	BMPR1A_BMPR2	NN-neuron
Astro-CB NN	CB Granule Glut	BMP5_ACVR1_BMPR2	5171	0.0178514	0.531812	2.9281	0	0	Cerebellum	Secreted Signaling	BMP	Bmp5	ACVR1_BMPR2	NN-neuron
Astro-CB NN	CB Granule Glut	L1CAM_L1CAM	5171	0.0147739	0.604138	2.15641	0	0	Cerebellum	Cell-Cell Contact	L1CAM	L1cam	L1cam	NN-neuron
Astro-CB NN	CB Granule Glut	SEMA6B_PLXNA4	5171	0.0400361	0.77896	2.01282	0	0	Cerebellum	Cell-Cell Contact	SEMA6	Sema6b	Plxna4	NN-neuron
Astro-CB NN	CB Granule Glut	BMP5_BMPR1A_ACVR2B	5171	0.0020466	0.512473	2.56061	7.92087e-36	3.65573e-34	Cerebellum	Secreted Signaling	BMP	Bmp5	BMPR1A_ACVR2B	NN-neuron
Astro-CB NN	CB Granule Glut	COL6A6_ITGA3_ITGB1	5171	0.00204294	0.490427	2.38772	5.68769e-30	2.27204e-28	Cerebellum	ECM-Receptor	COLLAGEN	Col6a6	ITGA3_ITGB1	NN-neuron
Astro-CB NN	CB Granule Glut	BMP5_ACVR1_ACVR2B	5171	0.00201107	0.51286	2.52274	1.72557e-27	6.47016e-26	Cerebellum	Secreted Signaling	BMP	Bmp5	ACVR1_ACVR2B	NN-neuron
CB Granule Glut	Astro-CB NN	CNTN2_L1CAM	5171	0.0455569	0.604332	2.49016	0	0	Cerebellum	Cell-Cell Contact	CNTN	Cntn2	L1cam	NN-neuron
CB Granule Glut	Astro-CB NN	NCAM2_L1CAM	5171	0.0579165	0.604332	2.45757	0	0	Cerebellum	Cell-Cell Contact	NCAM	Ncam2	L1cam	NN-neuron
CB Granule Glut	Astro-CB NN	NCAM1_L1CAM	5171	0.1637	0.604332	2.42881	0	0	Cerebellum	Cell-Cell Contact	NCAM	Ncam1	L1cam	NN-neuron
CB Granule Glut	Astro-CB NN	LAMB3_SV2B	5171	0.00880589	0.519049	2.18384	2.47444e-33	1.07639e-31	Cerebellum	ECM-Receptor	LAMININ	Lamb3	Sv2b	NN-neuron
Astro-CB NN	CBX Purkinje Gaba	GDF10_ACVR1B_ACVR2A	37	1.92156	0.972973	5.68982	1.60874e-10	3.11791e-09	Cerebellum	Secreted Signaling	GDF	Gdf10	ACVR1B_ACVR2A	NN-neuron
Astro-CB NN	CBX Purkinje Gaba	CDH4_CDH4	37	0.1807	1	2.10789	0.000152834	0.00160753	Cerebellum	Cell-Cell Contact	CDH	Cdh4	Cdh4	NN-neuron
Astro-CB NN	CBX Purkinje Gaba	BMP8B_BMPR1A_BMPR2	37	0.441964	0.432432	27.6093	0.00015317	0.00161085	Cerebellum	Secreted Signaling	BMP	Bmp8b	BMPR1A_BMPR2	NN-neuron
Astro-CB NN	CBX Purkinje Gaba	BMP8B_ACVR1_BMPR2	37	0.184187	0.432432	34.6758	0.000211227	0.00216744	Cerebellum	Secreted Signaling	BMP	Bmp8b	ACVR1_BMPR2	NN-neuron
Astro-CB NN	CBX Purkinje Gaba	BMP8B_ACVR1_ACVR2A	37	0.031846	0.432432	37.0815	0.000386114	0.0037684	Cerebellum	Secreted Signaling	BMP	Bmp8b	ACVR1_ACVR2A	NN-neuron
Astro-CB NN	CBX Purkinje Gaba	BMP8B_BMPR1A_ACVR2A	37	0.106282	0.432432	34.8703	0.000405841	0.00394627	Cerebellum	Secreted Signaling	BMP	Bmp8b	BMPR1A_ACVR2A	NN-neuron
Astro-CB NN	CBX Purkinje Gaba	SEMA4G_PLXNB2	37	0.0583436	1	2.64641	0.000538771	0.00511177	Cerebellum	Cell-Cell Contact	SEMA4	Sema4g	Plxnb2	NN-neuron
Astro-CB NN	CBX Purkinje Gaba	LAMA4_SV2A	37	0.427351	0.513514	5.67843	0.000644688	0.00601905	Cerebellum	ECM-Receptor	LAMININ	Lama4	Sv2a	NN-neuron
Astro-CB NN	CBX Purkinje Gaba	ANGPTL4_SDC2	37	0.0451404	0.810811	3.06205	0.000657877	0.0061312	Cerebellum	Secreted Signaling	ANGPTL	Angptl4	Sdc2	NN-neuron
Astro-CB NN	CBX Purkinje Gaba	WNT7A_FZD10_LRP6	37	0.631408	0.945946	2.30848	0.000882624	0.00798881	Cerebellum	Secreted Signaling	WNT	Wnt7a	FZD10_LRP6	NN-neuron
Astro-CB NN	CBX Purkinje Gaba	LAMA4_ITGA3_ITGB1	37	0.26403	0.513514	6.31582	0.000904281	0.00816608	Cerebellum	ECM-Receptor	LAMININ	Lama4	ITGA3_ITGB1	NN-neuron
Astro-CB NN	CBX Purkinje Gaba	ANGPTL4_CDH11	37	0.217131	0.810811	2.70728	0.0010024	0.00896176	Cerebellum	Secreted Signaling	ANGPTL	Angptl4	Cdh11	NN-neuron
Astro-CB NN	CBX Purkinje Gaba	LAMA4_ITGA1_ITGB1	37	0.191588	0.513514	5.22079	0.00100807	0.00900658	Cerebellum	ECM-Receptor	LAMININ	Lama4	ITGA1_ITGB1	NN-neuron
CBX Purkinje Gaba	Astro-CB NN	WNT3_FZD1_LRP5	37	0.950545	1	2.01874	3.77394e-05	0.000437782	Cerebellum	Secreted Signaling	WNT	Wnt3	FZD1_LRP5	NN-neuron
CBX Purkinje Gaba	Astro-CB NN	WNT5B_FZD1	37	0.144312	1	2.74007	4.69552e-05	0.000536691	Cerebellum	Secreted Signaling	ncWNT	Wnt5b	Fzd1	NN-neuron
CBX Purkinje Gaba	Astro-CB NN	WNT5A_FZD1	37	0.0667311	0.972973	3.0223	0.000206602	0.0021231	Cerebellum	Secreted Signaling	ncWNT	Wnt5a	Fzd1	NN-neuron
CBX Purkinje Gaba	Astro-CB NN	WNT9B_FZD1_LRP6	37	0.150969	1	2.66347	0.000328211	0.00324801	Cerebellum	Secreted Signaling	WNT	Wnt9b	FZD1_LRP6	NN-neuron
CBX Purkinje Gaba	Astro-CB NN	EDN1_EDNRA	37	0.0107232	0.864865	3.24396	0.000350143	0.00344732	Cerebellum	Secreted Signaling	EDN	Edn1	Ednra	NN-neuron
CBX Purkinje Gaba	Astro-CB NN	GDF9_ACVR1B_BMPR2	37	0.011579	0.675676	5.09542	0.00100982	0.00902148	Cerebellum	Secreted Signaling	GDF	Gdf9	ACVR1B_BMPR2	NN-neuron
CBX Purkinje Gaba	Astro-CB NN	WNT9B_FZD1_LRP5	37	0.0625456	1	2.51914	0.00106957	0.00950283	Cerebellum	Secreted Signaling	WNT	Wnt9b	FZD1_LRP5	NN-neuron
Astro-CB NN	Endo NN	PSAP_GPR37	458	0.183606	0.414847	2.59537	3.16245e-09	5.56651e-08	Cerebellum	Secreted Signaling	PSAP	Psap	Gpr37	NN-NN
Astro-CB NN	Endo NN	SEMA3D_NRP2_PLXNA4	458	0.446328	0.982533	2.3223	2.02521e-08	3.34114e-07	Cerebellum	Secreted Signaling	SEMA3	Sema3d	NRP2_PLXNA4	NN-NN
Astro-CB NN	Endo NN	SEMA3D_NRP2_PLXNA1	458	0.234238	0.886463	3.0899	2.08981e-08	3.4432e-07	Cerebellum	Secreted Signaling	SEMA3	Sema3d	NRP2_PLXNA1	NN-NN
Astro-CB NN	Endo NN	EFNB2_EPHB1	458	0.0161085	0.641921	2.03772	6.72604e-06	8.62896e-05	Cerebellum	Cell-Cell Contact	EPHB	Efnb2	Ephb1	NN-NN
Astro-CB NN	Endo NN	THBS1_ITGA3_ITGB1	458	0.158335	0.777293	2.26247	1.63552e-05	0.00020004	Cerebellum	ECM-Receptor	THBS	Thbs1	ITGA3_ITGB1	NN-NN
Astro-CB NN	Endo NN	SEMA3C_NRP2_PLXNA4	458	0.182113	0.969432	2.20866	2.03749e-05	0.000245921	Cerebellum	Secreted Signaling	SEMA3	Sema3c	NRP2_PLXNA4	NN-NN
Astro-CB NN	Endo NN	SEMA3C_NRP2_PLXNA1	458	0.0775722	0.875546	2.67645	5.93018e-05	0.00066656	Cerebellum	Secreted Signaling	SEMA3	Sema3c	NRP2_PLXNA1	NN-NN
Astro-CB NN	Endo NN	CNTN2_CNTN2	458	0.00554029	0.70524	2.0397	6.16582e-05	0.000690918	Cerebellum	Cell-Cell Contact	CNTN	Cntn2	Cntn2	NN-NN
Astro-CB NN	Endo NN	MSTN_TGFBR1_ACVR2A	458	0.0323679	0.60917	2.12989	0.000518564	0.00493672	Cerebellum	Secreted Signaling	MSTN	Mstn	TGFBR1_ACVR2A	NN-NN
Astro-CB NN	Endo NN	CNTN2_CNTN2_CNTNAP2	458	0.00184504	0.70524	2.13881	0.000987884	0.00884494	Cerebellum	Cell-Cell Contact	CNTN	Cntn2	CNTN2_CNTNAP2	NN-NN
Astro-CB NN	Endo NN	SEMA4D_PLXNB2	458	0.0117967	0.58952	2.00179	0.0010945	0.00970078	Cerebellum	Cell-Cell Contact	SEMA4	Sema4d	Plxnb2	NN-NN
Endo NN	Astro-CB NN	WNT5A_FZD6	458	0.199459	0.971616	2.05354	1.27409e-07	1.9658e-06	Cerebellum	Secreted Signaling	ncWNT	Wnt5a	Fzd6	NN-NN
Endo NN	Astro-CB NN	WNT5A_FZD5	458	0.0280166	0.434498	2.77993	0.000352467	0.00346891	Cerebellum	Secreted Signaling	ncWNT	Wnt5a	Fzd5	NN-NN
Endo NN	Astro-CB NN	NCAM1_L1CAM	458	0.00744089	0.467249	2.14423	0.000648838	0.00605482	Cerebellum	Cell-Cell Contact	NCAM	Ncam1	L1cam	NN-NN
Endo NN	Astro-CB NN	WNT5A_FZD7	458	0.0267805	0.460699	2.35988	0.000955522	0.0085809	Cerebellum	Secreted Signaling	ncWNT	Wnt5a	Fzd7	NN-NN
Astro-CB NN	Microglia NN	APP_CD74	98	0.365391	0.969388	2.44798	8.53922e-07	1.21429e-05	Cerebellum	Cell-Cell Contact	APP	App	Cd74	NN-NN
Astro-CB NN	Microglia NN	LAMA2_ITGAV_ITGB8	98	0.517813	0.530612	3.51975	1.34917e-05	0.000166743	Cerebellum	ECM-Receptor	LAMININ	Lama2	ITGAV_ITGB8	NN-NN
Astro-CB NN	Microglia NN	PSAP_GPR37	98	0.237125	0.540816	3.44912	5.02557e-05	0.000571955	Cerebellum	Secreted Signaling	PSAP	Psap	Gpr37	NN-NN
Astro-CB NN	Microglia NN	LRRC4B_PTPRF	98	0.06026	0.561224	3.09755	9.68934e-05	0.00105345	Cerebellum	Cell-Cell Contact	NGL	Lrrc4b	Ptprf	NN-NN
Astro-CB NN	Microglia NN	FGF1_FGFR3	98	0.124684	0.683673	3.21606	0.000841627	0.00765486	Cerebellum	Secreted Signaling	FGF	Fgf1	Fgfr3	NN-NN
Astro-CB NN	Microglia NN	COL1A2_ITGAV_ITGB8	98	0.0618461	0.530612	4.45425	0.000877123	0.00794402	Cerebellum	ECM-Receptor	COLLAGEN	Col1a2	ITGAV_ITGB8	NN-NN
Microglia NN	Astro-CB NN	WNT4_FZD3_LRP5	98	0.0989646	0.632653	3.97544	5.82294e-06	7.52844e-05	Cerebellum	Secreted Signaling	WNT	Wnt4	FZD3_LRP5	NN-NN
Microglia NN	Astro-CB NN	WNT4_FZD9_LRP5	98	0.022457	0.632653	4.74223	1.97336e-05	0.000238698	Cerebellum	Secreted Signaling	WNT	Wnt4	FZD9_LRP5	NN-NN
Microglia NN	Astro-CB NN	PTN_NCL	98	0.164129	0.918367	2.11972	5.19309e-05	0.000589949	Cerebellum	Secreted Signaling	PTN	Ptn	Ncl	NN-NN
Microglia NN	Astro-CB NN	WNT4_FZD9_LRP6	98	0.037457	0.632653	3.53339	5.22494e-05	0.000593236	Cerebellum	Secreted Signaling	WNT	Wnt4	FZD9_LRP6	NN-NN
Microglia NN	Astro-CB NN	WNT4_FZD6_LRP5	98	0.00735806	0.632653	4.42757	6.4719e-05	0.000723063	Cerebellum	Secreted Signaling	WNT	Wnt4	FZD6_LRP5	NN-NN
Microglia NN	Astro-CB NN	GAS6_TYRO3	98	0.0950106	0.969388	2.16735	7.68995e-05	0.000849518	Cerebellum	Secreted Signaling	GAS	Gas6	Tyro3	NN-NN
Microglia NN	Astro-CB NN	WNT4_FZD3_LRP6	98	0.158046	0.632653	2.96617	8.94789e-05	0.000978428	Cerebellum	Secreted Signaling	WNT	Wnt4	FZD3_LRP6	NN-NN
Microglia NN	Astro-CB NN	WNT4_FZD6_LRP6	98	0.0125978	0.632653	3.40172	0.000188454	0.00194997	Cerebellum	Secreted Signaling	WNT	Wnt4	FZD6_LRP6	NN-NN
Microglia NN	Astro-CB NN	THBS3_SDC4	98	0.140274	0.55102	3.08666	0.00023411	0.00238047	Cerebellum	ECM-Receptor	THBS	Thbs3	Sdc4	NN-NN
Microglia NN	Astro-CB NN	WNT4_FZD8_LRP5	98	0.0048126	0.622449	4.59967	0.000490929	0.00469574	Cerebellum	Secreted Signaling	WNT	Wnt4	FZD8_LRP5	NN-NN
Microglia NN	Astro-CB NN	COL6A3_CD44	98	0.109856	0.714286	2.09227	0.000710223	0.00657193	Cerebellum	ECM-Receptor	COLLAGEN	Col6a3	Cd44	NN-NN
Astro-CB NN	OPC NN	SEMA4C_PLXNB2	108	0.00845967	0.592593	3.23751	0.000183568	0.00190304	Cerebellum	Cell-Cell Contact	SEMA4	Sema4c	Plxnb2	NN-NN
Astro-CB NN	OPC NN	MSTN_TGFBR1_ACVR2B	108	0.023631	0.731481	3.17569	0.000267055	0.00268929	Cerebellum	Secreted Signaling	MSTN	Mstn	TGFBR1_ACVR2B	NN-NN
Astro-CB NN	OPC NN	MSTN_ACVR1B_ACVR2B	108	0.0134463	0.703704	3.38049	0.000340875	0.00336379	Cerebellum	Secreted Signaling	MSTN	Mstn	ACVR1B_ACVR2B	NN-NN
Astro-CB NN	OPC NN	FGF20_FGFR3	108	0.00663073	0.564815	3.26694	0.000546527	0.00517892	Cerebellum	Secreted Signaling	FGF	Fgf20	Fgfr3	NN-NN
Astro-CB NN	OPC NN	FGF20_FGFR2	108	0.0329927	0.564815	2.99799	0.000991064	0.00886886	Cerebellum	Secreted Signaling	FGF	Fgf20	Fgfr2	NN-NN
Astro-CB NN	Oligo NN	BMP6_ACVR1_BMPR2	2134	0.177211	0.89925	3.07069	0	0	Cerebellum	Secreted Signaling	BMP	Bmp6	ACVR1_BMPR2	NN-NN
Astro-CB NN	Oligo NN	BMP6_BMPR1A_BMPR2	2134	0.322238	0.904873	2.74335	0	0	Cerebellum	Secreted Signaling	BMP	Bmp6	BMPR1A_BMPR2	NN-NN
Astro-CB NN	Oligo NN	BMP6_BMPR1A_ACVR2B	2134	0.0886633	0.896439	2.61785	8.40779e-45	4.65567e-43	Cerebellum	Secreted Signaling	BMP	Bmp6	BMPR1A_ACVR2B	NN-NN
Astro-CB NN	Oligo NN	LAMA5_SV2A	2134	0.156642	0.538894	2.29792	1.85518e-40	9.43109e-39	Cerebellum	ECM-Receptor	LAMININ	Lama5	Sv2a	NN-NN
Astro-CB NN	Oligo NN	LAMA5_ITGAV_ITGB8	2134	0.22285	0.538894	2.54882	3.80605e-40	1.92406e-38	Cerebellum	ECM-Receptor	LAMININ	Lama5	ITGAV_ITGB8	NN-NN
Astro-CB NN	Oligo NN	BMP6_BMPR1A_ACVR2A	2134	0.0618035	0.863168	2.8449	1.1266e-38	5.51952e-37	Cerebellum	Secreted Signaling	BMP	Bmp6	BMPR1A_ACVR2A	NN-NN
Astro-CB NN	Oligo NN	BMP6_ACVR1_ACVR2B	2134	0.0419387	0.890815	2.62148	7.08052e-34	3.12285e-32	Cerebellum	Secreted Signaling	BMP	Bmp6	ACVR1_ACVR2B	NN-NN
Astro-CB NN	Oligo NN	BMP6_ACVR1_ACVR2A	2134	0.029834	0.85895	3.03171	3.50165e-31	1.44045e-29	Cerebellum	Secreted Signaling	BMP	Bmp6	ACVR1_ACVR2A	NN-NN
Astro-CB NN	Oligo NN	EFNB1_EPHB1	2134	0.118162	0.495783	2.26487	5.23484e-31	2.14189e-29	Cerebellum	Cell-Cell Contact	EPHB	Efnb1	Ephb1	NN-NN
Astro-CB NN	Oligo NN	MSTN_TGFBR1_ACVR2B	2134	0.0136269	0.721181	2.62968	1.93275e-29	7.60388e-28	Cerebellum	Secreted Signaling	MSTN	Mstn	TGFBR1_ACVR2B	NN-NN
Astro-CB NN	Oligo NN	SEMA3D_NRP2_PLXNA1	2134	0.0233853	0.784442	2.6216	4.38828e-26	1.59053e-24	Cerebellum	Secreted Signaling	SEMA3	Sema3d	NRP2_PLXNA1	NN-NN
Astro-CB NN	Oligo NN	LAMB2_CD44	2134	0.0300743	0.701031	2.05302	2.41335e-24	8.34274e-23	Cerebellum	ECM-Receptor	LAMININ	Lamb2	Cd44	NN-NN
Astro-CB NN	Oligo NN	SEMA3D_NRP2_PLXNA2	2134	0.0252936	0.781631	2.5346	2.02824e-23	6.83743e-22	Cerebellum	Secreted Signaling	SEMA3	Sema3d	NRP2_PLXNA2	NN-NN
Astro-CB NN	Oligo NN	MSTN_TGFBR1_ACVR2A	2134	0.00997967	0.695408	2.88822	2.53038e-22	8.27128e-21	Cerebellum	Secreted Signaling	MSTN	Mstn	TGFBR1_ACVR2A	NN-NN
Astro-CB NN	Oligo NN	COL4A6_ITGAV_ITGB8	2134	0.167735	0.47985	2.21543	7.98413e-21	2.49222e-19	Cerebellum	ECM-Receptor	COLLAGEN	Col4a6	ITGAV_ITGB8	NN-NN
Astro-CB NN	Oligo NN	SEMA3C_NRP2_PLXNA1	2134	0.00720419	0.767104	2.52077	7.85786e-20	2.36668e-18	Cerebellum	Secreted Signaling	SEMA3	Sema3c	NRP2_PLXNA1	NN-NN
Astro-CB NN	Oligo NN	SEMA3C_NRP2_PLXNA2	2134	0.0077855	0.764292	2.41204	1.61328e-17	4.47458e-16	Cerebellum	Secreted Signaling	SEMA3	Sema3c	NRP2_PLXNA2	NN-NN
Astro-CB NN	Oligo NN	MSTN_ACVR1B_ACVR2B	2134	0.00330483	0.662605	2.34258	2.84713e-15	7.17796e-14	Cerebellum	Secreted Signaling	MSTN	Mstn	ACVR1B_ACVR2B	NN-NN
Astro-CB NN	Oligo NN	EFNA5_EPHA7	2134	0.00886435	0.460637	2.10013	2.99242e-13	6.81667e-12	Cerebellum	Cell-Cell Contact	EPHA	Efna5	Epha7	NN-NN
Astro-CB NN	Oligo NN	WNT2B_FZD5_LRP6	2134	0.00405018	0.424555	2.23399	4.50341e-10	8.45254e-09	Cerebellum	Secreted Signaling	WNT	Wnt2b	FZD5_LRP6	NN-NN
Astro-CB NN	Oligo NN	WNT2B_FZD7_LRP6	2134	0.00517927	0.45314	2.03842	2.15282e-09	3.83885e-08	Cerebellum	Secreted Signaling	WNT	Wnt2b	FZD7_LRP6	NN-NN
Astro-CB NN	Oligo NN	EFNB1_EPHA4	2134	0.01076	0.492034	2.87416	1.2078e-08	2.03146e-07	Cerebellum	Cell-Cell Contact	EPHB	Efnb1	Epha4	NN-NN
Astro-CB NN	Oligo NN	MSTN_ACVR1B_ACVR2A	2134	0.00238171	0.642924	2.21391	7.37124e-08	1.16188e-06	Cerebellum	Secreted Signaling	MSTN	Mstn	ACVR1B_ACVR2A	NN-NN
Astro-CB NN	Oligo NN	SEMA3D_NRP2_PLXNA4	2134	0.0107269	0.561387	2.01809	1.72196e-07	2.6273e-06	Cerebellum	Secreted Signaling	SEMA3	Sema3d	NRP2_PLXNA4	NN-NN
Oligo NN	Astro-CB NN	SEMA5A_PLXNB3	2134	0.277989	0.952671	2.06866	1.12801e-34	5.05905e-33	Cerebellum	Cell-Cell Contact	SEMA5	Sema5a	Plxnb3	NN-NN
Oligo NN	Astro-CB NN	COL2A1_CD44	2134	0.117767	0.477038	2.12211	7.81152e-27	2.88301e-25	Cerebellum	ECM-Receptor	COLLAGEN	Col2a1	Cd44	NN-NN
Oligo NN	Astro-CB NN	WNT3_FZD5_LRP6	2134	0.021916	0.458763	2.57249	3.01986e-20	9.21691e-19	Cerebellum	Secreted Signaling	WNT	Wnt3	FZD5_LRP6	NN-NN
Oligo NN	Astro-CB NN	LAMA2_ITGA2_ITGB1	2134	0.0292114	0.471884	2.19858	1.5464e-19	4.61547e-18	Cerebellum	ECM-Receptor	LAMININ	Lama2	ITGA2_ITGB1	NN-NN
Oligo NN	Astro-CB NN	LAMC1_ITGA2_ITGB1	2134	0.0182135	0.472821	2.58751	1.54391e-18	4.44626e-17	Cerebellum	ECM-Receptor	LAMININ	Lamc1	ITGA2_ITGB1	NN-NN
Oligo NN	Astro-CB NN	WNT3_FZD7_LRP5	2134	0.0109238	0.481724	2.36296	6.82307e-18	1.91841e-16	Cerebellum	Secreted Signaling	WNT	Wnt3	FZD7_LRP5	NN-NN
Oligo NN	Astro-CB NN	WNT3_FZD5_LRP5	2134	0.0111021	0.458763	2.77453	4.75987e-17	1.29382e-15	Cerebellum	Secreted Signaling	WNT	Wnt3	FZD5_LRP5	NN-NN
Oligo NN	Astro-CB NN	NRTN_GFRA2	2134	0.0052578	0.56373	2.17965	5.71623e-15	1.42264e-13	Cerebellum	Secreted Signaling	GDNF	Nrtn	GFRA2_RET	NN-NN
Oligo NN	Astro-CB NN	WNT3_FZD10_LRP5	2134	0.0145403	0.62746	2.28188	7.45982e-15	1.84569e-13	Cerebellum	Secreted Signaling	WNT	Wnt3	FZD10_LRP5	NN-NN
Oligo NN	Astro-CB NN	SEMA3C_NRP2_PLXNA3	2134	0.00337722	0.685567	2.34629	4.11646e-05	0.000474924	Cerebellum	Secreted Signaling	SEMA3	Sema3c	NRP2_PLXNA3	NN-NN
Astro-CB NN	Peri NN	EFNA2_EPHA7	102	0.0221721	0.735294	3.61263	0.000750818	0.0069099	Cerebellum	Cell-Cell Contact	EPHA	Efna2	Epha7	NN-NN
Astro-CB NN	VLMC NN	WNT5B_FZD8	68	0.0117728	0.470588	6.12282	0.00101014	0.00902407	Cerebellum	Secreted Signaling	ncWNT	Wnt5b	Fzd8	NN-NN
Astroependymal NN	Astroependymal NN	WNT5B_FZD10	110	1.78668	1	9.33826	0	0	Cerebellum	Secreted Signaling	ncWNT	Wnt5b	Fzd10	NN-NN
Astroependymal NN	Astroependymal NN	LAMC1_SV2C	110	1.26341	1	9.27457	0	0	Cerebellum	ECM-Receptor	LAMININ	Lamc1	Sv2c	NN-NN
Astroependymal NN	Astroependymal NN	WNT5A_FZD10	110	1.04519	1	7.32474	0	0	Cerebellum	Secreted Signaling	ncWNT	Wnt5a	Fzd10	NN-NN
Astroependymal NN	Astroependymal NN	WNT5B_FZD1	110	1.94962	1	7.00164	0	0	Cerebellum	Secreted Signaling	ncWNT	Wnt5b	Fzd1	NN-NN
Astroependymal NN	Astroependymal NN	WNT5B_FZD4	110	2.85243	1	6.75489	0	0	Cerebellum	Secreted Signaling	ncWNT	Wnt5b	Fzd4	NN-NN
Astroependymal NN	Astroependymal NN	WNT5B_FZD3	110	2.84959	1	5.78962	0	0	Cerebellum	Secreted Signaling	ncWNT	Wnt5b	Fzd3	NN-NN
Astroependymal NN	Astroependymal NN	WNT5A_FZD4	110	1.95378	1	5.5878	0	0	Cerebellum	Secreted Signaling	ncWNT	Wnt5a	Fzd4	NN-NN
Astroependymal NN	Astroependymal NN	LAMA2_SV2C	110	3.39026	1	5.41128	0	0	Cerebellum	ECM-Receptor	LAMININ	Lama2	Sv2c	NN-NN
Astroependymal NN	Astroependymal NN	WNT5A_FZD1	110	1.18073	1	5.27719	0	0	Cerebellum	Secreted Signaling	ncWNT	Wnt5a	Fzd1	NN-NN
Astroependymal NN	Astroependymal NN	WNT5A_FZD3	110	1.9525	1	5.05867	0	0	Cerebellum	Secreted Signaling	ncWNT	Wnt5a	Fzd3	NN-NN
Astroependymal NN	Astroependymal NN	EFNB2_EPHB1	110	1.36158	1	4.85272	0	0	Cerebellum	Cell-Cell Contact	EPHB	Efnb2	Ephb1	NN-NN
Astroependymal NN	Astroependymal NN	LAMC1_ITGA6_ITGB1	110	1.53909	1	4.58685	0	0	Cerebellum	ECM-Receptor	LAMININ	Lamc1	ITGA6_ITGB1	NN-NN
Astroependymal NN	Astroependymal NN	LAMA2_ITGA6_ITGB4	110	2.7542	1	4.24655	1.68156e-44	9.24641e-43	Cerebellum	ECM-Receptor	LAMININ	Lama2	ITGA6_ITGB4	NN-NN
Astroependymal NN	Astroependymal NN	MDK_ALK	110	2.26434	1	4.3894	2.92871e-43	1.56844e-41	Cerebellum	Secreted Signaling	MK	Mdk	Alk	NN-NN
Astroependymal NN	Astroependymal NN	F11R_JAM2	110	0.489058	1	5.03402	4.07778e-43	2.18094e-41	Cerebellum	Cell-Cell Contact	JAM	F11r	Jam2	NN-NN
Astroependymal NN	Astroependymal NN	LAMA1_ITGA6_ITGB1	110	0.905572	1	9.9154	2.86285e-42	1.50838e-40	Cerebellum	ECM-Receptor	LAMININ	Lama1	ITGA6_ITGB1	NN-NN
Astroependymal NN	Astroependymal NN	LAMA2_ITGA6_ITGB1	110	3.7651	1	3.21537	3.54529e-42	1.86473e-40	Cerebellum	ECM-Receptor	LAMININ	Lama2	ITGA6_ITGB1	NN-NN
Astroependymal NN	Astroependymal NN	LAMA1_SV2C	110	0.71805	1	24.6923	2.68183e-37	1.28079e-35	Cerebellum	ECM-Receptor	LAMININ	Lama1	Sv2c	NN-NN
Astroependymal NN	Astroependymal NN	PTN_ALK	110	4.39087	1	3.18659	1.71621e-36	8.02846e-35	Cerebellum	Secreted Signaling	PTN	Ptn	Alk	NN-NN
Astroependymal NN	Astroependymal NN	LAMC1_ITGA6_ITGB4	110	0.871349	1	5.47435	2.90008e-33	1.25819e-31	Cerebellum	ECM-Receptor	LAMININ	Lamc1	ITGA6_ITGB4	NN-NN
Astroependymal NN	Astroependymal NN	NRG2_ERBB4	110	3.34441	1	2.49372	1.6866e-32	7.17344e-31	Cerebellum	Secreted Signaling	NRG	Nrg2	Erbb4	NN-NN
Astroependymal NN	Astroependymal NN	MDK_ITGA6_ITGB1	110	1.41391	1	3.35142	2.73341e-32	1.15573e-30	Cerebellum	Secreted Signaling	MK	Mdk	ITGA6_ITGB1	NN-NN
Astroependymal NN	Astroependymal NN	VSIR_IGSF11	110	0.27798	0.963636	13.8559	6.62784e-32	2.7793e-30	Cerebellum	Cell-Cell Contact	VISTA	Vsir	Igsf11	NN-NN
Astroependymal NN	Astroependymal NN	COL4A5_SDC4	110	2.00248	1	2.37535	4.44558e-29	1.73199e-27	Cerebellum	ECM-Receptor	COLLAGEN	Col4a5	Sdc4	NN-NN
Astroependymal NN	Astroependymal NN	COL4A6_SDC4	110	1.41919	1	2.85445	9.61558e-29	3.71836e-27	Cerebellum	ECM-Receptor	COLLAGEN	Col4a6	Sdc4	NN-NN
Astroependymal NN	Astroependymal NN	PSAP_GPR37L1	110	4.3886	1	2.6996	6.65421e-28	2.51901e-26	Cerebellum	Secreted Signaling	PSAP	Psap	Gpr37l1	NN-NN
Astroependymal NN	Astroependymal NN	LAMA1_ITGA6_ITGB4	110	0.474078	1	14.8445	6.10374e-26	2.20479e-24	Cerebellum	ECM-Receptor	LAMININ	Lama1	ITGA6_ITGB4	NN-NN
Astroependymal NN	Astroependymal NN	MDK_PTPRZ1	110	2.72384	1	2.57644	1.74615e-25	6.22647e-24	Cerebellum	Secreted Signaling	MK	Mdk	Ptprz1	NN-NN
Astroependymal NN	Astroependymal NN	LAMA1_ITGAV_ITGB8	110	1.15508	1	4.00914	3.80487e-25	1.34439e-23	Cerebellum	ECM-Receptor	LAMININ	Lama1	ITGAV_ITGB8	NN-NN
Astroependymal NN	Astroependymal NN	EFNB3_EPHB1	110	0.872838	1	3.5726	4.75006e-25	1.67401e-23	Cerebellum	Cell-Cell Contact	EPHB	Efnb3	Ephb1	NN-NN
Astroependymal NN	Astroependymal NN	LAMB2_SV2C	110	0.495165	1	5.66366	6.48968e-25	2.28018e-23	Cerebellum	ECM-Receptor	LAMININ	Lamb2	Sv2c	NN-NN
Astroependymal NN	Astroependymal NN	PTN_PTPRZ1	110	4.90148	1	2.08093	3.31268e-24	1.14129e-22	Cerebellum	Secreted Signaling	PTN	Ptn	Ptprz1	NN-NN
Astroependymal NN	Astroependymal NN	JAG1_NOTCH1	110	0.202975	1	3.65139	2.01495e-23	6.79354e-22	Cerebellum	Cell-Cell Contact	NOTCH	Jag1	Notch1	NN-NN
Astroependymal NN	Astroependymal NN	ENHO_GPR19	110	0.666646	1	3.02963	1.21397e-22	4.01003e-21	Cerebellum	Secreted Signaling	ENHO	Enho	Gpr19	NN-NN
Astroependymal NN	Astroependymal NN	WNT8B_FZD3_LRP6	110	0.544631	0.918182	9.59573	1.22828e-21	3.93606e-20	Cerebellum	Secreted Signaling	WNT	Wnt8b	FZD3_LRP6	NN-NN
Astroependymal NN	Astroependymal NN	COL4A5_ITGAV_ITGB8	110	2.09726	1	2.23761	1.52665e-21	4.87558e-20	Cerebellum	ECM-Receptor	COLLAGEN	Col4a5	ITGAV_ITGB8	NN-NN
Astroependymal NN	Astroependymal NN	WNT8B_FZD10_LRP6	110	0.210541	0.918182	21.2302	2.17229e-21	6.90235e-20	Cerebellum	Secreted Signaling	WNT	Wnt8b	FZD10_LRP6	NN-NN
Astroependymal NN	Astroependymal NN	GAS6_AXL	110	0.219648	1	2.98063	9.42765e-21	2.9327e-19	Cerebellum	Secreted Signaling	GAS	Gas6	Axl	NN-NN
Astroependymal NN	Astroependymal NN	WNT8B_FZD4_LRP6	110	0.535525	0.918182	7.42928	9.8999e-21	3.07569e-19	Cerebellum	Secreted Signaling	WNT	Wnt8b	FZD4_LRP6	NN-NN
Astroependymal NN	Astroependymal NN	WNT5B_FZD6	110	0.571338	1	3.50128	1.05602e-20	3.27707e-19	Cerebellum	Secreted Signaling	ncWNT	Wnt5b	Fzd6	NN-NN
Astroependymal NN	Astroependymal NN	COL4A6_ITGAV_ITGB8	110	1.4998	1	2.66638	1.4406e-20	4.44568e-19	Cerebellum	ECM-Receptor	COLLAGEN	Col4a6	ITGAV_ITGB8	NN-NN
Astroependymal NN	Astroependymal NN	SEMA3F_NRP2_PLXNA4	110	0.366465	0.981818	9.75672	2.82103e-20	8.62407e-19	Cerebellum	Secreted Signaling	SEMA3	Sema3f	NRP2_PLXNA4	NN-NN
Astroependymal NN	Astroependymal NN	FGF2_FGFR2	110	0.727123	1	2.30234	6.05352e-19	1.76728e-17	Cerebellum	Secreted Signaling	FGF	Fgf2	Fgfr2	NN-NN
Astroependymal NN	Astroependymal NN	LAMA1_DAG1	110	0.587249	1	3.28803	1.54077e-18	4.43774e-17	Cerebellum	ECM-Receptor	LAMININ	Lama1	Dag1	NN-NN
Astroependymal NN	Astroependymal NN	WNT5B_FZD8	110	0.301008	0.972727	5.849	1.83694e-18	5.27403e-17	Cerebellum	Secreted Signaling	ncWNT	Wnt5b	Fzd8	NN-NN
Astroependymal NN	Astroependymal NN	FGF2_FGFR3	110	0.324622	1	3.26858	4.62487e-18	1.30757e-16	Cerebellum	Secreted Signaling	FGF	Fgf2	Fgfr3	NN-NN
Astroependymal NN	Astroependymal NN	NRG2_ERBB2_ERBB4	110	1.25855	0.972727	2.97732	2.43671e-17	6.6979e-16	Cerebellum	Secreted Signaling	NRG	Nrg2	ERBB2_ERBB4	NN-NN
Astroependymal NN	Astroependymal NN	LAMB2_ITGA6_ITGB1	110	0.646346	1	2.99294	1.59007e-16	4.23961e-15	Cerebellum	ECM-Receptor	LAMININ	Lamb2	ITGA6_ITGB1	NN-NN
Astroependymal NN	Astroependymal NN	FN1_ITGAV_ITGB8	110	3.94152	1	2.00647	1.29761e-15	3.32075e-14	Cerebellum	ECM-Receptor	FN1	Fn1	ITGAV_ITGB8	NN-NN
Astroependymal NN	Astroependymal NN	WNT4_FZD10_LRP6	110	0.200244	1	4.30625	7.21769e-15	1.78669e-13	Cerebellum	Secreted Signaling	WNT	Wnt4	FZD10_LRP6	NN-NN
Astroependymal NN	Astroependymal NN	WNT9A_FZD10_LRP6	110	0.333499	1	3.1398	2.70086e-14	6.49761e-13	Cerebellum	Secreted Signaling	WNT	Wnt9a	FZD10_LRP6	NN-NN
Astroependymal NN	Astroependymal NN	JAM3_JAM2	110	0.503887	1	2.27903	3.36019e-14	8.045e-13	Cerebellum	Cell-Cell Contact	JAM	Jam3	Jam2	NN-NN
Astroependymal NN	Astroependymal NN	SEMA6A_PLXNA4	110	0.5916	1	2.28224	4.51035e-14	1.07409e-12	Cerebellum	Cell-Cell Contact	SEMA6	Sema6a	Plxna4	NN-NN
Astroependymal NN	Astroependymal NN	WNT8B_FZD1_LRP6	110	0.239866	0.918182	5.09944	8.69565e-13	1.9347e-11	Cerebellum	Secreted Signaling	WNT	Wnt8b	FZD1_LRP6	NN-NN
Astroependymal NN	Astroependymal NN	SEMA3C_NRP2_PLXNA4	110	0.594847	1	2.72343	1.17472e-12	2.59758e-11	Cerebellum	Secreted Signaling	SEMA3	Sema3c	NRP2_PLXNA4	NN-NN
Astroependymal NN	Astroependymal NN	WNT5A_FZD6	110	0.256079	1	2.3927	1.41769e-12	3.12297e-11	Cerebellum	Secreted Signaling	ncWNT	Wnt5a	Fzd6	NN-NN
Astroependymal NN	Astroependymal NN	WNT5A_FZD8	110	0.13003	0.972727	3.63551	1.94709e-12	4.25962e-11	Cerebellum	Secreted Signaling	ncWNT	Wnt5a	Fzd8	NN-NN
Astroependymal NN	Astroependymal NN	EFNA5_EPHA1	110	0.281108	0.681818	7.65572	3.55183e-12	7.65517e-11	Cerebellum	Cell-Cell Contact	EPHA	Efna5	Epha1	NN-NN
Astroependymal NN	Astroependymal NN	WNT9A_FZD3_LRP6	110	0.827416	1	2.31491	7.48159e-12	1.5814e-10	Cerebellum	Secreted Signaling	WNT	Wnt9a	FZD3_LRP6	NN-NN
Astroependymal NN	Astroependymal NN	SEMA3F_NRP2_PLXNA3	110	0.0375636	0.963636	5.5282	8.42955e-12	1.77578e-10	Cerebellum	Secreted Signaling	SEMA3	Sema3f	NRP2_PLXNA3	NN-NN
Astroependymal NN	Astroependymal NN	BMP8B_BMPR1B_BMPR2	110	0.137878	0.590909	40.1401	1.2447e-11	2.59483e-10	Cerebellum	Secreted Signaling	BMP	Bmp8b	BMPR1B_BMPR2	NN-NN
Astroependymal NN	Astroependymal NN	WNT8B_FZD10_LRP5	110	0.0593537	0.918182	22.0914	1.779e-11	3.67175e-10	Cerebellum	Secreted Signaling	WNT	Wnt8b	FZD10_LRP5	NN-NN
Astroependymal NN	Astroependymal NN	BMP6_BMPR1B_BMPR2	110	0.858346	1	2.43515	3.75618e-11	7.58599e-10	Cerebellum	Secreted Signaling	BMP	Bmp6	BMPR1B_BMPR2	NN-NN
Astroependymal NN	Astroependymal NN	WNT8B_FZD3_LRP5	110	0.170118	0.918182	7.64525	6.83831e-11	1.3562e-09	Cerebellum	Secreted Signaling	WNT	Wnt8b	FZD3_LRP5	NN-NN
Astroependymal NN	Astroependymal NN	BMP8B_BMPR1B_ACVR2A	110	0.0134606	0.590909	12.6488	9.15613e-11	1.80315e-09	Cerebellum	Secreted Signaling	BMP	Bmp8b	BMPR1B_ACVR2A	NN-NN
Astroependymal NN	Astroependymal NN	BMP8B_BMPR1B_ACVR2B	110	0.0153531	0.590909	38.6434	1.19246e-10	2.33107e-09	Cerebellum	Secreted Signaling	BMP	Bmp8b	BMPR1B_ACVR2B	NN-NN
Astroependymal NN	Astroependymal NN	BMP8B_BMPR1A_BMPR2	110	0.106564	0.590909	6.22155	1.49942e-10	2.91203e-09	Cerebellum	Secreted Signaling	BMP	Bmp8b	BMPR1A_BMPR2	NN-NN
Astroependymal NN	Astroependymal NN	WNT4_FZD3_LRP6	110	0.53005	1	2.35561	2.60535e-10	4.97881e-09	Cerebellum	Secreted Signaling	WNT	Wnt4	FZD3_LRP6	NN-NN
Astroependymal NN	Astroependymal NN	EFNB2_EPHB4	110	0.366571	0.963636	2.45273	3.2468e-10	6.16174e-09	Cerebellum	Cell-Cell Contact	EPHB	Efnb2	Ephb4	NN-NN
Astroependymal NN	Astroependymal NN	SEMA3F_NRP2_PLXNA2	110	0.429973	0.981818	3.03731	3.91787e-10	7.38655e-09	Cerebellum	Secreted Signaling	SEMA3	Sema3f	NRP2_PLXNA2	NN-NN
Astroependymal NN	Astroependymal NN	BMP8B_ACVR1_BMPR2	110	0.0438415	0.590909	13.9386	5.954e-10	1.10877e-08	Cerebellum	Secreted Signaling	BMP	Bmp8b	ACVR1_BMPR2	NN-NN
Astroependymal NN	Astroependymal NN	DHH_PTCH1	110	0.149391	0.781818	4.5763	8.79349e-10	1.61491e-08	Cerebellum	Secreted Signaling	HH	Dhh	PTCH1_SMO	NN-NN
Astroependymal NN	Astroependymal NN	EFNA4_EPHA1	110	0.00519793	0.636364	17.8383	1.11969e-09	2.03945e-08	Cerebellum	Cell-Cell Contact	EPHA	Efna4	Epha1	NN-NN
Astroependymal NN	Astroependymal NN	BMP8B_ACVR1_ACVR2B	110	0.00442506	0.590909	13.007	1.4179e-09	2.56503e-08	Cerebellum	Secreted Signaling	BMP	Bmp8b	ACVR1_ACVR2B	NN-NN
Astroependymal NN	Astroependymal NN	WNT9A_FZD4_LRP6	110	0.811096	1	2.14348	6.18565e-09	1.06397e-07	Cerebellum	Secreted Signaling	WNT	Wnt9a	FZD4_LRP6	NN-NN
Astroependymal NN	Astroependymal NN	WNT8B_FZD4_LRP5	110	0.166539	0.918182	5.31095	8.27599e-09	1.41052e-07	Cerebellum	Secreted Signaling	WNT	Wnt8b	FZD4_LRP5	NN-NN
Astroependymal NN	Astroependymal NN	TGFB2_ACVR1_TGFBR1	110	0.823252	1	2.14725	1.37528e-08	2.30272e-07	Cerebellum	Secreted Signaling	TGFb	Tgfb2	ACVR1_TGFbR	NN-NN
Astroependymal NN	Astroependymal NN	LAMB2_ITGA6_ITGB4	110	0.306608	1	2.86411	1.59011e-08	2.64755e-07	Cerebellum	ECM-Receptor	LAMININ	Lamb2	ITGA6_ITGB4	NN-NN
Astroependymal NN	Astroependymal NN	BMP8B_BMPR1A_ACVR2B	110	0.0118291	0.590909	5.86205	3.29085e-08	5.33611e-07	Cerebellum	Secreted Signaling	BMP	Bmp8b	BMPR1A_ACVR2B	NN-NN
Astroependymal NN	Astroependymal NN	CCL2_ACKR1	110	0.0105166	0.718182	10.92	4.6768e-08	7.48903e-07	Cerebellum	Secreted Signaling	CCL	Ccl2	Ackr1	NN-NN
Astroependymal NN	Astroependymal NN	WNT4_FZD10_LRP5	110	0.0555331	1	3.96017	6.23307e-08	9.88273e-07	Cerebellum	Secreted Signaling	WNT	Wnt4	FZD10_LRP5	NN-NN
Astroependymal NN	Astroependymal NN	WNT9A_FZD10_LRP5	110	0.0942899	1	2.71154	7.98626e-08	1.25413e-06	Cerebellum	Secreted Signaling	WNT	Wnt9a	FZD10_LRP5	NN-NN
Astroependymal NN	Astroependymal NN	LAMC2_SV2C	110	0.0455141	0.6	5.35298	1.02202e-07	1.59012e-06	Cerebellum	ECM-Receptor	LAMININ	Lamc2	Sv2c	NN-NN
Astroependymal NN	Astroependymal NN	KITL_KIT	110	0.398943	0.763636	2.23648	3.06877e-07	4.56317e-06	Cerebellum	Secreted Signaling	KIT	Kitl	Kit	NN-NN
Astroependymal NN	Astroependymal NN	FGF5_FGFR3	110	0.0113051	0.518182	6.86488	3.31326e-07	4.90971e-06	Cerebellum	Secreted Signaling	FGF	Fgf5	Fgfr3	NN-NN
Astroependymal NN	Astroependymal NN	EFNA2_EPHA1	110	0.00764062	0.672727	5.15893	4.8752e-07	7.113e-06	Cerebellum	Cell-Cell Contact	EPHA	Efna2	Epha1	NN-NN
Astroependymal NN	Astroependymal NN	CXCL10_ACKR1	110	0.00195033	0.572727	6.13941	7.64774e-07	1.09216e-05	Cerebellum	Secreted Signaling	CXCL	Cxcl10	Ackr1	NN-NN
Astroependymal NN	Astroependymal NN	BMP8B_ACVR1_ACVR2A	110	0.0048232	0.590909	6.26226	1.03821e-06	1.46249e-05	Cerebellum	Secreted Signaling	BMP	Bmp8b	ACVR1_ACVR2A	NN-NN
Astroependymal NN	Astroependymal NN	FGF5_FGFR2	110	0.034044	0.518182	4.53993	2.99402e-06	4.01579e-05	Cerebellum	Secreted Signaling	FGF	Fgf5	Fgfr2	NN-NN
Astroependymal NN	Astroependymal NN	LAMC2_ITGA6_ITGB1	110	0.068735	0.6	3.42139	1.08497e-05	0.000135572	Cerebellum	ECM-Receptor	LAMININ	Lamc2	ITGA6_ITGB1	NN-NN
Astroependymal NN	Astroependymal NN	COL4A4_SDC4	110	0.254313	0.727273	2.21168	1.12574e-05	0.000140407	Cerebellum	ECM-Receptor	COLLAGEN	Col4a4	Sdc4	NN-NN
Astroependymal NN	Astroependymal NN	COL6A4_SDC4	110	0.0328807	0.509091	3.88903	1.13264e-05	0.000141232	Cerebellum	ECM-Receptor	COLLAGEN	Col6a4	Sdc4	NN-NN
Astroependymal NN	Astroependymal NN	CSF1_CSF1R	110	0.0229143	0.481818	12.6277	1.26578e-05	0.000156985	Cerebellum	Secreted Signaling	CSF	Csf1	Csf1r	NN-NN
Astroependymal NN	Astroependymal NN	SEMA6D_PLXNA1_TREM2	110	0.0317687	0.572727	5.44725	1.40858e-05	0.000173665	Cerebellum	Cell-Cell Contact	SEMA6	Sema6d	PLXNA1_TREM2	NN-NN
Astroependymal NN	Astroependymal NN	FGF5_FGFR1	110	0.0306305	0.518182	3.5133	4.24121e-05	0.000488142	Cerebellum	Secreted Signaling	FGF	Fgf5	Fgfr1	NN-NN
Astroependymal NN	Astroependymal NN	IL34_CSF1R	110	0.0166373	0.481818	11.2059	4.83491e-05	0.000551463	Cerebellum	Secreted Signaling	CSF	Il34	Csf1r	NN-NN
Astroependymal NN	Astroependymal NN	NTF3_NTRK2	110	0.0740675	0.509091	3.09225	5.12018e-05	0.00058218	Cerebellum	Secreted Signaling	NT	Ntf3	Ntrk2	NN-NN
Astroependymal NN	Astroependymal NN	ADCYAP1_ADCYAP1R1	110	0.195896	0.636364	2.91786	5.17026e-05	0.000587574	Cerebellum	Secreted Signaling	PACAP	Adcyap1	Adcyap1r1	NN-NN
Astroependymal NN	Astroependymal NN	BMP8A_BMPR1B_BMPR2	110	0.0959096	0.509091	7.18322	5.42587e-05	0.000613656	Cerebellum	Secreted Signaling	BMP	Bmp8a	BMPR1B_BMPR2	NN-NN
Astroependymal NN	Astroependymal NN	LAMA1_CD44	110	0.0641773	0.963636	2.71567	7.32203e-05	0.000811809	Cerebellum	ECM-Receptor	LAMININ	Lama1	Cd44	NN-NN
Astroependymal NN	Astroependymal NN	WNT8B_FZD1_LRP5	110	0.0626191	0.918182	3.00971	0.000134997	0.0014328	Cerebellum	Secreted Signaling	WNT	Wnt8b	FZD1_LRP5	NN-NN
Astroependymal NN	Astroependymal NN	BMP8B_BMPR1A_ACVR2A	110	0.0132148	0.590909	2.85534	0.00028663	0.00286998	Cerebellum	Secreted Signaling	BMP	Bmp8b	BMPR1A_ACVR2A	NN-NN
Astroependymal NN	Astroependymal NN	SEMA3B_NRP2_PLXNA4	110	0.172988	0.663636	2.62873	0.000315104	0.00312982	Cerebellum	Secreted Signaling	SEMA3	Sema3b	NRP2_PLXNA4	NN-NN
Astroependymal NN	Astroependymal NN	CHAD_ITGA2_ITGB1	110	0.0106411	0.454545	7.23885	0.000335143	0.00331272	Cerebellum	ECM-Receptor	CHAD	Chad	ITGA2_ITGB1	NN-NN
Astroependymal NN	Astroependymal NN	LAMC2_ITGA6_ITGB4	110	0.0294525	0.6	3.01449	0.000554216	0.00524406	Cerebellum	ECM-Receptor	LAMININ	Lamc2	ITGA6_ITGB4	NN-NN
Astroependymal NN	Astroependymal NN	SEMA3F_NRP2_PLXNA1	110	0.0386691	0.881818	2.55744	0.00077271	0.00708976	Cerebellum	Secreted Signaling	SEMA3	Sema3f	NRP2_PLXNA1	NN-NN
Astroependymal NN	Astroependymal NN	LAMA2_ITGA2_ITGB1	110	0.280058	0.454545	2.54973	0.00106445	0.00946146	Cerebellum	ECM-Receptor	LAMININ	Lama2	ITGA2_ITGB1	NN-NN
Astroependymal NN	Endo NN	LAMA2_ITGA9_ITGB1	51	2.3683	0.862745	9.34215	5.50205e-13	1.23801e-11	Cerebellum	ECM-Receptor	LAMININ	Lama2	ITGA9_ITGB1	NN-NN
Astroependymal NN	Endo NN	COL4A5_ITGA9_ITGB1	51	1.07735	0.862745	25.7573	1.93444e-11	3.98281e-10	Cerebellum	ECM-Receptor	COLLAGEN	Col4a5	ITGA9_ITGB1	NN-NN
Astroependymal NN	Endo NN	LAMC1_ITGA9_ITGB1	51	0.892777	0.862745	12.2349	4.91199e-10	9.19768e-09	Cerebellum	ECM-Receptor	LAMININ	Lamc1	ITGA9_ITGB1	NN-NN
Astroependymal NN	Endo NN	COL4A6_ITGA9_ITGB1	51	0.667609	0.843137	23.3894	7.92337e-10	1.4595e-08	Cerebellum	ECM-Receptor	COLLAGEN	Col4a6	ITGA9_ITGB1	NN-NN
Astroependymal NN	Endo NN	JAM2_JAM3	51	0.777149	0.941176	13.2979	2.78374e-09	4.92046e-08	Cerebellum	Cell-Cell Contact	JAM	Jam2	Jam3	NN-NN
Astroependymal NN	Endo NN	LAMA1_ITGA9_ITGB1	51	0.510967	0.843137	39.7791	3.7063e-09	6.492e-08	Cerebellum	ECM-Receptor	LAMININ	Lama1	ITGA9_ITGB1	NN-NN
Astroependymal NN	Endo NN	TGFB2_ACVR1B_TGFBR2	51	1.24409	0.823529	7.31761	1.89117e-08	3.12772e-07	Cerebellum	Secreted Signaling	TGFb	Tgfb2	ACVR1B_TGFbR2	NN-NN
Astroependymal NN	Endo NN	JAM3_JAM3	51	0.221415	0.941176	13.0404	2.9178e-08	4.75264e-07	Cerebellum	Cell-Cell Contact	JAM	Jam3	Jam3	NN-NN
Astroependymal NN	Endo NN	COL9A3_ITGA9_ITGB1	51	0.477625	0.862745	12.1808	4.13043e-08	6.64547e-07	Cerebellum	ECM-Receptor	COLLAGEN	Col9a3	ITGA9_ITGB1	NN-NN
Astroependymal NN	Endo NN	F11R_JAM3	51	0.152096	0.901961	9.0538	2.2361e-07	3.37719e-06	Cerebellum	Cell-Cell Contact	JAM	F11r	Jam3	NN-NN
Astroependymal NN	Endo NN	SEMA6D_PLXNA1_KDR	51	1.82876	0.960784	2.12304	9.93778e-07	1.40329e-05	Cerebellum	Cell-Cell Contact	SEMA6	Sema6d	PLXNA1_KDR	NN-NN
Astroependymal NN	Endo NN	COL1A2_ITGA9_ITGB1	51	0.478826	0.862745	6.42031	1.89276e-06	2.59289e-05	Cerebellum	ECM-Receptor	COLLAGEN	Col1a2	ITGA9_ITGB1	NN-NN
Astroependymal NN	Endo NN	LAMA2_ITGA6_ITGB4	51	0.918985	0.705882	4.70938	2.46633e-06	3.33601e-05	Cerebellum	ECM-Receptor	LAMININ	Lama2	ITGA6_ITGB4	NN-NN
Astroependymal NN	Endo NN	LRRC4B_PTPRF	51	0.0599183	0.764706	4.79831	3.10096e-06	4.15147e-05	Cerebellum	Cell-Cell Contact	NGL	Lrrc4b	Ptprf	NN-NN
Astroependymal NN	Endo NN	NRG2_ERBB4	51	0.396344	0.901961	2.77059	5.44311e-06	7.06088e-05	Cerebellum	Secreted Signaling	NRG	Nrg2	Erbb4	NN-NN
Astroependymal NN	Endo NN	COL4A4_ITGA9_ITGB1	51	0.0925532	0.764706	13.3089	5.51425e-06	7.14975e-05	Cerebellum	ECM-Receptor	COLLAGEN	Col4a4	ITGA9_ITGB1	NN-NN
Astroependymal NN	Endo NN	SEMA3C_NRP1_NRP2	51	1.23951	1	3.03237	1.94024e-05	0.000234878	Cerebellum	Secreted Signaling	SEMA3	Sema3c	NRP1_NRP2	NN-NN
Astroependymal NN	Endo NN	WNT5A_MCAM	51	0.152363	0.862745	4.67116	2.79401e-05	0.00033054	Cerebellum	Secreted Signaling	ncWNT	Wnt5a	Mcam	NN-NN
Astroependymal NN	Endo NN	LAMB2_ITGA9_ITGB1	51	0.332494	0.862745	6.06763	3.81106e-05	0.000441837	Cerebellum	ECM-Receptor	LAMININ	Lamb2	ITGA9_ITGB1	NN-NN
Astroependymal NN	Endo NN	NCAM1_NCAM2	51	0.529555	0.901961	2.02688	4.99935e-05	0.000569236	Cerebellum	Cell-Cell Contact	NCAM	Ncam1	Ncam2	NN-NN
Astroependymal NN	Endo NN	MDK_SDC2	51	0.21209	0.862745	3.33325	6.02116e-05	0.000675917	Cerebellum	Secreted Signaling	MK	Mdk	Sdc2	NN-NN
Astroependymal NN	Endo NN	NPPC_NPR2	51	0.116719	0.764706	3.50105	0.000170574	0.00177912	Cerebellum	Secreted Signaling	NPR2	Nppc	Npr2	NN-NN
Astroependymal NN	Endo NN	TNR_ITGA9_ITGB1	51	0.0851949	0.823529	8.14642	0.000304813	0.00303637	Cerebellum	ECM-Receptor	TENASCIN	Tnr	ITGA9_ITGB1	NN-NN
Astroependymal NN	Endo NN	WNT8B_FZD4_LRP5	51	0.497658	0.823529	2.96596	0.000336105	0.00332115	Cerebellum	Secreted Signaling	WNT	Wnt8b	FZD4_LRP5	NN-NN
Astroependymal NN	Endo NN	EFNB2_EPHB1	51	0.254269	0.686275	4.8886	0.000374971	0.00366989	Cerebellum	Cell-Cell Contact	EPHB	Efnb2	Ephb1	NN-NN
Astroependymal NN	Endo NN	TGFB3_ACVR1B_TGFBR2	51	0.0763562	0.823529	7.04361	0.00043518	0.00420508	Cerebellum	Secreted Signaling	TGFb	Tgfb3	ACVR1B_TGFbR2	NN-NN
Astroependymal NN	Endo NN	LAMA1_DAG1	51	0.409729	0.862745	2.08476	0.000436764	0.0042191	Cerebellum	ECM-Receptor	LAMININ	Lama1	Dag1	NN-NN
Astroependymal NN	Endo NN	INHBB_ACVR1B_ACVR2A	51	0.0112265	0.627451	35.2811	0.000438058	0.00423027	Cerebellum	Secreted Signaling	ACTIVIN	Inhbb	ACVR1B_ACVR2A	NN-NN
Astroependymal NN	Endo NN	COL4A3_ITGA9_ITGB1	51	0.0432855	0.607843	11.2548	0.000444177	0.00428411	Cerebellum	ECM-Receptor	COLLAGEN	Col4a3	ITGA9_ITGB1	NN-NN
Astroependymal NN	Endo NN	EFNA5_EPHA5	51	0.564918	0.882353	2.03866	0.000504264	0.00481407	Cerebellum	Cell-Cell Contact	EPHA	Efna5	Epha5	NN-NN
Astroependymal NN	Endo NN	GDF9_ACVR1B_BMPR2	51	0.0433389	0.647059	11.5382	0.000654482	0.00610349	Cerebellum	Secreted Signaling	GDF	Gdf9	ACVR1B_BMPR2	NN-NN
Astroependymal NN	Endo NN	WNT4_FZD4_LRP5	51	0.472945	0.921569	2.23307	0.000663226	0.0061775	Cerebellum	Secreted Signaling	WNT	Wnt4	FZD4_LRP5	NN-NN
Astroependymal NN	Endo NN	EFNB3_EPHB1	51	0.1358	0.686275	4.94186	0.000710848	0.00657722	Cerebellum	Cell-Cell Contact	EPHB	Efnb3	Ephb1	NN-NN
Astroependymal NN	Endo NN	ICOSL_CTLA4	51	0.0249019	0.431373	39.7124	0.000752292	0.00692295	Cerebellum	Cell-Cell Contact	ICOS	Icosl	Ctla4	NN-NN
Astroependymal NN	Endo NN	KITL_KIT	51	0.277683	0.686275	2.54743	0.000888523	0.00803625	Cerebellum	Secreted Signaling	KIT	Kitl	Kit	NN-NN
Astroependymal NN	Endo NN	MDK_LRP1	51	0.279603	0.960784	2.14014	0.000992218	0.00887821	Cerebellum	Secreted Signaling	MK	Mdk	Lrp1	NN-NN
Astroependymal NN	Endo NN	COL9A2_ITGA9_ITGB1	51	0.0431027	0.509804	6.14653	0.00111132	0.00983667	Cerebellum	ECM-Receptor	COLLAGEN	Col9a2	ITGA9_ITGB1	NN-NN
Endo NN	Astroependymal NN	NTF3_NTRK2	51	1.21487	0.54902	105.733	2.02501e-09	3.61912e-08	Cerebellum	Secreted Signaling	NT	Ntf3	Ntrk2	NN-NN
Endo NN	Astroependymal NN	JAM3_JAM2	51	0.777149	0.941176	6.19021	3.36197e-08	5.446e-07	Cerebellum	Cell-Cell Contact	JAM	Jam3	Jam2	NN-NN
Endo NN	Astroependymal NN	FGF1_FGFR2	51	0.267483	0.882353	4.20822	4.88026e-08	7.80462e-07	Cerebellum	Secreted Signaling	FGF	Fgf1	Fgfr2	NN-NN
Endo NN	Astroependymal NN	COL4A3_ITGAV_ITGB8	51	0.753553	0.72549	5.94026	1.19558e-07	1.84945e-06	Cerebellum	ECM-Receptor	COLLAGEN	Col4a3	ITGAV_ITGB8	NN-NN
Endo NN	Astroependymal NN	NTF3_NTRK3	51	0.356228	0.54902	150.478	2.27702e-07	3.43559e-06	Cerebellum	Secreted Signaling	NT	Ntf3	Ntrk3	NN-NN
Endo NN	Astroependymal NN	FGF1_FGFR3	51	0.109629	0.882353	7.5373	2.34344e-07	3.53081e-06	Cerebellum	Secreted Signaling	FGF	Fgf1	Fgfr3	NN-NN
Endo NN	Astroependymal NN	BMP6_BMPR1B_BMPR2	51	0.932985	0.764706	14.9437	2.52431e-07	3.79209e-06	Cerebellum	Secreted Signaling	BMP	Bmp6	BMPR1B_BMPR2	NN-NN
Endo NN	Astroependymal NN	EFNB2_EPHB1	51	0.551926	0.960784	3.29306	2.66098e-07	3.98442e-06	Cerebellum	Cell-Cell Contact	EPHB	Efnb2	Ephb1	NN-NN
Endo NN	Astroependymal NN	JAM3_F11R	51	0.152096	0.901961	7.06758	4.63188e-07	6.77255e-06	Cerebellum	Cell-Cell Contact	JAM	Jam3	F11r	NN-NN
Endo NN	Astroependymal NN	SEMA3F_NRP2_PLXNA4	51	0.763201	0.72549	8.33443	7.21017e-07	1.03244e-05	Cerebellum	Secreted Signaling	SEMA3	Sema3f	NRP2_PLXNA4	NN-NN
Endo NN	Astroependymal NN	BMP2_BMPR1B_BMPR2	51	0.286932	0.72549	10.5628	7.94529e-07	1.133e-05	Cerebellum	Secreted Signaling	BMP	Bmp2	BMPR1B_BMPR2	NN-NN
Endo NN	Astroependymal NN	COL4A3_SDC4	51	0.610221	0.72549	4.5487	1.06497e-06	1.49803e-05	Cerebellum	ECM-Receptor	COLLAGEN	Col4a3	Sdc4	NN-NN
Endo NN	Astroependymal NN	SEMA3F_NRP2_PLXNA2	51	0.907019	0.72549	5.67487	1.87746e-06	2.57251e-05	Cerebellum	Secreted Signaling	SEMA3	Sema3f	NRP2_PLXNA2	NN-NN
Endo NN	Astroependymal NN	BMP6_BMPR1A_BMPR2	51	0.851496	0.764706	5.72092	5.46333e-06	7.08561e-05	Cerebellum	Secreted Signaling	BMP	Bmp6	BMPR1A_BMPR2	NN-NN
Endo NN	Astroependymal NN	LAMA3_ITGA6_ITGB4	51	0.630682	0.960784	3.24315	5.78514e-06	7.48352e-05	Cerebellum	ECM-Receptor	LAMININ	Lama3	ITGA6_ITGB4	NN-NN
Endo NN	Astroependymal NN	LAMA3_SV2C	51	0.788358	0.941176	2.91239	6.02611e-06	7.78001e-05	Cerebellum	ECM-Receptor	LAMININ	Lama3	Sv2c	NN-NN
Endo NN	Astroependymal NN	SEMA3F_NRP2_PLXNA3	51	0.127813	0.72549	7.6554	9.94165e-06	0.000124851	Cerebellum	Secreted Signaling	SEMA3	Sema3f	NRP2_PLXNA3	NN-NN
Endo NN	Astroependymal NN	FGF2_FGFR1	51	0.135352	0.490196	7.75886	1.08385e-05	0.000135438	Cerebellum	Secreted Signaling	FGF	Fgf2	Fgfr1	NN-NN
Endo NN	Astroependymal NN	LAMA3_ITGA6_ITGB1	51	1.10667	1	2.53055	1.2976e-05	0.000160737	Cerebellum	ECM-Receptor	LAMININ	Lama3	ITGA6_ITGB1	NN-NN
Endo NN	Astroependymal NN	BMP6_ACVR1_BMPR2	51	0.470955	0.764706	7.38213	1.54563e-05	0.000189671	Cerebellum	Secreted Signaling	BMP	Bmp6	ACVR1_BMPR2	NN-NN
Endo NN	Astroependymal NN	BMP6_BMPR1B_ACVR2B	51	0.292077	0.764706	31.5891	1.88973e-05	0.000229183	Cerebellum	Secreted Signaling	BMP	Bmp6	BMPR1B_ACVR2B	NN-NN
Endo NN	Astroependymal NN	FGF1_FGFR1	51	0.256975	0.882353	3.10788	2.38466e-05	0.000284814	Cerebellum	Secreted Signaling	FGF	Fgf1	Fgfr1	NN-NN
Endo NN	Astroependymal NN	WNT7B_FZD4_LRP6	51	0.137724	0.647059	4.66279	2.47196e-05	0.000294751	Cerebellum	Secreted Signaling	WNT	Wnt7b	FZD4_LRP6	NN-NN
Endo NN	Astroependymal NN	BMP6_ACVR1_ACVR2B	51	0.0950853	0.764706	9.28613	2.5404e-05	0.000302454	Cerebellum	Secreted Signaling	BMP	Bmp6	ACVR1_ACVR2B	NN-NN
Endo NN	Astroependymal NN	FGF2_FGFR2	51	0.13726	0.490196	5.55283	3.24714e-05	0.000380118	Cerebellum	Secreted Signaling	FGF	Fgf2	Fgfr2	NN-NN
Endo NN	Astroependymal NN	SEMA3D_NRP2_PLXNA4	51	0.0811325	0.411765	14.5454	3.53618e-05	0.000411725	Cerebellum	Secreted Signaling	SEMA3	Sema3d	NRP2_PLXNA4	NN-NN
Endo NN	Astroependymal NN	WNT7B_FZD6_LRP6	51	0.00653252	0.647059	5.50454	3.76767e-05	0.000437096	Cerebellum	Secreted Signaling	WNT	Wnt7b	FZD6_LRP6	NN-NN
Endo NN	Astroependymal NN	THBS1_SDC4	51	0.163136	0.568627	10.9677	3.88001e-05	0.000449171	Cerebellum	ECM-Receptor	THBS	Thbs1	Sdc4	NN-NN
Endo NN	Astroependymal NN	FGF22_FGFR2	51	0.119754	0.411765	9.62205	4.59907e-05	0.00052638	Cerebellum	Secreted Signaling	FGF	Fgf22	Fgfr2	NN-NN
Endo NN	Astroependymal NN	THBS1_CD47	51	0.0328418	0.568627	13.1169	4.69695e-05	0.000536829	Cerebellum	ECM-Receptor	THBS	Thbs1	Cd47	NN-NN
Endo NN	Astroependymal NN	FGF2_FGFR3	51	0.0593455	0.490196	7.739	5.27305e-05	0.00059806	Cerebellum	Secreted Signaling	FGF	Fgf2	Fgfr3	NN-NN
Endo NN	Astroependymal NN	CNTF_CNTFR_LIFR	51	0.257703	0.529412	6.92333	5.94042e-05	0.000667558	Cerebellum	Secreted Signaling	LIFR	Cntf	CNTFR_LIFR	NN-NN
Endo NN	Astroependymal NN	LAMB1_ITGA6_ITGB4	51	0.116957	0.588235	5.8871	6.53689e-05	0.000729922	Cerebellum	ECM-Receptor	LAMININ	Lamb1	ITGA6_ITGB4	NN-NN
Endo NN	Astroependymal NN	BMP6_BMPR1A_ACVR2B	51	0.239913	0.764706	6.35178	6.80589e-05	0.000757952	Cerebellum	Secreted Signaling	BMP	Bmp6	BMPR1A_ACVR2B	NN-NN
Endo NN	Astroependymal NN	MDK_PTPRZ1	51	0.561851	0.568627	3.91615	8.07215e-05	0.000889491	Cerebellum	Secreted Signaling	MK	Mdk	Ptprz1	NN-NN
Endo NN	Astroependymal NN	LAMB1_ITGAV_ITGB8	51	0.453641	0.588235	4.97561	8.55684e-05	0.000938922	Cerebellum	ECM-Receptor	LAMININ	Lamb1	ITGAV_ITGB8	NN-NN
Endo NN	Astroependymal NN	MDK_LRP1	51	0.39937	0.568627	3.69465	0.000100337	0.00108769	Cerebellum	Secreted Signaling	MK	Mdk	Lrp1	NN-NN
Endo NN	Astroependymal NN	MDK_SDC4	51	0.270569	0.568627	4.0889	0.000106707	0.00115134	Cerebellum	Secreted Signaling	MK	Mdk	Sdc4	NN-NN
Endo NN	Astroependymal NN	INHBB_ACVR1B_ACVR2A	51	0.000795711	0.568627	29.8887	0.000108026	0.00116439	Cerebellum	Secreted Signaling	ACTIVIN	Inhbb	ACVR1B_ACVR2A	NN-NN
Endo NN	Astroependymal NN	WNT7B_FZD3_LRP6	51	0.142401	0.647059	5.57283	0.000120544	0.00128948	Cerebellum	Secreted Signaling	WNT	Wnt7b	FZD3_LRP6	NN-NN
Endo NN	Astroependymal NN	EFNB1_EPHB1	51	0.437792	0.960784	2.38123	0.000122983	0.00131391	Cerebellum	Cell-Cell Contact	EPHB	Efnb1	Ephb1	NN-NN
Endo NN	Astroependymal NN	MDK_ALK	51	0.379038	0.54902	3.96771	0.000127461	0.00135789	Cerebellum	Secreted Signaling	MK	Mdk	Alk	NN-NN
Endo NN	Astroependymal NN	LAMA3_ITGAV_ITGB8	51	1.56089	1	2.01569	0.000141566	0.00149758	Cerebellum	ECM-Receptor	LAMININ	Lama3	ITGAV_ITGB8	NN-NN
Endo NN	Astroependymal NN	BMP6_BMPR1B_ACVR2A	51	0.186746	0.764706	14.316	0.000142089	0.00150272	Cerebellum	Secreted Signaling	BMP	Bmp6	BMPR1B_ACVR2A	NN-NN
Endo NN	Astroependymal NN	WNT7B_FZD1_LRP6	51	0.0551261	0.647059	4.43123	0.000150513	0.00158448	Cerebellum	Secreted Signaling	WNT	Wnt7b	FZD1_LRP6	NN-NN
Endo NN	Astroependymal NN	WNT7B_FZD10_LRP6	51	0.0532777	0.647059	4.51674	0.00016391	0.00171488	Cerebellum	Secreted Signaling	WNT	Wnt7b	FZD10_LRP6	NN-NN
Endo NN	Astroependymal NN	BMP2_BMPR1B_ACVR2A	51	0.0314714	0.72549	7.71887	0.000208961	0.00214599	Cerebellum	Secreted Signaling	BMP	Bmp2	BMPR1B_ACVR2A	NN-NN
Endo NN	Astroependymal NN	MDK_SDC2	51	0.140452	0.568627	3.59095	0.000264738	0.00266738	Cerebellum	Secreted Signaling	MK	Mdk	Sdc2	NN-NN
Endo NN	Astroependymal NN	SEMA3D_NRP2_PLXNA3	51	0.00559892	0.411765	6.03472	0.000299422	0.00298839	Cerebellum	Secreted Signaling	SEMA3	Sema3d	NRP2_PLXNA3	NN-NN
Endo NN	Astroependymal NN	MDK_NCL	51	0.163598	0.568627	3.5683	0.00035432	0.00348491	Cerebellum	Secreted Signaling	MK	Mdk	Ncl	NN-NN
Endo NN	Astroependymal NN	INHBB_ACVR1B_ACVR2B	51	0.00160362	0.568627	38.2046	0.000448805	0.00432516	Cerebellum	Secreted Signaling	ACTIVIN	Inhbb	ACVR1B_ACVR2B	NN-NN
Endo NN	Astroependymal NN	THBS1_ITGA3_ITGB1	51	0.00290091	0.509804	14.3542	0.000526033	0.0050012	Cerebellum	ECM-Receptor	THBS	Thbs1	ITGA3_ITGB1	NN-NN
Endo NN	Astroependymal NN	WNT7B_FZD8_LRP6	51	0.00350449	0.588235	4.30839	0.00054294	0.00514773	Cerebellum	Secreted Signaling	WNT	Wnt7b	FZD8_LRP6	NN-NN
Endo NN	Astroependymal NN	BMP2_BMPR1B_ACVR2B	51	0.0584421	0.72549	12.0665	0.000553666	0.00523961	Cerebellum	Secreted Signaling	BMP	Bmp2	BMPR1B_ACVR2B	NN-NN
Endo NN	Astroependymal NN	MDK_ITGA6_ITGB1	51	0.192027	0.568627	4.12447	0.000568237	0.00536406	Cerebellum	Secreted Signaling	MK	Mdk	ITGA6_ITGB1	NN-NN
Endo NN	Astroependymal NN	COL4A3_CD44	51	0.0418917	0.686275	7.49381	0.000573712	0.00541136	Cerebellum	ECM-Receptor	COLLAGEN	Col4a3	Cd44	NN-NN
Astroependymal NN	VLMC NN	BMP6_BMPR1A_BMPR2	44	1.31504	1	2.28975	1.6751e-05	0.000204615	Cerebellum	Secreted Signaling	BMP	Bmp6	BMPR1A_BMPR2	NN-NN
Astroependymal NN	VLMC NN	BMP6_BMPR1A_ACVR2A	44	0.520494	1	3.85569	9.86762e-05	0.00107106	Cerebellum	Secreted Signaling	BMP	Bmp6	BMPR1A_ACVR2A	NN-NN
Astroependymal NN	VLMC NN	HSPG2_DAG1	44	0.390881	0.795455	9.14718	0.000167318	0.00174724	Cerebellum	ECM-Receptor	HSPG	Hspg2	Dag1	NN-NN
Astroependymal NN	VLMC NN	BMP6_ACVR1_BMPR2	44	0.633152	1	2.61641	0.000187115	0.00193743	Cerebellum	Secreted Signaling	BMP	Bmp6	ACVR1_BMPR2	NN-NN
Astroependymal NN	VLMC NN	BMP6_ACVR1_ACVR2A	44	0.19675	1	4.65463	0.000218777	0.0022374	Cerebellum	Secreted Signaling	BMP	Bmp6	ACVR1_ACVR2A	NN-NN
Astroependymal NN	VLMC NN	THBS1_CD47	44	0.536536	0.909091	3.88007	0.000326136	0.0032293	Cerebellum	ECM-Receptor	THBS	Thbs1	Cd47	NN-NN
Astroependymal NN	VLMC NN	LAMA4_DAG1	44	0.48577	0.840909	7.57229	0.000361043	0.00354564	Cerebellum	ECM-Receptor	LAMININ	Lama4	Dag1	NN-NN
Astroependymal NN	VLMC NN	BMP6_BMPR1A_ACVR2B	44	0.189505	1	3.40611	0.000369226	0.0036199	Cerebellum	Secreted Signaling	BMP	Bmp6	BMPR1A_ACVR2B	NN-NN
Astroependymal NN	VLMC NN	SEMA3D_NRP1_PLXNA2	44	0.913976	0.840909	18.8824	0.000388948	0.00379393	Cerebellum	Secreted Signaling	SEMA3	Sema3d	NRP1_PLXNA2	NN-NN
Astroependymal NN	VLMC NN	SEMA3D_NRP2_PLXNA2	44	0.918987	0.840909	12.9337	0.000468695	0.00450247	Cerebellum	Secreted Signaling	SEMA3	Sema3d	NRP2_PLXNA2	NN-NN
Astroependymal NN	VLMC NN	CLDN11_CLDN11	44	0.712469	0.931818	20.7711	0.000474884	0.00455584	Cerebellum	Cell-Cell Contact	CLDN	Cldn11	Cldn11	NN-NN
Astroependymal NN	VLMC NN	JAG1_NOTCH4	44	0.0687998	0.931818	2.48494	0.000487011	0.00466047	Cerebellum	Cell-Cell Contact	NOTCH	Jag1	Notch4	NN-NN
Astroependymal NN	VLMC NN	LAMA4_ITGA1_ITGB1	44	0.646666	0.840909	4.70502	0.000489608	0.00468386	Cerebellum	ECM-Receptor	LAMININ	Lama4	ITGA1_ITGB1	NN-NN
Astroependymal NN	VLMC NN	EFNB1_EPHB4	44	0.143995	0.954545	5.42508	0.000621083	0.00582022	Cerebellum	Cell-Cell Contact	EPHB	Efnb1	Ephb4	NN-NN
Astroependymal NN	VLMC NN	BMP6_ACVR1_ACVR2B	44	0.0572136	1	3.42514	0.000672314	0.00625429	Cerebellum	Secreted Signaling	BMP	Bmp6	ACVR1_ACVR2B	NN-NN
Astroependymal NN	VLMC NN	SPP1_ITGAV_ITGB1	44	0.548896	0.522727	12.9684	0.000827471	0.00753733	Cerebellum	Secreted Signaling	SPP1	Spp1	ITGAV_ITGB1	NN-NN
Astroependymal NN	VLMC NN	LAMA4_ITGA3_ITGB1	44	0.335704	0.840909	4.19607	0.00102475	0.0091425	Cerebellum	ECM-Receptor	LAMININ	Lama4	ITGA3_ITGB1	NN-NN
VLMC NN	Astroependymal NN	JAM3_F11R	44	0.142134	1	2.45622	2.07326e-05	0.000250028	Cerebellum	Cell-Cell Contact	JAM	Jam3	F11r	NN-NN
VLMC NN	Astroependymal NN	LAMA2_ITGA3_ITGB1	44	1.20322	0.977273	3.5109	3.79634e-05	0.000440214	Cerebellum	ECM-Receptor	LAMININ	Lama2	ITGA3_ITGB1	NN-NN
VLMC NN	Astroependymal NN	FGF2_FGFR1	44	0.760058	1	2.07944	7.00491e-05	0.000778626	Cerebellum	Secreted Signaling	FGF	Fgf2	Fgfr1	NN-NN
VLMC NN	Astroependymal NN	COL1A1_ITGA3_ITGB1	44	1.05728	0.977273	4.06046	9.07425e-05	0.000991291	Cerebellum	ECM-Receptor	COLLAGEN	Col1a1	ITGA3_ITGB1	NN-NN
VLMC NN	Astroependymal NN	COL1A2_ITGA3_ITGB1	44	1.25554	0.977273	3.39563	0.000116883	0.00125323	Cerebellum	ECM-Receptor	COLLAGEN	Col1a2	ITGA3_ITGB1	NN-NN
VLMC NN	Astroependymal NN	POSTN_ITGAV_ITGB5	44	0.714987	0.977273	2.22111	0.000148935	0.00156895	Cerebellum	Secreted Signaling	PERIOSTIN	Postn	ITGAV_ITGB5	NN-NN
VLMC NN	Astroependymal NN	CXCL12_ACKR3	44	0.870434	0.886364	3.33871	0.000181278	0.00188065	Cerebellum	Secreted Signaling	CXCL	Cxcl12	Ackr3	NN-NN
VLMC NN	Astroependymal NN	EFNB1_EPHA4	44	0.56306	1	2.47475	0.000193258	0.00199705	Cerebellum	Cell-Cell Contact	EPHB	Efnb1	Epha4	NN-NN
VLMC NN	Astroependymal NN	PTN_ITGAV_ITGB3	44	0.82668	0.431818	7.19408	0.000281212	0.00282053	Cerebellum	Secreted Signaling	PTN	Ptn	ITGAV_ITGB3	NN-NN
VLMC NN	Astroependymal NN	WNT5A_FZD2	44	0.742681	0.909091	3.8836	0.000298457	0.00297973	Cerebellum	Secreted Signaling	ncWNT	Wnt5a	Fzd2	NN-NN
VLMC NN	Astroependymal NN	COL1A1_ITGA10_ITGB1	44	1.39779	0.727273	7.94411	0.000301141	0.00300383	Cerebellum	ECM-Receptor	COLLAGEN	Col1a1	ITGA10_ITGB1	NN-NN
VLMC NN	Astroependymal NN	COL6A1_ITGA3_ITGB1	44	0.497705	0.977273	7.21335	0.000307171	0.00305799	Cerebellum	ECM-Receptor	COLLAGEN	Col6a1	ITGA3_ITGB1	NN-NN
VLMC NN	Astroependymal NN	WNT5A_FZD7	44	0.53378	0.863636	3.08871	0.000317572	0.00315229	Cerebellum	Secreted Signaling	ncWNT	Wnt5a	Fzd7	NN-NN
VLMC NN	Astroependymal NN	IGF2_ITGAV_ITGB3	44	0.589859	0.431818	10.7132	0.000318733	0.0031633	Cerebellum	Secreted Signaling	IGF	Igf2	ITGAV_ITGB3	NN-NN
VLMC NN	Astroependymal NN	THBS3_CD47	44	0.219181	0.704545	3.95007	0.000336243	0.00332211	Cerebellum	ECM-Receptor	THBS	Thbs3	Cd47	NN-NN
VLMC NN	Astroependymal NN	COL1A2_ITGA10_ITGB1	44	1.56372	0.727273	6.48191	0.000348705	0.00343413	Cerebellum	ECM-Receptor	COLLAGEN	Col1a2	ITGA10_ITGB1	NN-NN
VLMC NN	Astroependymal NN	COL6A1_CD44	44	0.2801	0.886364	2.8582	0.000414604	0.00402507	Cerebellum	ECM-Receptor	COLLAGEN	Col6a1	Cd44	NN-NN
VLMC NN	Astroependymal NN	COL6A1_ITGA10_ITGB1	44	0.903988	0.727273	16.0172	0.000418418	0.0040592	Cerebellum	ECM-Receptor	COLLAGEN	Col6a1	ITGA10_ITGB1	NN-NN
VLMC NN	Astroependymal NN	LAMC3_ITGA3_ITGB1	44	0.759545	0.977273	4.02979	0.000445679	0.00429724	Cerebellum	ECM-Receptor	LAMININ	Lamc3	ITGA3_ITGB1	NN-NN
VLMC NN	Astroependymal NN	EFNA5_EPHA4	44	0.448903	0.977273	4.43959	0.000459608	0.00442073	Cerebellum	Cell-Cell Contact	EPHA	Efna5	Epha4	NN-NN
VLMC NN	Astroependymal NN	COL4A6_ITGA3_ITGB1	44	0.804266	0.977273	3.62954	0.000479828	0.0045988	Cerebellum	ECM-Receptor	COLLAGEN	Col4a6	ITGA3_ITGB1	NN-NN
VLMC NN	Astroependymal NN	COL4A6_ITGA10_ITGB1	44	1.2182	0.727273	7.51017	0.000506643	0.00483433	Cerebellum	ECM-Receptor	COLLAGEN	Col4a6	ITGA10_ITGB1	NN-NN
VLMC NN	Astroependymal NN	COL6A2_ITGA10_ITGB1	44	0.712217	0.727273	23.5335	0.000534303	0.00507408	Cerebellum	ECM-Receptor	COLLAGEN	Col6a2	ITGA10_ITGB1	NN-NN
VLMC NN	Astroependymal NN	COL4A4_ITGAV_ITGB8	44	0.592036	0.909091	3.12235	0.000534291	0.00507408	Cerebellum	ECM-Receptor	COLLAGEN	Col4a4	ITGAV_ITGB8	NN-NN
VLMC NN	Astroependymal NN	LAMC1_ITGA3_ITGB1	44	0.890357	0.977273	3.1517	0.000546883	0.0051819	Cerebellum	ECM-Receptor	LAMININ	Lamc1	ITGA3_ITGB1	NN-NN
VLMC NN	Astroependymal NN	WNT4_FZD7_LRP6	44	0.784216	0.863636	8.45702	0.000556543	0.00526404	Cerebellum	Secreted Signaling	WNT	Wnt4	FZD7_LRP6	NN-NN
VLMC NN	Astroependymal NN	COL4A2_ITGA10_ITGB1	44	1.004	0.727273	8.42008	0.000561966	0.0053102	Cerebellum	ECM-Receptor	COLLAGEN	Col4a2	ITGA10_ITGB1	NN-NN
VLMC NN	Astroependymal NN	WNT4_FZD2_LRP6	44	1.00158	0.909091	8.45328	0.000590059	0.00555206	Cerebellum	Secreted Signaling	WNT	Wnt4	FZD2_LRP6	NN-NN
VLMC NN	Astroependymal NN	COL4A2_ITGA3_ITGB1	44	0.599414	0.977273	3.73084	0.000590857	0.00555849	Cerebellum	ECM-Receptor	COLLAGEN	Col4a2	ITGA3_ITGB1	NN-NN
VLMC NN	Astroependymal NN	LAMA1_ITGA3_ITGB1	44	1.13314	0.977273	2.62358	0.000669481	0.00623054	Cerebellum	ECM-Receptor	LAMININ	Lama1	ITGA3_ITGB1	NN-NN
VLMC NN	Astroependymal NN	COL1A2_ITGA11_ITGB1	44	0.531455	0.431818	17.4627	0.000702858	0.00651068	Cerebellum	ECM-Receptor	COLLAGEN	Col1a2	ITGA11_ITGB1	NN-NN
VLMC NN	Astroependymal NN	THBS3_SDC4	44	0.444852	0.704545	2.6389	0.000722531	0.00667445	Cerebellum	ECM-Receptor	THBS	Thbs3	Sdc4	NN-NN
VLMC NN	Astroependymal NN	THBS1_ITGA3_ITGB1	44	0.231961	0.977273	7.90412	0.000723396	0.00668092	Cerebellum	ECM-Receptor	THBS	Thbs1	ITGA3_ITGB1	NN-NN
VLMC NN	Astroependymal NN	COL4A5_ITGA10_ITGB1	44	1.30847	0.727273	6.02208	0.000761765	0.0070017	Cerebellum	ECM-Receptor	COLLAGEN	Col4a5	ITGA10_ITGB1	NN-NN
VLMC NN	Astroependymal NN	SEMA4A_PLXNB2	44	0.05291	0.681818	4.1168	0.000766168	0.00703713	Cerebellum	Cell-Cell Contact	SEMA4	Sema4a	Plxnb2	NN-NN
VLMC NN	Astroependymal NN	COL4A1_ITGA10_ITGB1	44	1.10519	0.727273	6.48755	0.000766798	0.0070424	Cerebellum	ECM-Receptor	COLLAGEN	Col4a1	ITGA10_ITGB1	NN-NN
VLMC NN	Astroependymal NN	LAMA2_ITGA9_ITGB1	44	0.730992	0.636364	3.46468	0.000769008	0.00706013	Cerebellum	ECM-Receptor	LAMININ	Lama2	ITGA9_ITGB1	NN-NN
VLMC NN	Astroependymal NN	COL6A3_ITGA10_ITGB1	44	0.586143	0.727273	15.9191	0.000775891	0.00711521	Cerebellum	ECM-Receptor	COLLAGEN	Col6a3	ITGA10_ITGB1	NN-NN
VLMC NN	Astroependymal NN	WNT4_FZD2_LRP5	44	0.759339	0.909091	15.1346	0.000779129	0.00714116	Cerebellum	Secreted Signaling	WNT	Wnt4	FZD2_LRP5	NN-NN
VLMC NN	Astroependymal NN	THBS2_ITGAV_ITGB3	44	0.0804098	0.431818	25.697	0.000781952	0.00716408	Cerebellum	ECM-Receptor	THBS	Thbs2	ITGAV_ITGB3	NN-NN
VLMC NN	Astroependymal NN	MIF_ACKR3	44	0.304896	0.886364	6.2623	0.000801982	0.00733028	Cerebellum	Secreted Signaling	MIF	Mif	Ackr3	NN-NN
VLMC NN	Astroependymal NN	COL9A2_ITGA10_ITGB1	44	0.711511	0.681818	46.9309	0.000820348	0.00747802	Cerebellum	ECM-Receptor	COLLAGEN	Col9a2	ITGA10_ITGB1	NN-NN
VLMC NN	Astroependymal NN	THBS2_ITGA3_ITGB1	44	0.408097	0.977273	8.80694	0.000866994	0.00786102	Cerebellum	ECM-Receptor	THBS	Thbs2	ITGA3_ITGB1	NN-NN
VLMC NN	Astroependymal NN	COL1A1_ITGA11_ITGB1	44	0.429846	0.431818	23.8129	0.000923397	0.00831659	Cerebellum	ECM-Receptor	COLLAGEN	Col1a1	ITGA11_ITGB1	NN-NN
VLMC NN	Astroependymal NN	COL1A1_ITGA9_ITGB1	44	0.653919	0.636364	4.01708	0.000924504	0.00832595	Cerebellum	ECM-Receptor	COLLAGEN	Col1a1	ITGA9_ITGB1	NN-NN
VLMC NN	Astroependymal NN	COL6A1_ITGA9_ITGB1	44	0.269736	0.636364	6.7256	0.000931037	0.00837861	Cerebellum	ECM-Receptor	COLLAGEN	Col6a1	ITGA9_ITGB1	NN-NN
VLMC NN	Astroependymal NN	LAMB1_ITGA3_ITGB1	44	0.326754	0.977273	4.806	0.000993874	0.00889107	Cerebellum	ECM-Receptor	LAMININ	Lamb1	ITGA3_ITGB1	NN-NN
VLMC NN	Astroependymal NN	WNT4_FZD7_LRP5	44	0.5574	0.863636	21.2929	0.00100155	0.00895483	Cerebellum	Secreted Signaling	WNT	Wnt4	FZD7_LRP5	NN-NN
VLMC NN	Astroependymal NN	COL4A1_ITGA3_ITGB1	44	0.720361	0.977273	3.04934	0.00100733	0.00900087	Cerebellum	ECM-Receptor	COLLAGEN	Col4a1	ITGA3_ITGB1	NN-NN
VLMC NN	Astroependymal NN	LAMB2_ITGA3_ITGB1	44	0.460139	0.977273	7.42688	0.00110645	0.00979739	Cerebellum	ECM-Receptor	LAMININ	Lamb2	ITGA3_ITGB1	NN-NN
VLMC NN	Astroependymal NN	IGF1_ITGAV_ITGB3	44	0.0591062	0.431818	43.6448	0.00110686	0.00980038	Cerebellum	Secreted Signaling	IGF	Igf1	ITGAV_ITGB3	NN-NN
VLMC NN	Astroependymal NN	COL6A1_SDC1	44	0.0800734	0.568182	4.38213	0.00111296	0.00984939	Cerebellum	ECM-Receptor	COLLAGEN	Col6a1	Sdc1	NN-NN
VLMC NN	Astroependymal NN	COL6A2_ITGA3_ITGB1	44	0.338088	0.977273	7.72674	0.00112523	0.00994717	Cerebellum	ECM-Receptor	COLLAGEN	Col6a2	ITGA3_ITGB1	NN-NN
BAM NN	Bergmann NN	LAMB1_DAG1	118	0.149626	0.525424	4.8503	2.50612e-07	3.76627e-06	Cerebellum	ECM-Receptor	LAMININ	Lamb1	Dag1	NN-NN
BAM NN	Bergmann NN	LAMB1_ITGAV_ITGB8	118	0.241288	0.525424	4.44515	7.93523e-07	1.13176e-05	Cerebellum	ECM-Receptor	LAMININ	Lamb1	ITGAV_ITGB8	NN-NN
BAM NN	Bergmann NN	THBS1_SDC4	118	0.231616	0.440678	7.38579	2.06626e-06	2.81857e-05	Cerebellum	ECM-Receptor	THBS	Thbs1	Sdc4	NN-NN
BAM NN	Bergmann NN	THBS1_CD47	118	0.148516	0.440678	8.40851	2.53623e-06	3.42582e-05	Cerebellum	ECM-Receptor	THBS	Thbs1	Cd47	NN-NN
BAM NN	Bergmann NN	LAMB1_ITGA6_ITGB1	118	0.0587529	0.525424	4.91739	6.83275e-06	8.75852e-05	Cerebellum	ECM-Receptor	LAMININ	Lamb1	ITGA6_ITGB1	NN-NN
BAM NN	Bergmann NN	LAMB1_SV2B	118	0.0497228	0.525424	4.79975	8.7226e-06	0.000110312	Cerebellum	ECM-Receptor	LAMININ	Lamb1	Sv2b	NN-NN
BAM NN	Bergmann NN	LAMB1_CD44	118	0.00963638	0.516949	9.26544	1.01445e-05	0.000127267	Cerebellum	ECM-Receptor	LAMININ	Lamb1	Cd44	NN-NN
BAM NN	Bergmann NN	LAMB1_ITGA7_ITGB1	118	0.00392893	0.483051	5.53168	0.000117687	0.00126112	Cerebellum	ECM-Receptor	LAMININ	Lamb1	ITGA7_ITGB1	NN-NN
BAM NN	Bergmann NN	WNT2B_FZD1_LRP6	118	0.0618171	0.483051	3.03556	0.000520677	0.0049551	Cerebellum	Secreted Signaling	WNT	Wnt2b	FZD1_LRP6	NN-NN
BAM NN	Bergmann NN	GDF9_ACVR1B_BMPR2	118	0.0198603	0.618644	3.11581	0.000616561	0.00578162	Cerebellum	Secreted Signaling	GDF	Gdf9	ACVR1B_BMPR2	NN-NN
BAM NN	Bergmann NN	WNT2B_FZD3_LRP6	118	0.0179553	0.483051	3.1674	0.000746762	0.0068762	Cerebellum	Secreted Signaling	WNT	Wnt2b	FZD3_LRP6	NN-NN
Bergmann NN	BAM NN	WNT5A_FZD7	118	0.0223106	0.881356	2.2329	0.000495029	0.00473275	Cerebellum	Secreted Signaling	ncWNT	Wnt5a	Fzd7	NN-NN
BAM NN	Endo NN	ITGA4_ITGB1_VCAM1	465	2.83602	0.933333	3.86687	0	0	Cerebellum	Cell-Cell Contact	VCAM	ITGA4_ITGB1	Vcam1	NN-NN
BAM NN	Endo NN	ITGA9_ITGB1_VCAM1	465	2.58908	0.933333	3.79821	0	0	Cerebellum	Cell-Cell Contact	VCAM	ITGA9_ITGB1	Vcam1	NN-NN
BAM NN	Endo NN	NAMPT_ITGA5_ITGB1	465	1.03688	0.993548	2.51618	2.20144e-34	9.81386e-33	Cerebellum	Secreted Signaling	VISFATIN	Nampt	ITGA5_ITGB1	NN-NN
BAM NN	Endo NN	LAMC1_ITGA3_ITGB1	465	0.553926	0.95914	3.04317	1.51779e-23	5.13645e-22	Cerebellum	ECM-Receptor	LAMININ	Lamc1	ITGA3_ITGB1	NN-NN
BAM NN	Endo NN	ITGB2_ICAM1	465	0.38504	0.980645	2.72679	1.88573e-22	6.18474e-21	Cerebellum	Cell-Cell Contact	ITGAL-ITGB2	ITGAL_ITGB2	Icam1	NN-NN
BAM NN	Endo NN	IGF1_ITGA6_ITGB4	465	0.614817	0.531183	3.81205	6.74628e-22	2.17526e-20	Cerebellum	Secreted Signaling	IGF	Igf1	ITGA6_ITGB4	NN-NN
BAM NN	Endo NN	AGRN_DAG1	465	0.163468	0.913978	2.19159	4.59439e-18	1.2994e-16	Cerebellum	ECM-Receptor	AGRN	Agrn	Dag1	NN-NN
BAM NN	Endo NN	SEMA6D_PLXNA1_KDR	465	0.678217	0.95914	2.11024	1.56439e-16	4.17167e-15	Cerebellum	Cell-Cell Contact	SEMA6	Sema6d	PLXNA1_KDR	NN-NN
BAM NN	Endo NN	IL4_IL4R	465	0.0719514	0.963441	2.63394	1.62585e-16	4.33122e-15	Cerebellum	Secreted Signaling	IL4	Il4	Il4ra	NN-NN
BAM NN	Endo NN	OSM_LIFR_IL6ST	465	0.431477	0.860215	2.95028	2.37561e-16	6.28474e-15	Cerebellum	Secreted Signaling	OSM	Osm	LIFR_IL6ST	NN-NN
BAM NN	Endo NN	SEMA3C_NRP2_PLXNA2	465	0.585241	0.830108	2.83406	5.25916e-16	1.37349e-14	Cerebellum	Secreted Signaling	SEMA3	Sema3c	NRP2_PLXNA2	NN-NN
BAM NN	Endo NN	LAMB2_ITGA3_ITGB1	465	0.269265	0.827957	3.36786	7.14507e-16	1.8506e-14	Cerebellum	ECM-Receptor	LAMININ	Lamb2	ITGA3_ITGB1	NN-NN
BAM NN	Endo NN	IGF2_ITGA6_ITGB4	465	0.2873	0.531183	4.84974	2.43773e-15	6.16489e-14	Cerebellum	Secreted Signaling	IGF	Igf2	ITGA6_ITGB4	NN-NN
BAM NN	Endo NN	OSM_OSMR_IL6ST	465	0.42602	0.860215	2.81185	3.86914e-15	9.70054e-14	Cerebellum	Secreted Signaling	OSM	Osm	OSMR_IL6ST	NN-NN
BAM NN	Endo NN	SEMA4A_PLXNB2	465	0.115658	0.772043	2.77785	4.79773e-15	1.19783e-13	Cerebellum	Cell-Cell Contact	SEMA4	Sema4a	Plxnb2	NN-NN
BAM NN	Endo NN	LAMC1_ITGA9_ITGB1	465	0.225055	0.636559	6.36287	1.57208e-14	3.82761e-13	Cerebellum	ECM-Receptor	LAMININ	Lamc1	ITGA9_ITGB1	NN-NN
BAM NN	Endo NN	SEMA3C_NRP2_PLXNA4	465	0.223192	0.827957	5.06705	1.66237e-14	4.041e-13	Cerebellum	Secreted Signaling	SEMA3	Sema3c	NRP2_PLXNA4	NN-NN
BAM NN	Endo NN	COL4A1_ITGA1_ITGB1	465	0.810392	0.580645	2.31034	2.34035e-14	5.652e-13	Cerebellum	ECM-Receptor	COLLAGEN	Col4a1	ITGA1_ITGB1	NN-NN
BAM NN	Endo NN	SEMA3C_NRP1_NRP2	465	0.413624	0.830108	3.01242	2.90258e-14	6.97193e-13	Cerebellum	Secreted Signaling	SEMA3	Sema3c	NRP1_NRP2	NN-NN
BAM NN	Endo NN	SEMA4A_NRP1_PLXNA1	465	0.351547	0.95914	2.06395	4.60599e-14	1.09654e-12	Cerebellum	Cell-Cell Contact	SEMA4	Sema4a	NRP1_PLXNA1	NN-NN
BAM NN	Endo NN	IL4_IL4R_IL2RG	465	0.0794296	0.963441	4.92438	6.49062e-14	1.53401e-12	Cerebellum	Secreted Signaling	IL2	Il4	IL4R_IL2RG	NN-NN
BAM NN	Endo NN	CD46_JAG1	465	0.186642	0.952688	2.21923	9.41062e-14	2.20221e-12	Cerebellum	Cell-Cell Contact	CD46	Cd46	Jag1	NN-NN
BAM NN	Endo NN	IGF2_IGF2R	465	0.192338	0.952688	2.32638	1.64821e-13	3.80601e-12	Cerebellum	Secreted Signaling	IGF	Igf2	Igf2r	NN-NN
BAM NN	Endo NN	IL4_IL4R_IL13RA1	465	0.048758	0.95914	3.58481	1.65979e-13	3.83168e-12	Cerebellum	Secreted Signaling	IL4	Il4	IL4R_IL13RA1	NN-NN
BAM NN	Endo NN	COL1A2_ITGA3_ITGB1	465	0.386376	0.701075	3.16645	3.00245e-13	6.83825e-12	Cerebellum	ECM-Receptor	COLLAGEN	Col1a2	ITGA3_ITGB1	NN-NN
BAM NN	Endo NN	COL4A1_ITGA3_ITGB1	465	0.190554	0.565591	4.34534	3.29301e-13	7.48467e-12	Cerebellum	ECM-Receptor	COLLAGEN	Col4a1	ITGA3_ITGB1	NN-NN
BAM NN	Endo NN	SEMA4D_PLXNB2	465	0.0754719	0.772043	2.54694	1.25471e-12	2.76944e-11	Cerebellum	Cell-Cell Contact	SEMA4	Sema4d	Plxnb2	NN-NN
BAM NN	Endo NN	LAMC1_ITGA6_ITGB4	465	0.11066	0.522581	5.88483	1.47461e-12	3.24631e-11	Cerebellum	ECM-Receptor	LAMININ	Lamc1	ITGA6_ITGB4	NN-NN
BAM NN	Endo NN	NRG2_ERBB2_ERBB4	465	0.0440379	0.894624	2.48202	4.62418e-12	9.90787e-11	Cerebellum	Secreted Signaling	NRG	Nrg2	ERBB2_ERBB4	NN-NN
BAM NN	Endo NN	EBI3_IL27RA_IL6ST	465	0.122996	0.673118	3.63195	7.36005e-12	1.55679e-10	Cerebellum	Secreted Signaling	IL12	IL27 complex	IL27RA_IL6ST	NN-NN
BAM NN	Endo NN	COL4A2_ITGA1_ITGB1	465	0.706077	0.625806	2.03325	2.0536e-11	4.21925e-10	Cerebellum	ECM-Receptor	COLLAGEN	Col4a2	ITGA1_ITGB1	NN-NN
BAM NN	Endo NN	COL1A1_ITGA3_ITGB1	465	0.300268	0.670968	2.82419	2.23386e-11	4.57884e-10	Cerebellum	ECM-Receptor	COLLAGEN	Col1a1	ITGA3_ITGB1	NN-NN
BAM NN	Endo NN	SEMA3C_NRP1_PLXNA1	465	0.0674967	0.855914	2.84961	2.85743e-11	5.81071e-10	Cerebellum	Secreted Signaling	SEMA3	Sema3c	NRP1_PLXNA1	NN-NN
BAM NN	Endo NN	SEMA3C_NRP2_PLXNA1	465	0.0809982	0.795699	5.97763	3.00925e-11	6.11184e-10	Cerebellum	Secreted Signaling	SEMA3	Sema3c	NRP2_PLXNA1	NN-NN
BAM NN	Endo NN	TGFB1_ACVR1B_TGFBR2	465	0.327698	0.621505	2.12089	3.15432e-11	6.3969e-10	Cerebellum	Secreted Signaling	TGFb	Tgfb1	ACVR1B_TGFbR2	NN-NN
BAM NN	Endo NN	SEMA3C_NRP1_PLXNA4	465	0.214815	0.892473	2.21119	4.29885e-11	8.64413e-10	Cerebellum	Secreted Signaling	SEMA3	Sema3c	NRP1_PLXNA4	NN-NN
BAM NN	Endo NN	TNR_ITGA9_ITGB1	465	0.106333	0.578495	5.50076	4.44154e-11	8.92078e-10	Cerebellum	ECM-Receptor	TENASCIN	Tnr	ITGA9_ITGB1	NN-NN
BAM NN	Endo NN	COL4A2_ITGA3_ITGB1	465	0.152095	0.615054	3.65394	2.73783e-10	5.22421e-09	Cerebellum	ECM-Receptor	COLLAGEN	Col4a2	ITGA3_ITGB1	NN-NN
BAM NN	Endo NN	COL1A2_ITGA9_ITGB1	465	0.183107	0.483871	6.73504	4.78921e-10	8.97671e-09	Cerebellum	ECM-Receptor	COLLAGEN	Col1a2	ITGA9_ITGB1	NN-NN
BAM NN	Endo NN	COL1A1_ITGA9_ITGB1	465	0.153072	0.477419	6.40392	7.54864e-10	1.39268e-08	Cerebellum	ECM-Receptor	COLLAGEN	Col1a1	ITGA9_ITGB1	NN-NN
BAM NN	Endo NN	SPP1_ITGA5_ITGB1	465	0.228948	0.627957	3.01322	9.24088e-10	1.69466e-08	Cerebellum	Secreted Signaling	SPP1	Spp1	ITGA5_ITGB1	NN-NN
BAM NN	Endo NN	LAMB2_ITGA6_ITGB4	465	0.0407768	0.460215	5.2771	1.29578e-09	2.34897e-08	Cerebellum	ECM-Receptor	LAMININ	Lamb2	ITGA6_ITGB4	NN-NN
BAM NN	Endo NN	LAMB2_ITGA9_ITGB1	465	0.104057	0.556989	6.07133	1.85956e-09	3.3327e-08	Cerebellum	ECM-Receptor	LAMININ	Lamb2	ITGA9_ITGB1	NN-NN
BAM NN	Endo NN	COL6A1_ITGA1_ITGB1	465	0.475865	0.415054	2.37011	2.49297e-09	4.4241e-08	Cerebellum	ECM-Receptor	COLLAGEN	Col6a1	ITGA1_ITGB1	NN-NN
BAM NN	Endo NN	ANGPT2_ITGA5_ITGB1	465	0.0992361	0.507527	3.69765	2.75296e-09	4.86712e-08	Cerebellum	Secreted Signaling	ANGPT	Angpt2	ITGA5_ITGB1	NN-NN
BAM NN	Endo NN	COL4A2_ITGA10_ITGB1	465	0.0278709	0.477419	7.10939	3.66661e-09	6.42479e-08	Cerebellum	ECM-Receptor	COLLAGEN	Col4a2	ITGA10_ITGB1	NN-NN
BAM NN	Endo NN	COL4A1_ITGA9_ITGB1	465	0.0972733	0.402151	8.73597	4.55274e-09	7.91453e-08	Cerebellum	ECM-Receptor	COLLAGEN	Col4a1	ITGA9_ITGB1	NN-NN
BAM NN	Endo NN	SPP1_ITGA9_ITGB1	465	0.133678	0.423656	9.31687	4.70772e-09	8.17234e-08	Cerebellum	Secreted Signaling	SPP1	Spp1	ITGA9_ITGB1	NN-NN
BAM NN	Endo NN	ANGPTL2_ITGA5_ITGB1	465	0.128026	0.576344	3.19633	6.18303e-09	1.06367e-07	Cerebellum	Secreted Signaling	ANGPTL	Angptl2	ITGA5_ITGB1	NN-NN
BAM NN	Endo NN	NCAM1_L1CAM	465	0.0178088	0.8	2.26269	7.39446e-09	1.2646e-07	Cerebellum	Cell-Cell Contact	NCAM	Ncam1	L1cam	NN-NN
BAM NN	Endo NN	COL1A2_ITGA10_ITGB1	465	0.0915196	0.550538	4.51101	1.15497e-08	1.94515e-07	Cerebellum	ECM-Receptor	COLLAGEN	Col1a2	ITGA10_ITGB1	NN-NN
BAM NN	Endo NN	COL4A1_ITGA10_ITGB1	465	0.0344609	0.443011	4.9017	1.58908e-08	2.646e-07	Cerebellum	ECM-Receptor	COLLAGEN	Col4a1	ITGA10_ITGB1	NN-NN
BAM NN	Endo NN	SEMA4C_PLXNB2	465	0.0226185	0.752688	2.90083	1.70109e-08	2.82539e-07	Cerebellum	Cell-Cell Contact	SEMA4	Sema4c	Plxnb2	NN-NN
BAM NN	Endo NN	COL4A2_ITGA9_ITGB1	465	0.0688367	0.434409	7.68008	1.52782e-07	2.34205e-06	Cerebellum	ECM-Receptor	COLLAGEN	Col4a2	ITGA9_ITGB1	NN-NN
BAM NN	Endo NN	FN1_ITGA5_ITGB1	465	0.0564261	0.402151	5.94264	1.64936e-07	2.52189e-06	Cerebellum	ECM-Receptor	FN1	Fn1	ITGA5_ITGB1	NN-NN
BAM NN	Endo NN	LAMA2_ITGA9_ITGB1	465	0.0888224	0.412903	7.3816	1.70415e-07	2.60126e-06	Cerebellum	ECM-Receptor	LAMININ	Lama2	ITGA9_ITGB1	NN-NN
BAM NN	Endo NN	SEMA6B_PLXNA4	465	0.0421336	0.821505	2.01154	1.84427e-07	2.80692e-06	Cerebellum	Cell-Cell Contact	SEMA6	Sema6b	Plxna4	NN-NN
BAM NN	Endo NN	LAMA2_ITGA3_ITGB1	465	0.173198	0.619355	2.67919	1.85712e-07	2.82577e-06	Cerebellum	ECM-Receptor	LAMININ	Lama2	ITGA3_ITGB1	NN-NN
BAM NN	Endo NN	SEMA6A_PLXNA4	465	0.0589048	0.729032	2.31788	4.40543e-07	6.45534e-06	Cerebellum	Cell-Cell Contact	SEMA6	Sema6a	Plxna4	NN-NN
BAM NN	Endo NN	ANGPTL2_TLR4	465	0.00763664	0.470968	3.98035	5.78758e-07	8.38066e-06	Cerebellum	Secreted Signaling	ANGPTL	Angptl2	Tlr4	NN-NN
BAM NN	Endo NN	BMP7_ACVR1_BMPR2	465	0.362775	0.460215	2.14163	6.41622e-07	9.24224e-06	Cerebellum	Secreted Signaling	BMP	Bmp7	ACVR1_BMPR2	NN-NN
BAM NN	Endo NN	EDA_EDAR	465	0.0137375	0.51828	2.81776	7.25836e-07	1.03922e-05	Cerebellum	Secreted Signaling	EDA	Eda	Edar	NN-NN
BAM NN	Endo NN	COL1A1_ITGA10_ITGB1	465	0.0631976	0.524731	3.43346	7.31501e-07	1.04697e-05	Cerebellum	ECM-Receptor	COLLAGEN	Col1a1	ITGA10_ITGB1	NN-NN
BAM NN	Endo NN	FGF9_FGFR3	465	0.0167308	0.494624	3.23819	9.027e-07	1.27971e-05	Cerebellum	Secreted Signaling	FGF	Fgf9	Fgfr3	NN-NN
BAM NN	Endo NN	PTN_SDC1	465	0.0561567	0.554839	4.27158	1.03239e-06	1.45479e-05	Cerebellum	Secreted Signaling	PTN	Ptn	Sdc1	NN-NN
BAM NN	Endo NN	JAM2_ITGA3_ITGB1	465	0.129603	0.548387	2.5181	1.07597e-06	1.51245e-05	Cerebellum	Cell-Cell Contact	JAM	Jam2	ITGA3_ITGB1	NN-NN
BAM NN	Endo NN	LAMC3_ITGA3_ITGB1	465	0.145887	0.447312	2.5578	1.12627e-06	1.57943e-05	Cerebellum	ECM-Receptor	LAMININ	Lamc3	ITGA3_ITGB1	NN-NN
BAM NN	Endo NN	CCL2_ACKR1	465	0.0922327	0.445161	2.91758	3.54913e-06	4.71251e-05	Cerebellum	Secreted Signaling	CCL	Ccl2	Ackr1	NN-NN
BAM NN	Endo NN	BMP7_ACVR1_ACVR2A	465	0.0643319	0.458065	3.57225	3.67057e-06	4.86451e-05	Cerebellum	Secreted Signaling	BMP	Bmp7	ACVR1_ACVR2A	NN-NN
BAM NN	Endo NN	IL1A_IL1R1_IL1RAP	465	0.164778	0.655914	3.07715	5.08169e-06	6.61626e-05	Cerebellum	Secreted Signaling	IL1	Il1a	IL1R1_IL1RAP	NN-NN
BAM NN	Endo NN	FGF9_FGFR2	465	0.0454634	0.509677	2.06106	6.99273e-06	8.95044e-05	Cerebellum	Secreted Signaling	FGF	Fgf9	Fgfr2	NN-NN
BAM NN	Endo NN	COL1A1_SDC1	465	0.0100975	0.402151	5.28935	8.59985e-06	0.000108867	Cerebellum	ECM-Receptor	COLLAGEN	Col1a1	Sdc1	NN-NN
BAM NN	Endo NN	NRG1_ERBB2_ERBB4	465	0.00852631	0.888172	2.07518	9.87168e-06	0.000123997	Cerebellum	Secreted Signaling	NRG	Nrg1	ERBB2_ERBB4	NN-NN
BAM NN	Endo NN	FGF9_FGFR1	465	0.0154372	0.492473	2.71877	9.96623e-06	0.000125144	Cerebellum	Secreted Signaling	FGF	Fgf9	Fgfr1	NN-NN
BAM NN	Endo NN	CCL25_ACKR4	465	0.00532358	0.434409	2.68246	1.67948e-05	0.00020511	Cerebellum	Secreted Signaling	CCL	Ccl25	Ackr4	NN-NN
BAM NN	Endo NN	CCL7_ACKR1	465	0.092067	0.447312	2.65221	1.88106e-05	0.000228211	Cerebellum	Secreted Signaling	CCL	Ccl7	Ackr1	NN-NN
BAM NN	Endo NN	BMP6_ACVR1_ACVR2A	465	0.117542	0.67957	2.00347	1.92849e-05	0.000233537	Cerebellum	Secreted Signaling	BMP	Bmp6	ACVR1_ACVR2A	NN-NN
BAM NN	Endo NN	IGF1_ITGAV_ITGB3	465	0.0638899	0.421505	2.14186	2.94199e-05	0.000346759	Cerebellum	Secreted Signaling	IGF	Igf1	ITGAV_ITGB3	NN-NN
BAM NN	Endo NN	TNR_SDC1	465	0.00645669	0.496774	5.93873	3.72047e-05	0.000431887	Cerebellum	ECM-Receptor	TENASCIN	Tnr	Sdc1	NN-NN
BAM NN	Endo NN	SEMA5A_PLXNA1	465	0.00455131	0.513978	2.09966	3.91747e-05	0.000453399	Cerebellum	Cell-Cell Contact	SEMA5	Sema5a	Plxna1	NN-NN
BAM NN	Endo NN	MDK_SDC1	465	0.00387948	0.462366	3.09657	4.01125e-05	0.000463617	Cerebellum	Secreted Signaling	MK	Mdk	Sdc1	NN-NN
BAM NN	Endo NN	WNT4_FZD8_LRP6	465	0.028364	0.670968	2.32823	4.10734e-05	0.000474028	Cerebellum	Secreted Signaling	WNT	Wnt4	FZD8_LRP6	NN-NN
BAM NN	Endo NN	COL1A2_SDC1	465	0.0158395	0.406452	6.6094	9.76988e-05	0.00106135	Cerebellum	ECM-Receptor	COLLAGEN	Col1a2	Sdc1	NN-NN
BAM NN	Endo NN	L1CAM_L1CAM	465	0.00498568	0.524731	2.65073	0.000109641	0.00118002	Cerebellum	Cell-Cell Contact	L1CAM	L1cam	L1cam	NN-NN
BAM NN	Endo NN	WNT4_FZD8_LRP5	465	0.0155998	0.670968	2.20517	0.000112062	0.00120444	Cerebellum	Secreted Signaling	WNT	Wnt4	FZD8_LRP5	NN-NN
BAM NN	Endo NN	CCL8_ACKR1	465	0.0470477	0.43871	2.55197	0.000197348	0.00203588	Cerebellum	Secreted Signaling	CCL	Ccl8	Ackr1	NN-NN
BAM NN	Endo NN	BMP7_ACVR1_ACVR2B	465	0.024849	0.447312	3.27792	0.000235199	0.00239085	Cerebellum	Secreted Signaling	BMP	Bmp7	ACVR1_ACVR2B	NN-NN
BAM NN	Endo NN	COL1A2_SDC4	465	0.0260533	0.597849	2.08582	0.000400367	0.00389708	Cerebellum	ECM-Receptor	COLLAGEN	Col1a2	Sdc4	NN-NN
BAM NN	Endo NN	COL4A1_SDC4	465	0.0084259	0.488172	2.05314	0.000596633	0.00560852	Cerebellum	ECM-Receptor	COLLAGEN	Col4a1	Sdc4	NN-NN
BAM NN	Endo NN	PDGFC_PDGFRA	465	0.0858419	0.468817	2.64001	0.000910629	0.00821371	Cerebellum	Secreted Signaling	PDGF	Pdgfc	Pdgfra	NN-NN
Endo NN	BAM NN	LAMA3_ITGA9_ITGB1	465	1.02252	0.978495	2.37062	4.84341e-40	2.44595e-38	Cerebellum	ECM-Receptor	LAMININ	Lama3	ITGA9_ITGB1	NN-NN
Endo NN	BAM NN	LAMA3_ITGA6_ITGB1	465	0.796367	0.978495	2.34922	2.82215e-33	1.22503e-31	Cerebellum	ECM-Receptor	LAMININ	Lama3	ITGA6_ITGB1	NN-NN
Endo NN	BAM NN	LAMA3_DAG1	465	0.341107	0.978495	2.87066	5.53039e-33	2.38496e-31	Cerebellum	ECM-Receptor	LAMININ	Lama3	Dag1	NN-NN
Endo NN	BAM NN	COL6A6_SDC4	465	0.335257	0.434409	7.27538	2.97272e-22	9.6926e-21	Cerebellum	ECM-Receptor	COLLAGEN	Col6a6	Sdc4	NN-NN
Endo NN	BAM NN	COL6A6_ITGA9_ITGB1	465	0.349967	0.434409	6.88887	1.76786e-21	5.63486e-20	Cerebellum	ECM-Receptor	COLLAGEN	Col6a6	ITGA9_ITGB1	NN-NN
Endo NN	BAM NN	ICAM1_ITGAM_ITGB2	465	0.478826	0.980645	2.56514	3.69027e-20	1.12308e-18	Cerebellum	Cell-Cell Contact	ICAM	Icam1	ITGAM_ITGB2	NN-NN
Endo NN	BAM NN	LAMC3_DAG1	465	0.15397	0.991398	2.04922	1.3469e-19	4.02643e-18	Cerebellum	ECM-Receptor	LAMININ	Lamc3	Dag1	NN-NN
Endo NN	BAM NN	DLL1_NOTCH2	465	0.210666	0.827957	2.22556	1.55989e-18	4.49124e-17	Cerebellum	Cell-Cell Contact	NOTCH	Dll1	Notch2	NN-NN
Endo NN	BAM NN	LAMA1_ITGA9_ITGB1	465	0.288579	0.653763	4.78415	4.48177e-18	1.26799e-16	Cerebellum	ECM-Receptor	LAMININ	Lama1	ITGA9_ITGB1	NN-NN
Endo NN	BAM NN	ICOSL_CD28	465	0.0745036	0.780645	3.55098	1.04387e-16	2.80223e-15	Cerebellum	Cell-Cell Contact	ICOS	Icosl	Cd28	NN-NN
Endo NN	BAM NN	BMP2_BMPR1A_BMPR2	465	0.137021	0.539785	4.30417	6.27512e-16	1.62924e-14	Cerebellum	Secreted Signaling	BMP	Bmp2	BMPR1A_BMPR2	NN-NN
Endo NN	BAM NN	ITGA9_ITGB1_VCAM1	465	0.489782	0.645161	3.24081	1.27053e-15	3.25418e-14	Cerebellum	Cell-Cell Contact	VCAM	ITGA9_ITGB1	Vcam1	NN-NN
Endo NN	BAM NN	LAMA1_ITGA6_ITGB1	465	0.224467	0.653763	4.82819	4.85366e-15	1.2113e-13	Cerebellum	ECM-Receptor	LAMININ	Lama1	ITGA6_ITGB1	NN-NN
Endo NN	BAM NN	DLL1_NOTCH1	465	0.0845564	0.827957	2.07955	7.22313e-14	1.70286e-12	Cerebellum	Cell-Cell Contact	NOTCH	Dll1	Notch1	NN-NN
Endo NN	BAM NN	LAMA3_SV2A	465	0.0728058	0.8	3.08301	6.53657e-13	1.46473e-11	Cerebellum	ECM-Receptor	LAMININ	Lama3	Sv2a	NN-NN
Endo NN	BAM NN	BMP2_BMPR1A_ACVR2A	465	0.0270166	0.539785	4.64688	7.91755e-13	1.76576e-11	Cerebellum	Secreted Signaling	BMP	Bmp2	BMPR1A_ACVR2A	NN-NN
Endo NN	BAM NN	WNT5A_FZD7	465	0.165657	0.88172	2.96377	8.33271e-13	1.85666e-11	Cerebellum	Secreted Signaling	ncWNT	Wnt5a	Fzd7	NN-NN
Endo NN	BAM NN	SEMA3G_NRP2_PLXNA1	465	0.249653	0.939785	2.71377	1.44135e-11	2.99101e-10	Cerebellum	Secreted Signaling	SEMA3	Sema3g	NRP2_PLXNA1	NN-NN
Endo NN	BAM NN	LAMA3_SV2B	465	0.0675933	0.776344	2.64014	1.81922e-11	3.75158e-10	Cerebellum	ECM-Receptor	LAMININ	Lama3	Sv2b	NN-NN
Endo NN	BAM NN	BMP4_BMPR1A_BMPR2	465	0.129351	0.529032	5.28308	2.34074e-11	4.79189e-10	Cerebellum	Secreted Signaling	BMP	Bmp4	BMPR1A_BMPR2	NN-NN
Endo NN	BAM NN	PDGFA_PDGFRA	465	0.196519	0.673118	2.64108	6.32548e-11	1.25837e-09	Cerebellum	Secreted Signaling	PDGF	Pdgfa	Pdgfra	NN-NN
Endo NN	BAM NN	LAMA1_DAG1	465	0.0866056	0.653763	4.94016	7.65371e-11	1.51398e-09	Cerebellum	ECM-Receptor	LAMININ	Lama1	Dag1	NN-NN
Endo NN	BAM NN	BMP6_BMPR1A_BMPR2	465	0.201075	0.52043	3.51878	6.86091e-10	1.27146e-08	Cerebellum	Secreted Signaling	BMP	Bmp6	BMPR1A_BMPR2	NN-NN
Endo NN	BAM NN	WNT5B_FZD7	465	0.0286041	0.703226	3.64256	1.34396e-09	2.43451e-08	Cerebellum	Secreted Signaling	ncWNT	Wnt5b	Fzd7	NN-NN
Endo NN	BAM NN	IGF2_IGF1R	465	0.398266	0.877419	2.11481	2.70774e-09	4.79133e-08	Cerebellum	Secreted Signaling	IGF	Igf2	Igf1r	NN-NN
Endo NN	BAM NN	SEMA3F_NRP2_PLXNA4	465	0.161068	0.565591	3.01382	5.05175e-09	8.75092e-08	Cerebellum	Secreted Signaling	SEMA3	Sema3f	NRP2_PLXNA4	NN-NN
Endo NN	BAM NN	SEMA3F_NRP2_PLXNA1	465	0.0441416	0.541935	5.5525	8.03035e-09	1.37067e-07	Cerebellum	Secreted Signaling	SEMA3	Sema3f	NRP2_PLXNA1	NN-NN
Endo NN	BAM NN	WNT5A_FZD5	465	0.0651512	0.686022	3.58601	1.27313e-08	2.13811e-07	Cerebellum	Secreted Signaling	ncWNT	Wnt5a	Fzd5	NN-NN
Endo NN	BAM NN	NECTIN1_NECTIN4	465	0.0158464	0.8	2.29543	2.621e-08	4.28748e-07	Cerebellum	Cell-Cell Contact	NECTIN	Nectin1	Nectin4	NN-NN
Endo NN	BAM NN	EFNA4_EPHA5	465	0.0201166	0.630108	3.01089	3.53831e-08	5.72255e-07	Cerebellum	Cell-Cell Contact	EPHA	Efna4	Epha5	NN-NN
Endo NN	BAM NN	BMP6_ACVR1_BMPR2	465	0.0890485	0.52043	4.27641	3.92838e-08	6.33247e-07	Cerebellum	Secreted Signaling	BMP	Bmp6	ACVR1_BMPR2	NN-NN
Endo NN	BAM NN	F11R_JAM3	465	0.0766576	0.541935	2.12123	7.81322e-08	1.22798e-06	Cerebellum	Cell-Cell Contact	JAM	F11r	Jam3	NN-NN
Endo NN	BAM NN	BMP6_BMPR1A_ACVR2A	465	0.0543918	0.52043	4.52486	9.73456e-08	1.51727e-06	Cerebellum	Secreted Signaling	BMP	Bmp6	BMPR1A_ACVR2A	NN-NN
Endo NN	BAM NN	WNT5A_FZD8	465	0.076064	0.653763	2.71256	1.45156e-07	2.2292e-06	Cerebellum	Secreted Signaling	ncWNT	Wnt5a	Fzd8	NN-NN
Endo NN	BAM NN	LAMA1_SV2B	465	0.0174251	0.511828	5.68088	2.38436e-07	3.59047e-06	Cerebellum	ECM-Receptor	LAMININ	Lama1	Sv2b	NN-NN
Endo NN	BAM NN	BMP4_BMPR1A_ACVR2A	465	0.0292635	0.529032	7.57643	2.78775e-07	4.16531e-06	Cerebellum	Secreted Signaling	BMP	Bmp4	BMPR1A_ACVR2A	NN-NN
Endo NN	BAM NN	EFNA4_EPHA4	465	0.00585326	0.513978	3.10712	3.27131e-07	4.85057e-06	Cerebellum	Cell-Cell Contact	EPHA	Efna4	Epha4	NN-NN
Endo NN	BAM NN	WNT5B_FZD5	465	0.0136907	0.546237	4.24439	4.8499e-07	7.07778e-06	Cerebellum	Secreted Signaling	ncWNT	Wnt5b	Fzd5	NN-NN
Endo NN	BAM NN	SEMA3G_NRP2_PLXNA2	465	0.12747	0.774194	2.31839	1.59874e-06	2.20744e-05	Cerebellum	Secreted Signaling	SEMA3	Sema3g	NRP2_PLXNA2	NN-NN
Endo NN	BAM NN	BMP6_ACVR1_ACVR2A	465	0.0200631	0.52043	5.3845	3.37292e-06	4.49073e-05	Cerebellum	Secreted Signaling	BMP	Bmp6	ACVR1_ACVR2A	NN-NN
Endo NN	BAM NN	EFNA1_EPHA3	465	0.0184096	0.524731	2.24379	4.53935e-06	5.94816e-05	Cerebellum	Cell-Cell Contact	EPHA	Efna1	Epha3	NN-NN
Endo NN	BAM NN	EFNB2_EPHA4	465	0.0472508	0.76129	2.03262	4.57299e-06	5.98903e-05	Cerebellum	Cell-Cell Contact	EPHB	Efnb2	Epha4	NN-NN
Endo NN	BAM NN	DHH_PTCH1	465	0.0121526	0.554839	2.58797	5.06311e-06	6.59278e-05	Cerebellum	Secreted Signaling	HH	Dhh	PTCH1_SMO	NN-NN
Endo NN	BAM NN	COL1A2_SDC4	465	0.167636	0.537634	2.53937	5.94503e-06	7.68019e-05	Cerebellum	ECM-Receptor	COLLAGEN	Col1a2	Sdc4	NN-NN
Endo NN	BAM NN	WNT4_FZD7_LRP6	465	0.0372304	0.443011	3.57904	6.22479e-06	8.0221e-05	Cerebellum	Secreted Signaling	WNT	Wnt4	FZD7_LRP6	NN-NN
Endo NN	BAM NN	EFNA5_EPHA4	465	0.0306984	0.567742	4.69241	6.7663e-06	8.67697e-05	Cerebellum	Cell-Cell Contact	EPHA	Efna5	Epha4	NN-NN
Endo NN	BAM NN	COL1A2_ITGA9_ITGB1	465	0.177886	0.537634	2.36251	1.25663e-05	0.000155945	Cerebellum	ECM-Receptor	COLLAGEN	Col1a2	ITGA9_ITGB1	NN-NN
Endo NN	BAM NN	WNT9A_FZD7_LRP6	465	0.022925	0.436559	3.8264	1.35277e-05	0.000167121	Cerebellum	Secreted Signaling	WNT	Wnt9a	FZD7_LRP6	NN-NN
Endo NN	BAM NN	WNT9A_FZD7_LRP5	465	0.00331534	0.436559	3.89519	1.72786e-05	0.000210692	Cerebellum	Secreted Signaling	WNT	Wnt9a	FZD7_LRP5	NN-NN
Endo NN	BAM NN	ICOSL_ICOS	465	0.00946014	0.48172	3.52753	2.27224e-05	0.000272478	Cerebellum	Cell-Cell Contact	ICOS	Icosl	Icos	NN-NN
Endo NN	BAM NN	WNT5A_FZD3	465	0.0476223	0.55914	2.73944	2.58709e-05	0.000307609	Cerebellum	Secreted Signaling	ncWNT	Wnt5a	Fzd3	NN-NN
Endo NN	BAM NN	LAMA3_SV2C	465	0.0191913	0.412903	2.20543	2.61881e-05	0.000311032	Cerebellum	ECM-Receptor	LAMININ	Lama3	Sv2c	NN-NN
Endo NN	BAM NN	SEMA3G_NRP2_PLXNA3	465	0.078249	0.529032	2.38511	2.71758e-05	0.00032195	Cerebellum	Secreted Signaling	SEMA3	Sema3g	NRP2_PLXNA3	NN-NN
Endo NN	BAM NN	BMP4_BMPR1A_ACVR2B	465	0.00925316	0.511828	4.77773	3.45463e-05	0.000402787	Cerebellum	Secreted Signaling	BMP	Bmp4	BMPR1A_ACVR2B	NN-NN
Endo NN	BAM NN	BMP2_BMPR1A_ACVR2B	465	0.00934538	0.513978	2.91287	4.35862e-05	0.0005005	Cerebellum	Secreted Signaling	BMP	Bmp2	BMPR1A_ACVR2B	NN-NN
Endo NN	BAM NN	LAMA3_ITGAV_ITGB8	465	0.0138221	0.427957	2.84444	5.78577e-05	0.000651347	Cerebellum	ECM-Receptor	LAMININ	Lama3	ITGAV_ITGB8	NN-NN
Endo NN	BAM NN	TNXB_SDC4	465	0.0466193	0.434409	2.21573	6.01723e-05	0.000675578	Cerebellum	ECM-Receptor	TENASCIN	Tnxb	Sdc4	NN-NN
Endo NN	BAM NN	LAMA1_SV2A	465	0.016667	0.546237	4.51186	6.67039e-05	0.000743811	Cerebellum	ECM-Receptor	LAMININ	Lama1	Sv2a	NN-NN
Endo NN	BAM NN	EFNB3_EPHA4	465	0.00446082	0.548387	2.58465	8.91881e-05	0.000975487	Cerebellum	Cell-Cell Contact	EPHB	Efnb3	Epha4	NN-NN
Endo NN	BAM NN	EFNB3_EPHB6	465	0.00411452	0.447312	5.27091	0.000105609	0.0011406	Cerebellum	Cell-Cell Contact	EPHB	Efnb3	Ephb6	NN-NN
Endo NN	BAM NN	TNXB_ITGA9_ITGB1	465	0.0510513	0.434409	2.08876	0.000113113	0.00121515	Cerebellum	ECM-Receptor	TENASCIN	Tnxb	ITGA9_ITGB1	NN-NN
Endo NN	BAM NN	WNT4_FZD7_LRP5	465	0.00580152	0.443011	3.37301	0.000116154	0.0012459	Cerebellum	Secreted Signaling	WNT	Wnt4	FZD7_LRP5	NN-NN
Endo NN	BAM NN	ANXA1_FPR1	465	0.00909117	0.623656	2.46518	0.000120567	0.00128967	Cerebellum	Secreted Signaling	ANNEXIN	Anxa1	Fpr1	NN-NN
Endo NN	BAM NN	BMP6_BMPR1A_ACVR2B	465	0.0185138	0.496774	3.15781	0.000164686	0.00172241	Cerebellum	Secreted Signaling	BMP	Bmp6	BMPR1A_ACVR2B	NN-NN
Endo NN	BAM NN	LAMA2_DAG1	465	0.0526963	0.636559	2.24872	0.000174215	0.00181322	Cerebellum	ECM-Receptor	LAMININ	Lama2	Dag1	NN-NN
Endo NN	BAM NN	LAMA3_ITGA1_ITGB1	465	0.0461683	0.421505	2.03901	0.00021369	0.00219033	Cerebellum	ECM-Receptor	LAMININ	Lama3	ITGA1_ITGB1	NN-NN
Endo NN	BAM NN	EFNA5_EPHA7	465	0.0111089	0.402151	3.91485	0.000261172	0.00263406	Cerebellum	Cell-Cell Contact	EPHA	Efna5	Epha7	NN-NN
Endo NN	BAM NN	EFNA5_EPHA5	465	0.0487591	0.688172	2.17431	0.000306943	0.00305622	Cerebellum	Cell-Cell Contact	EPHA	Efna5	Epha5	NN-NN
Endo NN	BAM NN	WNT5B_FZD8	465	0.0121385	0.522581	2.22881	0.000338022	0.00333807	Cerebellum	Secreted Signaling	ncWNT	Wnt5b	Fzd8	NN-NN
Endo NN	BAM NN	SEMA3F_NRP2_PLXNA2	465	0.0188969	0.455914	3.51047	0.000356682	0.00350591	Cerebellum	Secreted Signaling	SEMA3	Sema3f	NRP2_PLXNA2	NN-NN
BAM NN	Oligo NN	FGF1_FGFR2	185	0.250179	0.567568	2.64108	3.18991e-07	4.73635e-06	Cerebellum	Secreted Signaling	FGF	Fgf1	Fgfr2	NN-NN
BAM NN	Oligo NN	COL4A1_ITGAV_ITGB8	185	0.366587	0.589189	2.61955	7.37247e-06	9.41234e-05	Cerebellum	ECM-Receptor	COLLAGEN	Col4a1	ITGAV_ITGB8	NN-NN
BAM NN	Oligo NN	SPP1_ITGAV_ITGB1	185	0.336489	0.708108	2.44906	5.01164e-05	0.000570555	Cerebellum	Secreted Signaling	SPP1	Spp1	ITGAV_ITGB1	NN-NN
BAM NN	Oligo NN	FGF1_FGFR1	185	0.00863464	0.508108	3.58904	0.000242719	0.00246156	Cerebellum	Secreted Signaling	FGF	Fgf1	Fgfr1	NN-NN
BAM NN	Peri NN	KITL_KIT	88	0.108741	0.647727	7.76639	4.86002e-07	7.09213e-06	Cerebellum	Secreted Signaling	KIT	Kitl	Kit	NN-NN
BAM NN	Peri NN	SEMA3C_NRP1_NRP2	88	0.0606248	0.965909	7.46925	4.55989e-05	0.000522214	Cerebellum	Secreted Signaling	SEMA3	Sema3c	NRP1_NRP2	NN-NN
BAM NN	Peri NN	SEMA4D_PLXNB3	88	0.0177145	0.488636	4.85139	4.69133e-05	0.000536263	Cerebellum	Cell-Cell Contact	SEMA4	Sema4d	Plxnb3	NN-NN
BAM NN	Peri NN	SEMA3C_PLXND1	88	0.0136339	0.75	7.56369	7.2785e-05	0.000807367	Cerebellum	Secreted Signaling	SEMA3	Sema3c	Plxnd1	NN-NN
BAM NN	Peri NN	LAMB2_ITGA3_ITGB1	88	0.0127075	0.443182	30.1237	0.000143105	0.00151253	Cerebellum	ECM-Receptor	LAMININ	Lamb2	ITGA3_ITGB1	NN-NN
BAM NN	Peri NN	GAS6_TYRO3	88	0.221336	0.556818	2.87938	0.000144236	0.00152365	Cerebellum	Secreted Signaling	GAS	Gas6	Tyro3	NN-NN
BAM NN	Peri NN	PSAP_GPR37	88	0.297237	0.636364	2.48351	0.000149865	0.001578	Cerebellum	Secreted Signaling	PSAP	Psap	Gpr37	NN-NN
BAM NN	Peri NN	SEMA4A_PLXNB3	88	0.0286448	0.488636	4.51046	0.000248115	0.00251173	Cerebellum	Cell-Cell Contact	SEMA4	Sema4a	Plxnb3	NN-NN
BAM NN	Peri NN	WNT4_FZD7_LRP5	88	0.00159375	0.659091	5.7833	0.000353297	0.00347613	Cerebellum	Secreted Signaling	WNT	Wnt4	FZD7_LRP5	NN-NN
BAM NN	Peri NN	WNT4_FZD2_LRP6	88	0.00839722	0.693182	6.16468	0.000674612	0.00627328	Cerebellum	Secreted Signaling	WNT	Wnt4	FZD2_LRP6	NN-NN
BAM NN	Peri NN	SEMA3C_NRP2_PLXNA1	88	0.0111087	0.931818	5.83524	0.000988027	0.00884589	Cerebellum	Secreted Signaling	SEMA3	Sema3c	NRP2_PLXNA1	NN-NN
Peri NN	BAM NN	BMP2_BMPR1A_BMPR2	88	0.223385	0.727273	14.6966	2.82829e-09	4.9974e-08	Cerebellum	Secreted Signaling	BMP	Bmp2	BMPR1A_BMPR2	NN-NN
Peri NN	BAM NN	ANGPTL4_SDC4	88	0.438982	0.988636	2.32029	9.47661e-07	1.34042e-05	Cerebellum	Secreted Signaling	ANGPTL	Angptl4	Sdc4	NN-NN
Peri NN	BAM NN	GAS6_MERTK	88	0.608523	0.920455	2.21188	1.56679e-06	2.16516e-05	Cerebellum	Secreted Signaling	GAS	Gas6	Mertk	NN-NN
Peri NN	BAM NN	BMP2_BMPR1A_ACVR2A	88	0.0489538	0.727273	20.0653	1.70011e-06	2.34026e-05	Cerebellum	Secreted Signaling	BMP	Bmp2	BMPR1A_ACVR2A	NN-NN
Peri NN	BAM NN	MDK_NCL	88	0.230442	0.818182	3.71655	2.13205e-06	2.90217e-05	Cerebellum	Secreted Signaling	MK	Mdk	Ncl	NN-NN
Peri NN	BAM NN	MDK_SDC4	88	0.27175	0.818182	3.455	4.79532e-06	6.26477e-05	Cerebellum	Secreted Signaling	MK	Mdk	Sdc4	NN-NN
Peri NN	BAM NN	ANGPTL4_SDC3	88	0.153332	0.988636	2.68155	5.74284e-06	7.43117e-05	Cerebellum	Secreted Signaling	ANGPTL	Angptl4	Sdc3	NN-NN
Peri NN	BAM NN	MDK_ITGA4_ITGB1	88	0.375859	0.818182	3.41913	9.13028e-06	0.00011517	Cerebellum	Secreted Signaling	MK	Mdk	ITGA4_ITGB1	NN-NN
Peri NN	BAM NN	ANGPT2_ITGA5_ITGB1	88	0.0914176	0.795455	7.58428	3.37884e-05	0.000394711	Cerebellum	Secreted Signaling	ANGPT	Angpt2	ITGA5_ITGB1	NN-NN
Peri NN	BAM NN	NCAM1_FGFR1	88	0.128167	0.943182	2.43926	9.6109e-05	0.0010458	Cerebellum	Cell-Cell Contact	NCAM	Ncam1	Fgfr1	NN-NN
Peri NN	BAM NN	MDK_ITGA6_ITGB1	88	0.201322	0.818182	2.81979	0.000168286	0.00175637	Cerebellum	Secreted Signaling	MK	Mdk	ITGA6_ITGB1	NN-NN
Peri NN	BAM NN	LGALS9_IGHM	88	0.171531	0.852273	2.29742	0.000168509	0.00175862	Cerebellum	Secreted Signaling	GALECTIN	Lgals9	Ighm	NN-NN
Peri NN	BAM NN	LGALS9_CD45	88	0.292434	0.852273	2.03748	0.000197928	0.002041	Cerebellum	Secreted Signaling	GALECTIN	Lgals9	Ptprc	NN-NN
Peri NN	BAM NN	BMP2_BMPR1A_ACVR2B	88	0.0127616	0.693182	9.08487	0.000209728	0.00215333	Cerebellum	Secreted Signaling	BMP	Bmp2	BMPR1A_ACVR2B	NN-NN
Peri NN	BAM NN	ANXA1_FPR1	88	0.0132509	0.511364	24.2723	0.000210482	0.00216035	Cerebellum	Secreted Signaling	ANNEXIN	Anxa1	Fpr1	NN-NN
Peri NN	BAM NN	GAS6_AXL	88	0.039095	0.920455	2.38038	0.000221317	0.00226129	Cerebellum	Secreted Signaling	GAS	Gas6	Axl	NN-NN
Peri NN	BAM NN	SEMA5B_PLXNA1	88	0.0177444	0.534091	14.4037	0.000283109	0.00283798	Cerebellum	Cell-Cell Contact	SEMA5	Sema5b	Plxna1	NN-NN
Peri NN	BAM NN	HBEGF_EGFR	88	0.113641	0.863636	2.23758	0.000302375	0.00301491	Cerebellum	Secreted Signaling	EGF	Hbegf	Egfr	NN-NN
Peri NN	BAM NN	MDK_LRP1	88	0.194815	0.818182	2.96696	0.000420247	0.00407404	Cerebellum	Secreted Signaling	MK	Mdk	Lrp1	NN-NN
Peri NN	BAM NN	ANGPTL4_ITGA5_ITGB1	88	0.0698102	0.897727	3.20812	0.000581659	0.0054804	Cerebellum	Secreted Signaling	ANGPTL	Angptl4	ITGA5_ITGB1	NN-NN
BAM NN	VLMC NN	WNT4_FZD10_LRP6	536	0.0200132	0.708955	3.44955	2.96465e-10	5.64249e-09	Cerebellum	Secreted Signaling	WNT	Wnt4	FZD10_LRP6	NN-NN
BAM NN	VLMC NN	WNT4_FZD10_LRP5	536	0.00630933	0.708955	2.7005	1.60868e-09	2.89878e-08	Cerebellum	Secreted Signaling	WNT	Wnt4	FZD10_LRP5	NN-NN
BAM NN	VLMC NN	BMP6_BMPR1A_ACVR2B	536	0.0340288	0.727612	2.51781	2.30703e-08	3.78985e-07	Cerebellum	Secreted Signaling	BMP	Bmp6	BMPR1A_ACVR2B	NN-NN
BAM NN	VLMC NN	BMP6_BMPR1A_ACVR2A	536	0.0763197	0.759328	2.07915	4.03892e-07	5.93572e-06	Cerebellum	Secreted Signaling	BMP	Bmp6	BMPR1A_ACVR2A	NN-NN
BAM NN	VLMC NN	BMP6_ACVR1_ACVR2B	536	0.0104578	0.725746	2.40188	1.19812e-06	1.67529e-05	Cerebellum	Secreted Signaling	BMP	Bmp6	ACVR1_ACVR2B	NN-NN
BAM NN	VLMC NN	WNT4_FZD1_LRP6	536	0.038739	0.787313	2.06918	1.55457e-06	2.14887e-05	Cerebellum	Secreted Signaling	WNT	Wnt4	FZD1_LRP6	NN-NN
BAM NN	VLMC NN	WNT4_FZD7_LRP6	536	0.0390361	0.789179	2.02849	3.38045e-06	4.49879e-05	Cerebellum	Secreted Signaling	WNT	Wnt4	FZD7_LRP6	NN-NN
BAM NN	VLMC NN	BMP6_ACVR1_ACVR2A	536	0.0267903	0.759328	2.15981	6.64576e-06	8.53179e-05	Cerebellum	Secreted Signaling	BMP	Bmp6	ACVR1_ACVR2A	NN-NN
BAM NN	VLMC NN	LAMC3_ITGA9_ITGB1	536	0.046019	0.466418	2.40199	5.24075e-05	0.000594838	Cerebellum	ECM-Receptor	LAMININ	Lamc3	ITGA9_ITGB1	NN-NN
BAM NN	VLMC NN	WNT4_FZD9_LRP6	536	0.00480021	0.544776	2.49298	8.10337e-05	0.00089275	Cerebellum	Secreted Signaling	WNT	Wnt4	FZD9_LRP6	NN-NN
VLMC NN	BAM NN	CCL19_ACKR4	536	0.0299418	0.490672	2.18357	2.1028e-05	0.000253353	Cerebellum	Secreted Signaling	CCL	Ccl19	Ackr4	NN-NN
VLMC NN	BAM NN	CCL25_ACKR4	536	0.00979141	0.492537	2.0007	5.09763e-05	0.000579804	Cerebellum	Secreted Signaling	CCL	Ccl25	Ackr4	NN-NN
VLMC NN	BAM NN	JAM1_ITGAL_ITGB2	536	0.00449755	0.436567	3.30623	0.000910756	0.00821454	Cerebellum	Cell-Cell Contact	JAM	F11r	ITGAL_ITGB2	NN-NN
Bergmann NN	CB Granule Glut	FGF2_FGFR3	35668	0.0124802	0.436554	5.60494	0	0	Cerebellum	Secreted Signaling	FGF	Fgf2	Fgfr3	NN-neuron
Bergmann NN	CB Granule Glut	COL4A1_ITGAV_ITGB8	35668	0.00776914	0.444628	5.46895	0	0	Cerebellum	ECM-Receptor	COLLAGEN	Col4a1	ITGAV_ITGB8	NN-neuron
Bergmann NN	CB Granule Glut	COL4A2_ITGAV_ITGB8	35668	0.0124584	0.449899	5.32412	0	0	Cerebellum	ECM-Receptor	COLLAGEN	Col4a2	ITGAV_ITGB8	NN-neuron
Bergmann NN	CB Granule Glut	LAMB2_ITGAV_ITGB8	35668	0.0087894	0.445021	5.3231	0	0	Cerebellum	ECM-Receptor	LAMININ	Lamb2	ITGAV_ITGB8	NN-neuron
Bergmann NN	CB Granule Glut	FGF1_FGFR3	35668	0.122535	0.473337	5.21306	0	0	Cerebellum	Secreted Signaling	FGF	Fgf1	Fgfr3	NN-neuron
Bergmann NN	CB Granule Glut	LAMC1_ITGAV_ITGB8	35668	0.0245113	0.452619	5.14236	0	0	Cerebellum	ECM-Receptor	LAMININ	Lamc1	ITGAV_ITGB8	NN-neuron
Bergmann NN	CB Granule Glut	ANGPTL4_SDC4	35668	0.015185	0.508046	5.041	0	0	Cerebellum	Secreted Signaling	ANGPTL	Angptl4	Sdc4	NN-neuron
Bergmann NN	CB Granule Glut	COL9A1_SDC4	35668	0.0150486	0.469721	5.01774	0	0	Cerebellum	ECM-Receptor	COLLAGEN	Col9a1	Sdc4	NN-neuron
Bergmann NN	CB Granule Glut	COL9A2_ITGAV_ITGB8	35668	0.0188215	0.452534	4.93506	0	0	Cerebellum	ECM-Receptor	COLLAGEN	Col9a2	ITGAV_ITGB8	NN-neuron
Bergmann NN	CB Granule Glut	THBS1_SDC4	35668	0.0266481	0.543877	4.93008	0	0	Cerebellum	ECM-Receptor	THBS	Thbs1	Sdc4	NN-neuron
Bergmann NN	CB Granule Glut	JAM3_JAM2	35668	0.0440985	0.453263	4.87087	0	0	Cerebellum	Cell-Cell Contact	JAM	Jam3	Jam2	NN-neuron
Bergmann NN	CB Granule Glut	COL4A2_SDC4	35668	0.0461003	0.564764	4.82149	0	0	Cerebellum	ECM-Receptor	COLLAGEN	Col4a2	Sdc4	NN-neuron
Bergmann NN	CB Granule Glut	COL2A1_ITGAV_ITGB8	35668	0.00947739	0.447011	4.81045	0	0	Cerebellum	ECM-Receptor	COLLAGEN	Col2a1	ITGAV_ITGB8	NN-neuron
Bergmann NN	CB Granule Glut	COL4A1_SDC4	35668	0.0292301	0.556998	4.79372	0	0	Cerebellum	ECM-Receptor	COLLAGEN	Col4a1	Sdc4	NN-neuron
Bergmann NN	CB Granule Glut	COL9A3_ITGAV_ITGB8	35668	0.0833331	0.452759	4.65646	0	0	Cerebellum	ECM-Receptor	COLLAGEN	Col9a3	ITGAV_ITGB8	NN-neuron
Bergmann NN	CB Granule Glut	COL1A2_ITGAV_ITGB8	35668	0.0328297	0.452703	4.6027	0	0	Cerebellum	ECM-Receptor	COLLAGEN	Col1a2	ITGAV_ITGB8	NN-neuron
Bergmann NN	CB Granule Glut	THBS3_SDC4	35668	0.0859785	0.567343	4.57087	0	0	Cerebellum	ECM-Receptor	THBS	Thbs3	Sdc4	NN-neuron
Bergmann NN	CB Granule Glut	COL2A1_SDC4	35668	0.0365564	0.561568	4.56737	0	0	Cerebellum	ECM-Receptor	COLLAGEN	Col2a1	Sdc4	NN-neuron
Bergmann NN	CB Granule Glut	COL9A2_SDC4	35668	0.0690349	0.567259	4.51676	0	0	Cerebellum	ECM-Receptor	COLLAGEN	Col9a2	Sdc4	NN-neuron
Bergmann NN	CB Granule Glut	COL4A4_SDC4	35668	0.0148822	0.475496	4.50971	0	0	Cerebellum	ECM-Receptor	COLLAGEN	Col4a4	Sdc4	NN-neuron
Bergmann NN	CB Granule Glut	COL4A5_ITGAV_ITGB8	35668	0.00811324	0.440675	4.46614	0	0	Cerebellum	ECM-Receptor	COLLAGEN	Col4a5	ITGAV_ITGB8	NN-neuron
Bergmann NN	CB Granule Glut	PSAP_GPR37L1	35668	1.21418	0.719272	4.44214	0	0	Cerebellum	Secreted Signaling	PSAP	Psap	Gpr37l1	NN-neuron
Bergmann NN	CB Granule Glut	SEMA4A_PLXNB1	35668	0.0345065	0.513962	4.38527	0	0	Cerebellum	Cell-Cell Contact	SEMA4	Sema4a	Plxnb1	NN-neuron
Bergmann NN	CB Granule Glut	WNT9B_FZD1_LRP6	35668	0.00728253	0.522878	4.34031	0	0	Cerebellum	Secreted Signaling	WNT	Wnt9b	FZD1_LRP6	NN-neuron
Bergmann NN	CB Granule Glut	COL4A5_SDC4	35668	0.0312409	0.55397	4.33967	0	0	Cerebellum	ECM-Receptor	COLLAGEN	Col4a5	Sdc4	NN-neuron
Bergmann NN	CB Granule Glut	JAM2_JAM2	35668	0.144741	0.453291	4.26051	0	0	Cerebellum	Cell-Cell Contact	JAM	Jam2	Jam2	NN-neuron
Bergmann NN	CB Granule Glut	COL1A2_SDC4	35668	0.116505	0.567371	4.22427	0	0	Cerebellum	ECM-Receptor	COLLAGEN	Col1a2	Sdc4	NN-neuron
Bergmann NN	CB Granule Glut	MDK_SDC4	35668	0.217209	0.567371	4.11514	0	0	Cerebellum	Secreted Signaling	MK	Mdk	Sdc4	NN-neuron
Bergmann NN	CB Granule Glut	TNR_SDC4	35668	0.085159	0.567315	4.1058	0	0	Cerebellum	ECM-Receptor	TENASCIN	Tnr	Sdc4	NN-neuron
Bergmann NN	CB Granule Glut	COL9A3_SDC4	35668	0.273221	0.567371	4.03193	0	0	Cerebellum	ECM-Receptor	COLLAGEN	Col9a3	Sdc4	NN-neuron
Bergmann NN	CB Granule Glut	LAMB2_ITGA6_ITGB1	35668	0.00680036	0.434535	4.01123	0	0	Cerebellum	ECM-Receptor	LAMININ	Lamb2	ITGA6_ITGB1	NN-neuron
Bergmann NN	CB Granule Glut	SEMA4D_PLXNB1	35668	0.105338	0.514046	3.96783	0	0	Cerebellum	Cell-Cell Contact	SEMA4	Sema4d	Plxnb1	NN-neuron
Bergmann NN	CB Granule Glut	LAMC1_ITGA6_ITGB1	35668	0.019681	0.441376	3.92856	0	0	Cerebellum	ECM-Receptor	LAMININ	Lamc1	ITGA6_ITGB1	NN-neuron
Bergmann NN	CB Granule Glut	LAMA2_ITGAV_ITGB8	35668	0.282101	0.452759	3.8966	0	0	Cerebellum	ECM-Receptor	LAMININ	Lama2	ITGAV_ITGB8	NN-neuron
Bergmann NN	CB Granule Glut	WNT6_FZD1_LRP6	35668	0.0532199	0.825193	3.89425	0	0	Cerebellum	Secreted Signaling	WNT	Wnt6	FZD1_LRP6	NN-neuron
Bergmann NN	CB Granule Glut	WNT5A_FZD1	35668	0.0321091	0.753589	3.82645	0	0	Cerebellum	Secreted Signaling	ncWNT	Wnt5a	Fzd1	NN-neuron
Bergmann NN	CB Granule Glut	TNC_SDC4	35668	0.383467	0.567371	3.77903	0	0	Cerebellum	ECM-Receptor	TENASCIN	Tnc	Sdc4	NN-neuron
Bergmann NN	CB Granule Glut	WNT7B_FZD1_LRP6	35668	0.0778744	0.826203	3.69333	0	0	Cerebellum	Secreted Signaling	WNT	Wnt7b	FZD1_LRP6	NN-neuron
Bergmann NN	CB Granule Glut	WNT3_FZD1_LRP6	35668	0.0949276	0.826119	3.67591	0	0	Cerebellum	Secreted Signaling	WNT	Wnt3	FZD1_LRP6	NN-neuron
Bergmann NN	CB Granule Glut	WNT7A_FZD1_LRP6	35668	0.0286118	0.778429	3.63401	0	0	Cerebellum	Secreted Signaling	WNT	Wnt7a	FZD1_LRP6	NN-neuron
Bergmann NN	CB Granule Glut	MDK_ITGA6_ITGB1	35668	0.0556057	0.441376	3.43357	0	0	Cerebellum	Secreted Signaling	MK	Mdk	ITGA6_ITGB1	NN-neuron
Bergmann NN	CB Granule Glut	PTN_SDC4	35668	0.614968	0.567371	3.38908	0	0	Cerebellum	Secreted Signaling	PTN	Ptn	Sdc4	NN-neuron
Bergmann NN	CB Granule Glut	MDK_PTPRZ1	35668	0.547967	0.895985	3.18639	0	0	Cerebellum	Secreted Signaling	MK	Mdk	Ptprz1	NN-neuron
Bergmann NN	CB Granule Glut	WNT5B_FZD1	35668	0.00688828	0.414237	3.1684	0	0	Cerebellum	Secreted Signaling	ncWNT	Wnt5b	Fzd1	NN-neuron
Bergmann NN	CB Granule Glut	LAMA2_ITGA6_ITGB1	35668	0.284558	0.441376	2.59938	0	0	Cerebellum	ECM-Receptor	LAMININ	Lama2	ITGA6_ITGB1	NN-neuron
Bergmann NN	CB Granule Glut	LAMC1_ITGA2_ITGB1	35668	0.00709454	0.425816	2.2702	0	0	Cerebellum	ECM-Receptor	LAMININ	Lamc1	ITGA2_ITGB1	NN-neuron
Bergmann NN	CB Granule Glut	PTN_PTPRZ1	35668	1.28718	0.895985	2.23569	0	0	Cerebellum	Secreted Signaling	PTN	Ptn	Ptprz1	NN-neuron
Bergmann NN	CB Granule Glut	COL4A1_ITGA2_ITGB1	35668	0.00205378	0.418218	2.23556	0	0	Cerebellum	ECM-Receptor	COLLAGEN	Col4a1	ITGA2_ITGB1	NN-neuron
Bergmann NN	CB Granule Glut	COL4A2_ITGA2_ITGB1	35668	0.0033764	0.423741	2.23087	0	0	Cerebellum	ECM-Receptor	COLLAGEN	Col4a2	ITGA2_ITGB1	NN-neuron
Bergmann NN	CB Granule Glut	COL9A2_ITGA2_ITGB1	35668	0.00522278	0.425732	2.13952	0	0	Cerebellum	ECM-Receptor	COLLAGEN	Col9a2	ITGA2_ITGB1	NN-neuron
Bergmann NN	CB Granule Glut	COL2A1_ITGA2_ITGB1	35668	0.00262365	0.420349	2.13402	0	0	Cerebellum	ECM-Receptor	COLLAGEN	Col2a1	ITGA2_ITGB1	NN-neuron
Bergmann NN	CB Granule Glut	LAMB2_ITGA2_ITGB1	35668	0.00230587	0.419564	2.12061	0	0	Cerebellum	ECM-Receptor	LAMININ	Lamb2	ITGA2_ITGB1	NN-neuron
Bergmann NN	CB Granule Glut	COL9A3_ITGA2_ITGB1	35668	0.0302622	0.425844	2.06859	0	0	Cerebellum	ECM-Receptor	COLLAGEN	Col9a3	ITGA2_ITGB1	NN-neuron
Bergmann NN	CB Granule Glut	EFNB2_EPHA4	35668	0.076711	0.45503	2.02138	0	0	Cerebellum	Cell-Cell Contact	EPHB	Efnb2	Epha4	NN-neuron
Bergmann NN	CB Granule Glut	COL1A2_ITGA2_ITGB1	35668	0.00993337	0.425844	2.02	0	0	Cerebellum	ECM-Receptor	COLLAGEN	Col1a2	ITGA2_ITGB1	NN-neuron
CB Granule Glut	Bergmann NN	GDF10_ACVR1B_ACVR2A	35668	0.0453842	0.51884	10.4649	0	0	Cerebellum	Secreted Signaling	GDF	Gdf10	ACVR1B_ACVR2A	NN-neuron
CB Granule Glut	Bergmann NN	KITL_KIT	35668	0.00916475	0.409863	7.60338	0	0	Cerebellum	Secreted Signaling	KIT	Kitl	Kit	NN-neuron
CB Granule Glut	Bergmann NN	JAM2_JAM3	35668	0.0440985	0.453263	4.92655	0	0	Cerebellum	Cell-Cell Contact	JAM	Jam2	Jam3	NN-neuron
CB Granule Glut	Bergmann NN	JAM2_ITGAV_ITGB1	35668	0.134257	0.453291	4.49429	0	0	Cerebellum	Cell-Cell Contact	JAM	Jam2	ITGAV_ITGB1	NN-neuron
CB Granule Glut	Bergmann NN	LAMA2_ITGA7_ITGB1	35668	0.0142036	0.556381	3.74322	0	0	Cerebellum	ECM-Receptor	LAMININ	Lama2	ITGA7_ITGB1	NN-neuron
CB Granule Glut	Bergmann NN	LAMA2_SV2A	35668	0.0236831	0.572642	3.56798	0	0	Cerebellum	ECM-Receptor	LAMININ	Lama2	Sv2a	NN-neuron
CB Granule Glut	Bergmann NN	LAMA2_CD44	35668	0.0273958	0.583576	3.43113	0	0	Cerebellum	ECM-Receptor	LAMININ	Lama2	Cd44	NN-neuron
CB Granule Glut	Bergmann NN	EFNB2_EPHB2	35668	0.0116884	0.598379	3.29853	0	0	Cerebellum	Cell-Cell Contact	EPHB	Efnb2	Ephb2	NN-neuron
CB Granule Glut	Bergmann NN	LAMA2_SV2B	35668	0.116426	0.592997	3.16174	0	0	Cerebellum	ECM-Receptor	LAMININ	Lama2	Sv2b	NN-neuron
CB Granule Glut	Bergmann NN	LAMA2_ITGA6_ITGB1	35668	0.136897	0.592997	3.15839	0	0	Cerebellum	ECM-Receptor	LAMININ	Lama2	ITGA6_ITGB1	NN-neuron
CB Granule Glut	Bergmann NN	EFNB2_EPHB4	35668	0.0121676	0.639565	3.05025	0	0	Cerebellum	Cell-Cell Contact	EPHB	Efnb2	Ephb4	NN-neuron
CB Granule Glut	Bergmann NN	EFNB2_EPHB3	35668	0.00603644	0.534597	2.84725	0	0	Cerebellum	Cell-Cell Contact	EPHB	Efnb2	Ephb3	NN-neuron
CB Granule Glut	Bergmann NN	EFNB2_EPHB1	35668	0.00589597	0.451721	2.77024	0	0	Cerebellum	Cell-Cell Contact	EPHB	Efnb2	Ephb1	NN-neuron
CB Granule Glut	Bergmann NN	EFNB2_EPHA4	35668	0.0598026	0.672508	2.76067	0	0	Cerebellum	Cell-Cell Contact	EPHB	Efnb2	Epha4	NN-neuron
CB Granule Glut	Bergmann NN	LAMA2_DAG1	35668	0.271422	0.592997	2.63708	0	0	Cerebellum	ECM-Receptor	LAMININ	Lama2	Dag1	NN-neuron
CB Granule Glut	Bergmann NN	PTN_NCL	35668	0.33641	0.861444	2.61371	0	0	Cerebellum	Secreted Signaling	PTN	Ptn	Ncl	NN-neuron
CB Granule Glut	Bergmann NN	PTN_SDC2	35668	0.286071	0.861444	2.59615	0	0	Cerebellum	Secreted Signaling	PTN	Ptn	Sdc2	NN-neuron
CB Granule Glut	Bergmann NN	MDK_NCL	35668	0.159296	0.762504	2.52169	0	0	Cerebellum	Secreted Signaling	MK	Mdk	Ncl	NN-neuron
CB Granule Glut	Bergmann NN	MDK_ITGA6_ITGB1	35668	0.157317	0.762504	2.4833	0	0	Cerebellum	Secreted Signaling	MK	Mdk	ITGA6_ITGB1	NN-neuron
CB Granule Glut	Bergmann NN	MDK_SDC2	35668	0.131568	0.762504	2.46424	0	0	Cerebellum	Secreted Signaling	MK	Mdk	Sdc2	NN-neuron
CB Granule Glut	Bergmann NN	LAMA2_ITGAV_ITGB8	35668	0.382318	0.592997	2.45775	0	0	Cerebellum	ECM-Receptor	LAMININ	Lama2	ITGAV_ITGB8	NN-neuron
CB Granule Glut	Bergmann NN	WNT3_FZD6_LRP6	35668	0.017046	0.40134	2.40422	0	0	Cerebellum	Secreted Signaling	WNT	Wnt3	FZD6_LRP6	NN-neuron
CB Granule Glut	Bergmann NN	PTN_SDC3	35668	0.527644	0.861444	2.28745	0	0	Cerebellum	Secreted Signaling	PTN	Ptn	Sdc3	NN-neuron
CB Granule Glut	Bergmann NN	WNT3_FZD3_LRP6	35668	0.0651349	0.401957	2.20094	0	0	Cerebellum	Secreted Signaling	WNT	Wnt3	FZD3_LRP6	NN-neuron
CB Granule Glut	Bergmann NN	WNT3_FZD1_LRP6	35668	0.176026	0.401957	2.08941	0	0	Cerebellum	Secreted Signaling	WNT	Wnt3	FZD1_LRP6	NN-neuron
CB Granule Glut	Bergmann NN	PTN_SDC4	35668	0.804285	0.861444	2.05999	0	0	Cerebellum	Secreted Signaling	PTN	Ptn	Sdc4	NN-neuron
CB Granule Glut	Bergmann NN	THBS3_CD47	35668	0.0683291	0.436666	2.02222	0	0	Cerebellum	ECM-Receptor	THBS	Thbs3	Cd47	NN-neuron
CB Granule Glut	Bergmann NN	SEMA4A_PLXNB3	35668	0.0106528	0.43347	2.00644	0	0	Cerebellum	Cell-Cell Contact	SEMA4	Sema4a	Plxnb3	NN-neuron
CB Granule Glut	Bergmann NN	MDK_SDC4	35668	0.450596	0.762504	2.00307	0	0	Cerebellum	Secreted Signaling	MK	Mdk	Sdc4	NN-neuron
CB PLI Gly-Gaba	Bergmann NN	LAMA2_SV2A	1881	0.0107783	0.5311	2.09255	2.68977e-06	3.6246e-05	Cerebellum	ECM-Receptor	LAMININ	Lama2	Sv2a	NN-neuron
CB PLI Gly-Gaba	Bergmann NN	LAMA2_ITGA7_ITGB1	1881	0.00592529	0.50824	2.07463	4.41984e-05	0.000507102	Cerebellum	ECM-Receptor	LAMININ	Lama2	ITGA7_ITGB1	NN-neuron
Bergmann NN	CBX Golgi Gly-Gaba	COL9A1_ITGA11_ITGB1	151	0.0132675	0.761589	2.17232	6.01778e-05	0.000675599	Cerebellum	ECM-Receptor	COLLAGEN	Col9a1	ITGA11_ITGB1	NN-neuron
CBX Golgi Gly-Gaba	Bergmann NN	COL6A1_ITGA2_ITGB1	151	0.11872	0.728477	2.31331	4.51926e-05	0.000517877	Cerebellum	ECM-Receptor	COLLAGEN	Col6a1	ITGA2_ITGB1	NN-neuron
CBX Golgi Gly-Gaba	Bergmann NN	LAMC1_ITGA2_ITGB1	151	0.0341414	0.735099	2.42096	8.91783e-05	0.000975424	Cerebellum	ECM-Receptor	LAMININ	Lamc1	ITGA2_ITGB1	NN-neuron
CBX Golgi Gly-Gaba	Bergmann NN	LAMA1_ITGA2_ITGB1	151	0.208677	0.688742	2.04272	0.000202164	0.00208143	Cerebellum	ECM-Receptor	LAMININ	Lama1	ITGA2_ITGB1	NN-neuron
CBX Golgi Gly-Gaba	Bergmann NN	LAMC3_ITGA2_ITGB1	151	0.00188653	0.609272	2.77648	0.000518828	0.00493885	Cerebellum	ECM-Receptor	LAMININ	Lamc3	ITGA2_ITGB1	NN-neuron
CBX Golgi Gly-Gaba	Bergmann NN	LAMB1_ITGA2_ITGB1	151	0.0483583	0.735099	2.01393	0.00060228	0.0056579	Cerebellum	ECM-Receptor	LAMININ	Lamb1	ITGA2_ITGB1	NN-neuron
CBX Golgi Gly-Gaba	Bergmann NN	WNT2B_FZD4_LRP5	151	0.00164567	0.556291	3.32854	0.000631981	0.00591283	Cerebellum	Secreted Signaling	WNT	Wnt2b	FZD4_LRP5	NN-neuron
Bergmann NN	CBX MLI Megf11 Gaba	PSAP_GPR37L1	22687	0.426459	0.544585	3.80391	0	0	Cerebellum	Secreted Signaling	PSAP	Psap	Gpr37l1	NN-neuron
Bergmann NN	CBX MLI Megf11 Gaba	LAMA4_ITGA6_ITGB1	22687	0.00243944	0.442985	3.7769	0	0	Cerebellum	ECM-Receptor	LAMININ	Lama4	ITGA6_ITGB1	NN-neuron
Bergmann NN	CBX MLI Megf11 Gaba	LAMB2_ITGA6_ITGB1	22687	0.0122185	0.65218	3.76875	0	0	Cerebellum	ECM-Receptor	LAMININ	Lamb2	ITGA6_ITGB1	NN-neuron
Bergmann NN	CBX MLI Megf11 Gaba	LAMC1_ITGA6_ITGB1	22687	0.0351195	0.661965	3.62638	0	0	Cerebellum	ECM-Receptor	LAMININ	Lamc1	ITGA6_ITGB1	NN-neuron
Bergmann NN	CBX MLI Megf11 Gaba	MDK_ITGA6_ITGB1	22687	0.106181	0.661965	3.58442	0	0	Cerebellum	Secreted Signaling	MK	Mdk	ITGA6_ITGB1	NN-neuron
Bergmann NN	CBX MLI Megf11 Gaba	EFNA4_EPHA4	22687	0.032673	0.409397	3.53668	0	0	Cerebellum	Cell-Cell Contact	EPHA	Efna4	Epha4	NN-neuron
Bergmann NN	CBX MLI Megf11 Gaba	EFNB1_EPHA4	22687	0.105451	0.817781	3.31031	0	0	Cerebellum	Cell-Cell Contact	EPHB	Efnb1	Epha4	NN-neuron
Bergmann NN	CBX MLI Megf11 Gaba	LRRC4_NTNG2	22687	0.0225666	0.590382	3.28498	0	0	Cerebellum	Cell-Cell Contact	NGL	Lrrc4	Ntng2	NN-neuron
Bergmann NN	CBX MLI Megf11 Gaba	ANGPTL4_SDC3	22687	0.00503812	0.529246	3.24456	0	0	Cerebellum	Secreted Signaling	ANGPTL	Angptl4	Sdc3	NN-neuron
Bergmann NN	CBX MLI Megf11 Gaba	EFNA2_EPHA4	22687	0.211304	0.965663	3.1362	0	0	Cerebellum	Cell-Cell Contact	EPHA	Efna2	Epha4	NN-neuron
Bergmann NN	CBX MLI Megf11 Gaba	LAMA2_ITGA6_ITGB1	22687	0.580051	0.661965	3.01838	0	0	Cerebellum	ECM-Receptor	LAMININ	Lama2	ITGA6_ITGB1	NN-neuron
Bergmann NN	CBX MLI Megf11 Gaba	WNT3_FZD1_LRP6	22687	0.0614667	0.725702	2.93277	0	0	Cerebellum	Secreted Signaling	WNT	Wnt3	FZD1_LRP6	NN-neuron
Bergmann NN	CBX MLI Megf11 Gaba	WNT6_FZD1_LRP6	22687	0.0315544	0.724424	2.92228	0	0	Cerebellum	Secreted Signaling	WNT	Wnt6	FZD1_LRP6	NN-neuron
Bergmann NN	CBX MLI Megf11 Gaba	WNT7B_FZD1_LRP6	22687	0.0482919	0.725878	2.82965	0	0	Cerebellum	Secreted Signaling	WNT	Wnt7b	FZD1_LRP6	NN-neuron
Bergmann NN	CBX MLI Megf11 Gaba	WNT9B_FZD1_LRP6	22687	0.00384234	0.462423	2.82775	0	0	Cerebellum	Secreted Signaling	WNT	Wnt9b	FZD1_LRP6	NN-neuron
Bergmann NN	CBX MLI Megf11 Gaba	PTN_SDC3	22687	0.38601	0.583991	2.79518	0	0	Cerebellum	Secreted Signaling	PTN	Ptn	Sdc3	NN-neuron
Bergmann NN	CBX MLI Megf11 Gaba	WNT5A_FZD1	22687	0.00865513	0.665888	2.6911	0	0	Cerebellum	Secreted Signaling	ncWNT	Wnt5a	Fzd1	NN-neuron
Bergmann NN	CBX MLI Megf11 Gaba	WNT7A_FZD1_LRP6	22687	0.01619	0.682902	2.68377	0	0	Cerebellum	Secreted Signaling	WNT	Wnt7a	FZD1_LRP6	NN-neuron
Bergmann NN	CBX MLI Megf11 Gaba	EFNB3_EPHA4	22687	0.0391445	0.542998	2.67928	0	0	Cerebellum	Cell-Cell Contact	EPHB	Efnb3	Epha4	NN-neuron
Bergmann NN	CBX MLI Megf11 Gaba	EFNA5_EPHA4	22687	0.0665722	0.525147	2.55431	0	0	Cerebellum	Cell-Cell Contact	EPHA	Efna5	Epha4	NN-neuron
Bergmann NN	CBX MLI Megf11 Gaba	EFNB2_EPHA4	22687	1.2819	0.982016	2.53539	0	0	Cerebellum	Cell-Cell Contact	EPHB	Efnb2	Epha4	NN-neuron
Bergmann NN	CBX MLI Megf11 Gaba	TGFB3_ACVR1_TGFBR1	22687	0.0125203	0.762507	2.4806	0	0	Cerebellum	Secreted Signaling	TGFb	Tgfb3	ACVR1_TGFbR	NN-neuron
Bergmann NN	CBX MLI Megf11 Gaba	WNT3_FZD4_LRP6	22687	0.0483484	0.709217	2.42054	0	0	Cerebellum	Secreted Signaling	WNT	Wnt3	FZD4_LRP6	NN-neuron
Bergmann NN	CBX MLI Megf11 Gaba	WNT6_FZD4_LRP6	22687	0.0242867	0.707894	2.40518	0	0	Cerebellum	Secreted Signaling	WNT	Wnt6	FZD4_LRP6	NN-neuron
Bergmann NN	CBX MLI Megf11 Gaba	GDF11_TGFBR1_ACVR2A	22687	0.0238035	0.792039	2.34302	0	0	Cerebellum	Secreted Signaling	GDF	Gdf11	TGFBR1_ACVR2A	NN-neuron
Bergmann NN	CBX MLI Megf11 Gaba	GDF11_TGFBR1_ACVR2B	22687	0.00384609	0.752061	2.34198	0	0	Cerebellum	Secreted Signaling	GDF	Gdf11	TGFBR1_ACVR2B	NN-neuron
Bergmann NN	CBX MLI Megf11 Gaba	WNT7B_FZD4_LRP6	22687	0.0375954	0.709261	2.32382	0	0	Cerebellum	Secreted Signaling	WNT	Wnt7b	FZD4_LRP6	NN-neuron
Bergmann NN	CBX MLI Megf11 Gaba	WNT9A_FZD8_LRP6	22687	0.00535155	0.431789	2.27781	0	0	Cerebellum	Secreted Signaling	WNT	Wnt9a	FZD8_LRP6	NN-neuron
Bergmann NN	CBX MLI Megf11 Gaba	CTF1_LIFR_IL6ST	22687	0.051252	0.668929	2.27082	0	0	Cerebellum	Secreted Signaling	LIFR	Ctf1	LIFR_IL6ST	NN-neuron
Bergmann NN	CBX MLI Megf11 Gaba	WNT9B_FZD4_LRP6	22687	0.00289485	0.4492	2.26911	0	0	Cerebellum	Secreted Signaling	WNT	Wnt9b	FZD4_LRP6	NN-neuron
Bergmann NN	CBX MLI Megf11 Gaba	WNT7A_FZD4_LRP6	22687	0.012606	0.667739	2.21991	0	0	Cerebellum	Secreted Signaling	WNT	Wnt7a	FZD4_LRP6	NN-neuron
Bergmann NN	CBX MLI Megf11 Gaba	LRRC4C_NTNG1	22687	0.248705	0.975713	2.20862	0	0	Cerebellum	Cell-Cell Contact	NGL	Lrrc4c	Ntng1	NN-neuron
Bergmann NN	CBX MLI Megf11 Gaba	MDK_ALK	22687	0.228404	0.831181	2.18375	0	0	Cerebellum	Secreted Signaling	MK	Mdk	Alk	NN-neuron
Bergmann NN	CBX MLI Megf11 Gaba	FGF2_FGFR1	22687	0.00801605	0.738352	2.00919	0	0	Cerebellum	Secreted Signaling	FGF	Fgf2	Fgfr1	NN-neuron
CBX MLI Megf11 Gaba	Bergmann NN	LAMA2_ITGA7_ITGB1	22687	0.0091309	0.50227	3.47315	0	0	Cerebellum	ECM-Receptor	LAMININ	Lama2	ITGA7_ITGB1	NN-neuron
CBX MLI Megf11 Gaba	Bergmann NN	WNT3_FZD5_LRP5	22687	0.00254727	0.670692	3.47119	0	0	Cerebellum	Secreted Signaling	WNT	Wnt3	FZD5_LRP5	NN-neuron
CBX MLI Megf11 Gaba	Bergmann NN	LAMA2_CD44	22687	0.0174025	0.531229	3.4291	0	0	Cerebellum	ECM-Receptor	LAMININ	Lama2	Cd44	NN-neuron
CBX MLI Megf11 Gaba	Bergmann NN	WNT3_FZD8_LRP5	22687	0.00170241	0.477454	3.18917	0	0	Cerebellum	Secreted Signaling	WNT	Wnt3	FZD8_LRP5	NN-neuron
CBX MLI Megf11 Gaba	Bergmann NN	WNT3_FZD4_LRP5	22687	0.0105442	0.913342	3.17681	0	0	Cerebellum	Secreted Signaling	WNT	Wnt3	FZD4_LRP5	NN-neuron
CBX MLI Megf11 Gaba	Bergmann NN	WNT3_FZD5_LRP6	22687	0.0222908	0.683828	3.17647	0	0	Cerebellum	Secreted Signaling	WNT	Wnt3	FZD5_LRP6	NN-neuron
CBX MLI Megf11 Gaba	Bergmann NN	LAMA2_SV2A	22687	0.013629	0.516816	3.11735	0	0	Cerebellum	ECM-Receptor	LAMININ	Lama2	Sv2a	NN-neuron
CBX MLI Megf11 Gaba	Bergmann NN	WNT3_FZD6_LRP5	22687	0.0160573	0.939569	3.04017	0	0	Cerebellum	Secreted Signaling	WNT	Wnt3	FZD6_LRP5	NN-neuron
CBX MLI Megf11 Gaba	Bergmann NN	WNT3_FZD8_LRP6	22687	0.0139191	0.484242	3.00326	0	0	Cerebellum	Secreted Signaling	WNT	Wnt3	FZD8_LRP6	NN-neuron
CBX MLI Megf11 Gaba	Bergmann NN	LAMA2_SV2B	22687	0.0734104	0.538502	3.00142	0	0	Cerebellum	ECM-Receptor	LAMININ	Lama2	Sv2b	NN-neuron
CBX MLI Megf11 Gaba	Bergmann NN	WNT3_FZD3_LRP5	22687	0.0795681	0.940186	3.00025	0	0	Cerebellum	Secreted Signaling	WNT	Wnt3	FZD3_LRP5	NN-neuron
CBX MLI Megf11 Gaba	Bergmann NN	WNT3_FZD4_LRP6	22687	0.0770929	0.926742	2.93621	0	0	Cerebellum	Secreted Signaling	WNT	Wnt3	FZD4_LRP6	NN-neuron
CBX MLI Megf11 Gaba	Bergmann NN	LAMA2_ITGA6_ITGB1	22687	0.0857699	0.538502	2.89551	0	0	Cerebellum	ECM-Receptor	LAMININ	Lama2	ITGA6_ITGB1	NN-neuron
CBX MLI Megf11 Gaba	Bergmann NN	WNT3_FZD1_LRP5	22687	0.243131	0.94023	2.79146	0	0	Cerebellum	Secreted Signaling	WNT	Wnt3	FZD1_LRP5	NN-neuron
CBX MLI Megf11 Gaba	Bergmann NN	WNT3_FZD6_LRP6	22687	0.134307	0.953409	2.76917	0	0	Cerebellum	Secreted Signaling	WNT	Wnt3	FZD6_LRP6	NN-neuron
CBX MLI Megf11 Gaba	Bergmann NN	WNT3_FZD9_LRP5	22687	0.00126349	0.525279	2.76209	0	0	Cerebellum	Secreted Signaling	WNT	Wnt3	FZD9_LRP5	NN-neuron
CBX MLI Megf11 Gaba	Bergmann NN	WNT9B_FZD4_LRP5	22687	0.0010369	0.48314	2.72825	0	0	Cerebellum	Secreted Signaling	WNT	Wnt9b	FZD4_LRP5	NN-neuron
CBX MLI Megf11 Gaba	Bergmann NN	WNT9B_FZD3_LRP5	22687	0.0085163	0.497333	2.71559	0	0	Cerebellum	Secreted Signaling	WNT	Wnt9b	FZD3_LRP5	NN-neuron
CBX MLI Megf11 Gaba	Bergmann NN	WNT9B_FZD6_LRP5	22687	0.0016045	0.496937	2.70211	0	0	Cerebellum	Secreted Signaling	WNT	Wnt9b	FZD6_LRP5	NN-neuron
CBX MLI Megf11 Gaba	Bergmann NN	HSPG2_DAG1	22687	0.0875055	0.403182	2.66702	0	0	Cerebellum	ECM-Receptor	HSPG	Hspg2	Dag1	NN-neuron
CBX MLI Megf11 Gaba	Bergmann NN	WNT3_FZD9_LRP6	22687	0.0109714	0.534359	2.65302	0	0	Cerebellum	Secreted Signaling	WNT	Wnt3	FZD9_LRP6	NN-neuron
CBX MLI Megf11 Gaba	Bergmann NN	WNT9B_FZD4_LRP6	22687	0.00809635	0.490677	2.65255	0	0	Cerebellum	Secreted Signaling	WNT	Wnt9b	FZD4_LRP6	NN-neuron
CBX MLI Megf11 Gaba	Bergmann NN	WNT9B_FZD1_LRP5	22687	0.0297991	0.497333	2.6262	0	0	Cerebellum	Secreted Signaling	WNT	Wnt9b	FZD1_LRP5	NN-neuron
CBX MLI Megf11 Gaba	Bergmann NN	SEMA7A_ITGB1_ITGA1	22687	0.0224248	0.434522	2.61412	0	0	Cerebellum	Cell-Cell Contact	SEMA7	Sema7a	ITGB1_ITGA1	NN-neuron
CBX MLI Megf11 Gaba	Bergmann NN	WNT3_FZD3_LRP6	22687	0.466644	0.953938	2.61262	0	0	Cerebellum	Secreted Signaling	WNT	Wnt3	FZD3_LRP6	NN-neuron
CBX MLI Megf11 Gaba	Bergmann NN	WNT9B_FZD3_LRP6	22687	0.0628058	0.504121	2.59464	0	0	Cerebellum	Secreted Signaling	WNT	Wnt9b	FZD3_LRP6	NN-neuron
CBX MLI Megf11 Gaba	Bergmann NN	COL9A2_ITGAV_ITGB8	22687	0.17625	0.493631	2.58831	0	0	Cerebellum	ECM-Receptor	COLLAGEN	Col9a2	ITGAV_ITGB8	NN-neuron
CBX MLI Megf11 Gaba	Bergmann NN	WNT9B_FZD6_LRP6	22687	0.0149584	0.503813	2.56493	0	0	Cerebellum	Secreted Signaling	WNT	Wnt9b	FZD6_LRP6	NN-neuron
CBX MLI Megf11 Gaba	Bergmann NN	LAMA2_DAG1	22687	0.176205	0.538502	2.52827	0	0	Cerebellum	ECM-Receptor	LAMININ	Lama2	Dag1	NN-neuron
CBX MLI Megf11 Gaba	Bergmann NN	WNT9B_FZD1_LRP6	22687	0.182243	0.504121	2.52507	0	0	Cerebellum	Secreted Signaling	WNT	Wnt9b	FZD1_LRP6	NN-neuron
CBX MLI Megf11 Gaba	Bergmann NN	COL9A2_SDC4	22687	0.159934	0.493631	2.44946	0	0	Cerebellum	ECM-Receptor	COLLAGEN	Col9a2	Sdc4	NN-neuron
CBX MLI Megf11 Gaba	Bergmann NN	LAMA2_ITGAV_ITGB8	22687	0.256649	0.538502	2.40671	0	0	Cerebellum	ECM-Receptor	LAMININ	Lama2	ITGAV_ITGB8	NN-neuron
CBX MLI Megf11 Gaba	Bergmann NN	COL9A2_CD44	22687	0.00633698	0.486534	2.40005	0	0	Cerebellum	ECM-Receptor	COLLAGEN	Col9a2	Cd44	NN-neuron
CBX MLI Megf11 Gaba	Bergmann NN	WNT3_FZD1_LRP6	22687	1.04779	0.953938	2.33399	0	0	Cerebellum	Secreted Signaling	WNT	Wnt3	FZD1_LRP6	NN-neuron
CBX MLI Megf11 Gaba	Bergmann NN	WNT5A_FZD4	22687	0.0115177	0.678186	2.20433	0	0	Cerebellum	Secreted Signaling	ncWNT	Wnt5a	Fzd4	NN-neuron
CBX MLI Megf11 Gaba	Bergmann NN	WNT5A_FZD5	22687	0.00306113	0.506898	2.20397	0	0	Cerebellum	Secreted Signaling	ncWNT	Wnt5a	Fzd5	NN-neuron
CBX MLI Megf11 Gaba	Bergmann NN	TGFB3_ACVR1_TGFBR1	22687	0.014256	0.877507	2.19331	0	0	Cerebellum	Secreted Signaling	TGFb	Tgfb3	ACVR1_TGFbR	NN-neuron
CBX MLI Megf11 Gaba	Bergmann NN	TGFB3_ACVR1C_TGFBR2	22687	0.00054529	0.558514	2.17699	0	0	Cerebellum	Secreted Signaling	TGFb	Tgfb3	ACVR1C_TGFbR2	NN-neuron
CBX MLI Megf11 Gaba	Bergmann NN	WNT5A_FZD3	22687	0.0910689	0.698462	2.13842	0	0	Cerebellum	Secreted Signaling	ncWNT	Wnt5a	Fzd3	NN-neuron
CBX MLI Megf11 Gaba	Bergmann NN	TGFB3_TGFBR1_TGFBR2	22687	0.00130951	0.691365	2.11795	0	0	Cerebellum	Secreted Signaling	TGFb	Tgfb3	TGFbR1_R2	NN-neuron
CBX MLI Megf11 Gaba	Bergmann NN	WNT5A_FZD1	22687	0.269123	0.698462	2.10576	0	0	Cerebellum	Secreted Signaling	ncWNT	Wnt5a	Fzd1	NN-neuron
CBX MLI Megf11 Gaba	Bergmann NN	TGFB3_ACVR1B_TGFBR2	22687	0.00162379	0.700666	2.09828	0	0	Cerebellum	Secreted Signaling	TGFb	Tgfb3	ACVR1B_TGFbR2	NN-neuron
CBX MLI Megf11 Gaba	Bergmann NN	SEMA7A_PLXNC1	22687	0.0471515	0.705602	2.08554	0	0	Cerebellum	Cell-Cell Contact	SEMA7	Sema7a	Plxnc1	NN-neuron
CBX MLI Megf11 Gaba	Bergmann NN	THBS3_CD47	22687	0.119468	0.644907	2.05057	0	0	Cerebellum	ECM-Receptor	THBS	Thbs3	Cd47	NN-neuron
CBX MLI Megf11 Gaba	Bergmann NN	WNT5A_FZD6	22687	0.0213223	0.698109	2.03192	0	0	Cerebellum	Secreted Signaling	ncWNT	Wnt5a	Fzd6	NN-neuron
CBX MLI Megf11 Gaba	Bergmann NN	THBS3_SDC4	22687	0.204849	0.644907	2.0154	0	0	Cerebellum	ECM-Receptor	THBS	Thbs3	Sdc4	NN-neuron
Bergmann NN	CBX Purkinje Gaba	THY1_ITGAV_ITGB3	6299	0.0333424	0.609462	2.49949	0	0	Cerebellum	Cell-Cell Contact	THY1	Thy1	ITGAV_ITGB3	NN-neuron
CBX Purkinje Gaba	Bergmann NN	WNT10B_FZD5_LRP6	6299	0.0246482	0.467535	2.1452	2.3752e-42	1.25388e-40	Cerebellum	Secreted Signaling	WNT	Wnt10b	FZD5_LRP6	NN-neuron
CBX Purkinje Gaba	Bergmann NN	COL4A1_ITGA1_ITGB1	6299	0.0240238	0.413716	2.00935	2.27592e-25	8.08723e-24	Cerebellum	ECM-Receptor	COLLAGEN	Col4a1	ITGA1_ITGB1	NN-neuron
Bergmann NN	Endo NN	MDK_PTPRZ1	7762	0.367924	0.952847	2.05436	0	0	Cerebellum	Secreted Signaling	MK	Mdk	Ptprz1	NN-NN
Bergmann NN	Endo NN	NFASC_CNTN1_CNTNAP1	7762	0.0899498	0.912007	2.04588	0	0	Cerebellum	Cell-Cell Contact	CNTN	Nfasc	CNTN1_CNTNAP1	NN-NN
Endo NN	Bergmann NN	WNT7B_FZD3_LRP5	7762	0.0103445	0.511466	3.87293	0	0	Cerebellum	Secreted Signaling	WNT	Wnt7b	FZD3_LRP5	NN-NN
Endo NN	Bergmann NN	WNT7B_FZD1_LRP5	7762	0.0370364	0.511466	3.84196	0	0	Cerebellum	Secreted Signaling	WNT	Wnt7b	FZD1_LRP5	NN-NN
Endo NN	Bergmann NN	WNT7B_FZD3_LRP6	7762	0.0787148	0.520356	3.75998	0	0	Cerebellum	Secreted Signaling	WNT	Wnt7b	FZD3_LRP6	NN-NN
Endo NN	Bergmann NN	WNT7B_FZD6_LRP6	7762	0.0188439	0.519711	3.75094	0	0	Cerebellum	Secreted Signaling	WNT	Wnt7b	FZD6_LRP6	NN-NN
Endo NN	Bergmann NN	WNT7B_FZD4_LRP6	7762	0.0096336	0.50554	3.72568	0	0	Cerebellum	Secreted Signaling	WNT	Wnt7b	FZD4_LRP6	NN-NN
Endo NN	Bergmann NN	WNT7B_FZD4_LRP5	7762	0.00120552	0.496264	3.71708	0	0	Cerebellum	Secreted Signaling	WNT	Wnt7b	FZD4_LRP5	NN-NN
Endo NN	Bergmann NN	WNT7B_FZD6_LRP5	7762	0.00192532	0.510564	3.70684	0	0	Cerebellum	Secreted Signaling	WNT	Wnt7b	FZD6_LRP5	NN-NN
Endo NN	Bergmann NN	WNT7B_FZD1_LRP6	7762	0.22824	0.520356	3.61184	0	0	Cerebellum	Secreted Signaling	WNT	Wnt7b	FZD1_LRP6	NN-NN
Endo NN	Bergmann NN	COL9A3_CD44	7762	0.00849014	0.426952	2.47598	0	0	Cerebellum	ECM-Receptor	COLLAGEN	Col9a3	Cd44	NN-NN
Endo NN	Bergmann NN	PTHLH_PTH1R	7762	0.0219929	0.540969	2.09767	0	0	Cerebellum	Secreted Signaling	PTH	Pthlh	Pth1r	NN-NN
Endo NN	Bergmann NN	DHH_PTCH2	7762	0.0689197	0.52976	2.08938	0	0	Cerebellum	Secreted Signaling	HH	Dhh	PTCH2_SMO	NN-NN
Endo NN	Bergmann NN	COL9A3_ITGAV_ITGB8	7762	0.198665	0.432749	2.08201	0	0	Cerebellum	ECM-Receptor	COLLAGEN	Col9a3	ITGAV_ITGB8	NN-NN
Endo NN	Bergmann NN	COL9A3_SDC4	7762	0.183327	0.432749	2.00928	0	0	Cerebellum	ECM-Receptor	COLLAGEN	Col9a3	Sdc4	NN-NN
Endo NN	Bergmann NN	ADM_CALCRL	7762	0.0621896	0.848879	2.00396	0	0	Cerebellum	Secreted Signaling	CALCR	Adm	Calcrl	NN-NN
Bergmann NN	Peri NN	PSAP_GPR37L1	1934	1.07971	0.855222	2.75844	0	0	Cerebellum	Secreted Signaling	PSAP	Psap	Gpr37l1	NN-NN
Bergmann NN	Peri NN	MDK_PTPRZ1	1934	0.4226	0.924509	2.44456	0	0	Cerebellum	Secreted Signaling	MK	Mdk	Ptprz1	NN-NN
Bergmann NN	Peri NN	COL9A2_SDC4	1934	0.103199	0.960703	2.21106	0	0	Cerebellum	ECM-Receptor	COLLAGEN	Col9a2	Sdc4	NN-NN
Bergmann NN	Peri NN	COL1A2_SDC4	1934	0.182271	0.96122	2.06851	0	0	Cerebellum	ECM-Receptor	COLLAGEN	Col1a2	Sdc4	NN-NN
Bergmann NN	Peri NN	THBS3_SDC4	1934	0.12503	0.96122	2.03151	1.4013e-45	7.85013e-44	Cerebellum	ECM-Receptor	THBS	Thbs3	Sdc4	NN-NN
Bergmann NN	Peri NN	TNR_SDC4	1934	0.133535	0.960703	2.07072	1.70729e-40	8.70459e-39	Cerebellum	ECM-Receptor	TENASCIN	Tnr	Sdc4	NN-NN
Bergmann NN	Peri NN	COL4A2_SDC4	1934	0.0638002	0.957084	2.16431	1.05126e-39	5.27082e-38	Cerebellum	ECM-Receptor	COLLAGEN	Col4a2	Sdc4	NN-NN
Bergmann NN	Peri NN	COL2A1_SDC4	1934	0.0531838	0.951396	2.28124	7.16043e-39	3.52504e-37	Cerebellum	ECM-Receptor	COLLAGEN	Col2a1	Sdc4	NN-NN
Bergmann NN	Peri NN	WNT7B_FZD1_LRP6	1934	0.0282891	0.632885	3.37416	1.22648e-33	5.37155e-32	Cerebellum	Secreted Signaling	WNT	Wnt7b	FZD1_LRP6	NN-NN
Bergmann NN	Peri NN	COL9A3_ITGAV_ITGB8	1934	0.217297	0.608583	2.21876	6.41879e-33	2.76417e-31	Cerebellum	ECM-Receptor	COLLAGEN	Col9a3	ITGAV_ITGB8	NN-NN
Bergmann NN	Peri NN	THBS1_SDC4	1934	0.0372034	0.919855	2.28478	2.78338e-31	1.14827e-29	Cerebellum	ECM-Receptor	THBS	Thbs1	Sdc4	NN-NN
Bergmann NN	Peri NN	WNT7B_FZD1_LRP5	1934	0.0265959	0.632885	3.76892	2.84798e-31	1.17452e-29	Cerebellum	Secreted Signaling	WNT	Wnt7b	FZD1_LRP5	NN-NN
Bergmann NN	Peri NN	COL4A1_SDC4	1934	0.0397364	0.939504	2.06535	1.84689e-30	7.4655e-29	Cerebellum	ECM-Receptor	COLLAGEN	Col4a1	Sdc4	NN-NN
Bergmann NN	Peri NN	WNT6_FZD1_LRP6	1934	0.0197229	0.631334	3.66124	8.36791e-30	3.32369e-28	Cerebellum	Secreted Signaling	WNT	Wnt6	FZD1_LRP6	NN-NN
Bergmann NN	Peri NN	COL4A5_SDC4	1934	0.045871	0.93485	2.17548	9.18367e-30	3.64592e-28	Cerebellum	ECM-Receptor	COLLAGEN	Col4a5	Sdc4	NN-NN
Bergmann NN	Peri NN	WNT3_FZD1_LRP5	1934	0.0364476	0.632885	4.08789	1.84196e-29	7.25252e-28	Cerebellum	Secreted Signaling	WNT	Wnt3	FZD1_LRP5	NN-NN
Bergmann NN	Peri NN	WNT3_FZD1_LRP6	1934	0.0383556	0.632885	3.4399	2.02637e-29	7.96834e-28	Cerebellum	Secreted Signaling	WNT	Wnt3	FZD1_LRP6	NN-NN
Bergmann NN	Peri NN	WNT6_FZD1_LRP5	1934	0.0187714	0.631334	4.22544	4.67688e-29	1.82036e-27	Cerebellum	Secreted Signaling	WNT	Wnt6	FZD1_LRP5	NN-NN
Bergmann NN	Peri NN	LAMC1_ITGAV_ITGB8	1934	0.0600932	0.608583	2.55064	9.05619e-29	3.50371e-27	Cerebellum	ECM-Receptor	LAMININ	Lamc1	ITGAV_ITGB8	NN-NN
Bergmann NN	Peri NN	COL9A2_ITGAV_ITGB8	1934	0.0493301	0.608066	2.68033	1.16765e-28	4.50604e-27	Cerebellum	ECM-Receptor	COLLAGEN	Col9a2	ITGAV_ITGB8	NN-NN
Bergmann NN	Peri NN	COL1A2_ITGAV_ITGB8	1934	0.0871237	0.608583	2.44271	1.76266e-28	6.77021e-27	Cerebellum	ECM-Receptor	COLLAGEN	Col1a2	ITGAV_ITGB8	NN-NN
Bergmann NN	Peri NN	COL4A4_SDC4	1934	0.0226747	0.810755	2.34211	3.44579e-24	1.18615e-22	Cerebellum	ECM-Receptor	COLLAGEN	Col4a4	Sdc4	NN-NN
Bergmann NN	Peri NN	COL4A2_ITGAV_ITGB8	1934	0.0295713	0.606515	2.60545	5.67209e-24	1.94457e-22	Cerebellum	ECM-Receptor	COLLAGEN	Col4a2	ITGAV_ITGB8	NN-NN
Bergmann NN	Peri NN	COL9A1_SDC4	1934	0.0210172	0.797311	2.50477	1.22401e-22	4.04265e-21	Cerebellum	ECM-Receptor	COLLAGEN	Col9a1	Sdc4	NN-NN
Bergmann NN	Peri NN	COL2A1_ITGAV_ITGB8	1934	0.024229	0.602378	2.69718	2.95511e-22	9.63645e-21	Cerebellum	ECM-Receptor	COLLAGEN	Col2a1	ITGAV_ITGB8	NN-NN
Bergmann NN	Peri NN	WNT5A_FZD1	1934	0.0212419	0.578594	4.33676	5.94607e-22	1.92104e-20	Cerebellum	Secreted Signaling	ncWNT	Wnt5a	Fzd1	NN-NN
Bergmann NN	Peri NN	POMC_MC1R	1934	0.00578586	0.692347	2.27729	7.03303e-22	2.26623e-20	Cerebellum	Secreted Signaling	MELANOCORTIN	Pomc	Mc1r	NN-NN
Bergmann NN	Peri NN	SEMA4A_NRP1_PLXNA4	1934	0.0119428	0.611169	2.21338	1.88512e-21	6.00312e-20	Cerebellum	Cell-Cell Contact	SEMA4	Sema4a	NRP1_PLXNA4	NN-NN
Bergmann NN	Peri NN	ANGPTL4_SDC4	1934	0.0212759	0.864529	2.21744	2.06519e-21	6.56631e-20	Cerebellum	Secreted Signaling	ANGPTL	Angptl4	Sdc4	NN-NN
Bergmann NN	Peri NN	LAMB2_ITGAV_ITGB8	1934	0.0225863	0.602378	2.63726	2.96321e-20	9.04966e-19	Cerebellum	ECM-Receptor	LAMININ	Lamb2	ITGAV_ITGB8	NN-NN
Bergmann NN	Peri NN	COL4A1_ITGAV_ITGB8	1934	0.0184919	0.594105	2.4146	2.56873e-19	7.61748e-18	Cerebellum	ECM-Receptor	COLLAGEN	Col4a1	ITGAV_ITGB8	NN-NN
Bergmann NN	Peri NN	COL4A5_ITGAV_ITGB8	1934	0.0216471	0.590486	2.67108	5.43968e-19	1.59017e-17	Cerebellum	ECM-Receptor	COLLAGEN	Col4a5	ITGAV_ITGB8	NN-NN
Bergmann NN	Peri NN	WNT7A_FZD1_LRP6	1934	0.00954359	0.592037	3.13445	5.67603e-18	1.59976e-16	Cerebellum	Secreted Signaling	WNT	Wnt7a	FZD1_LRP6	NN-NN
Bergmann NN	Peri NN	WNT7A_FZD1_LRP5	1934	0.00882064	0.592037	3.40425	3.87629e-17	1.05717e-15	Cerebellum	Secreted Signaling	WNT	Wnt7a	FZD1_LRP5	NN-NN
Bergmann NN	Peri NN	SEMA3C_NRP1_PLXNA4	1934	0.00475152	0.576525	2.29506	4.08636e-16	1.07178e-14	Cerebellum	Secreted Signaling	SEMA3	Sema3c	NRP1_PLXNA4	NN-NN
Bergmann NN	Peri NN	COL9A1_ITGAV_ITGB8	1934	0.0103457	0.499483	3.17619	6.91861e-16	1.79308e-14	Cerebellum	ECM-Receptor	COLLAGEN	Col9a1	ITGAV_ITGB8	NN-NN
Bergmann NN	Peri NN	COL4A4_ITGAV_ITGB8	1934	0.0107541	0.519131	2.54648	1.5399e-13	3.55995e-12	Cerebellum	ECM-Receptor	COLLAGEN	Col4a4	ITGAV_ITGB8	NN-NN
Bergmann NN	Peri NN	WNT3_FZD7_LRP5	1934	0.0165538	0.653051	2.1225	2.55052e-13	5.83451e-12	Cerebellum	Secreted Signaling	WNT	Wnt3	FZD7_LRP5	NN-NN
Bergmann NN	Peri NN	WNT7B_FZD7_LRP5	1934	0.013073	0.653568	2.04037	2.58687e-12	5.61602e-11	Cerebellum	Secreted Signaling	WNT	Wnt7b	FZD7_LRP5	NN-NN
Bergmann NN	Peri NN	WNT5A_FZD7	1934	0.00862173	0.601861	2.04896	3.51319e-12	7.57457e-11	Cerebellum	Secreted Signaling	ncWNT	Wnt5a	Fzd7	NN-NN
Bergmann NN	Peri NN	WNT9B_FZD1_LRP5	1934	0.00221636	0.407963	4.13951	4.00777e-12	8.61053e-11	Cerebellum	Secreted Signaling	WNT	Wnt9b	FZD1_LRP5	NN-NN
Bergmann NN	Peri NN	WNT9B_FZD1_LRP6	1934	0.00229531	0.407963	3.47598	9.64287e-12	2.02319e-10	Cerebellum	Secreted Signaling	WNT	Wnt9b	FZD1_LRP6	NN-NN
Bergmann NN	Peri NN	LAMA4_ITGAV_ITGB8	1934	0.00509575	0.416753	3.12093	1.33434e-11	2.77555e-10	Cerebellum	ECM-Receptor	LAMININ	Lama4	ITGAV_ITGB8	NN-NN
Peri NN	Bergmann NN	EDN1_EDNRA	1934	0.00790413	0.409514	7.91992	0	0	Cerebellum	Secreted Signaling	EDN	Edn1	Ednra	NN-NN
Peri NN	Bergmann NN	EDN1_EDNRB	1934	0.25654	0.41365	7.58274	0	0	Cerebellum	Secreted Signaling	EDN	Edn1	Ednrb	NN-NN
Peri NN	Bergmann NN	TNC_SDC4	1934	0.124044	0.460186	5.04504	0	0	Cerebellum	ECM-Receptor	TENASCIN	Tnc	Sdc4	NN-NN
Peri NN	Bergmann NN	VSIR_IGSF11	1934	0.0320444	0.433816	2.24343	5.18002e-21	1.62815e-19	Cerebellum	Cell-Cell Contact	VISTA	Vsir	Igsf11	NN-NN
Peri NN	Bergmann NN	EFNA5_EPHA4	1934	0.0268086	0.524819	2.08279	1.55824e-16	4.15609e-15	Cerebellum	Cell-Cell Contact	EPHA	Efna5	Epha4	NN-NN
Peri NN	Bergmann NN	NRG2_ERBB2_ERBB4	1934	0.0348653	0.465357	2.09609	3.16045e-13	7.1894e-12	Cerebellum	Secreted Signaling	NRG	Nrg2	ERBB2_ERBB4	NN-NN
Peri NN	Bergmann NN	EFNA5_EPHB2	1934	0.00514354	0.468976	2.41759	1.1439e-11	2.38856e-10	Cerebellum	Cell-Cell Contact	EPHA	Efna5	Ephb2	NN-NN
CB Granule Glut	CB Granule Glut	EFNA5_EPHA5	232941	0.0363206	0.527026	2.50202	0	0	Cerebellum	Cell-Cell Contact	EPHA	Efna5	Epha5	neuron-neuron
CB Granule Glut	CB Granule Glut	SEMA3F_NRP2_PLXNA4	232941	0.00469601	0.472373	2.29881	1.0835e-220	6.27098e-219	Cerebellum	Secreted Signaling	SEMA3	Sema3f	NRP2_PLXNA4	neuron-neuron
CB Granule Glut	CB PLI Gly-Gaba	GDF10_ACVR1B_ACVR2A	2128	0.268323	0.515038	4.28804	0	0	Cerebellum	Secreted Signaling	GDF	Gdf10	ACVR1B_ACVR2A	neuron-neuron
CB Granule Glut	CB PLI Gly-Gaba	KITL_KIT	2128	0.605129	0.430921	3.45697	0	0	Cerebellum	Secreted Signaling	KIT	Kitl	Kit	neuron-neuron
CB Granule Glut	CB PLI Gly-Gaba	EFNB2_EPHB1	2128	0.46607	0.658835	2.05298	2.87126e-40	1.45451e-38	Cerebellum	Cell-Cell Contact	EPHB	Efnb2	Ephb1	neuron-neuron
CB Granule Glut	CB PLI Gly-Gaba	PTN_SDC2	2128	0.259532	0.867481	2.40364	2.50167e-39	1.24509e-37	Cerebellum	Secreted Signaling	PTN	Ptn	Sdc2	neuron-neuron
CB Granule Glut	CB PLI Gly-Gaba	PTN_SDC4	2128	0.159185	0.857613	2.72421	1.2573e-35	5.77449e-34	Cerebellum	Secreted Signaling	PTN	Ptn	Sdc4	neuron-neuron
CB Granule Glut	CB PLI Gly-Gaba	EFNB2_EPHB2	2128	0.151901	0.658835	2.32887	2.44573e-33	1.0641e-31	Cerebellum	Cell-Cell Contact	EPHB	Efnb2	Ephb2	neuron-neuron
CB Granule Glut	CB PLI Gly-Gaba	MDK_SDC2	2128	0.11877	0.766447	2.32749	6.77842e-32	2.84195e-30	Cerebellum	Secreted Signaling	MK	Mdk	Sdc2	neuron-neuron
CB Granule Glut	CB PLI Gly-Gaba	JAM2_ITGA3_ITGB1	2128	0.0427792	0.478383	3.88136	4.33669e-28	1.64807e-26	Cerebellum	Cell-Cell Contact	JAM	Jam2	ITGA3_ITGB1	neuron-neuron
CB Granule Glut	CB PLI Gly-Gaba	MDK_SDC4	2128	0.0671981	0.760338	2.38831	9.72914e-27	3.58156e-25	Cerebellum	Secreted Signaling	MK	Mdk	Sdc4	neuron-neuron
CB Granule Glut	CB PLI Gly-Gaba	LAMA2_DAG1	2128	0.126984	0.588346	2.66656	1.82873e-25	6.51809e-24	Cerebellum	ECM-Receptor	LAMININ	Lama2	Dag1	neuron-neuron
CB Granule Glut	CB PLI Gly-Gaba	LAMA2_ITGA3_ITGB1	2128	0.0658297	0.588346	3.02983	3.83064e-22	1.24368e-20	Cerebellum	ECM-Receptor	LAMININ	Lama2	ITGA3_ITGB1	neuron-neuron
CB Granule Glut	CB PLI Gly-Gaba	JAM2_F11R	2128	0.017068	0.476034	3.42279	8.62876e-20	2.59439e-18	Cerebellum	Cell-Cell Contact	JAM	Jam2	F11r	neuron-neuron
CB Granule Glut	CB PLI Gly-Gaba	EFNB2_EPHB3	2128	0.00964986	0.591165	2.80153	3.85992e-17	1.05282e-15	Cerebellum	Cell-Cell Contact	EPHB	Efnb2	Ephb3	neuron-neuron
CB Granule Glut	CB PLI Gly-Gaba	EFNB2_EPHA4	2128	0.0179567	0.600094	2.9894	1.09385e-15	2.80989e-14	Cerebellum	Cell-Cell Contact	EPHB	Efnb2	Epha4	neuron-neuron
CB Granule Glut	CB PLI Gly-Gaba	PTN_SDC1	2128	0.012851	0.428102	4.11302	7.52484e-13	1.68079e-11	Cerebellum	Secreted Signaling	PTN	Ptn	Sdc1	neuron-neuron
CB Granule Glut	CB PLI Gly-Gaba	LAMA2_ITGA2_ITGB1	2128	0.00439656	0.403195	4.98001	4.09896e-12	8.80335e-11	Cerebellum	ECM-Receptor	LAMININ	Lama2	ITGA2_ITGB1	neuron-neuron
CB Granule Glut	CB PLI Gly-Gaba	LAMA2_ITGA6_ITGB1	2128	0.0111479	0.494831	2.80431	1.29488e-11	2.69575e-10	Cerebellum	ECM-Receptor	LAMININ	Lama2	ITGA6_ITGB1	neuron-neuron
CB Granule Glut	CB PLI Gly-Gaba	MDK_ITGA6_ITGB1	2128	0.0120958	0.643327	2.1482	2.90259e-11	5.90059e-10	Cerebellum	Secreted Signaling	MK	Mdk	ITGA6_ITGB1	neuron-neuron
CB Granule Glut	CB PLI Gly-Gaba	PTN_ALK	2128	0.025058	0.488722	3.01789	2.33575e-09	4.15383e-08	Cerebellum	Secreted Signaling	PTN	Ptn	Alk	neuron-neuron
CB Granule Glut	CB PLI Gly-Gaba	JAM2_ITGAV_ITGB1	2128	0.00730397	0.444079	2.43695	1.71745e-07	2.62092e-06	Cerebellum	Cell-Cell Contact	JAM	Jam2	ITGAV_ITGB1	neuron-neuron
CB Granule Glut	CB PLI Gly-Gaba	MDK_ALK	2128	0.00870582	0.43468	2.6496	4.96285e-06	6.47084e-05	Cerebellum	Secreted Signaling	MK	Mdk	Alk	neuron-neuron
CB PLI Gly-Gaba	CB Granule Glut	PSAP_GPR37L1	2128	1.01079	0.721335	3.02569	0	0	Cerebellum	Secreted Signaling	PSAP	Psap	Gpr37l1	neuron-neuron
CB PLI Gly-Gaba	CB Granule Glut	PTN_SDC4	2128	0.333879	0.565789	2.84605	0	0	Cerebellum	Secreted Signaling	PTN	Ptn	Sdc4	neuron-neuron
CB PLI Gly-Gaba	CB Granule Glut	TNR_SDC4	2128	0.39004	0.565789	2.83582	0	0	Cerebellum	ECM-Receptor	TENASCIN	Tnr	Sdc4	neuron-neuron
CB PLI Gly-Gaba	CB Granule Glut	PTN_PTPRZ1	2128	0.769617	0.903665	2.20504	0	0	Cerebellum	Secreted Signaling	PTN	Ptn	Ptprz1	neuron-neuron
CB PLI Gly-Gaba	CB Granule Glut	COL6A1_SDC4	2128	0.117026	0.56485	3.10329	6.393e-39	3.15231e-37	Cerebellum	ECM-Receptor	COLLAGEN	Col6a1	Sdc4	neuron-neuron
CB PLI Gly-Gaba	CB Granule Glut	FGF5_FGFR3	2128	0.152091	0.447368	3.41983	3.24949e-38	1.58123e-36	Cerebellum	Secreted Signaling	FGF	Fgf5	Fgfr3	neuron-neuron
CB PLI Gly-Gaba	CB Granule Glut	FGF9_FGFR3	2128	0.14767	0.447838	3.09841	2.83456e-33	1.2302e-31	Cerebellum	Secreted Signaling	FGF	Fgf9	Fgfr3	neuron-neuron
CB PLI Gly-Gaba	CB Granule Glut	FGF1_FGFR3	2128	0.0564905	0.447368	3.41483	5.96446e-28	2.2593e-26	Cerebellum	Secreted Signaling	FGF	Fgf1	Fgfr3	neuron-neuron
CB PLI Gly-Gaba	CB Granule Glut	COL4A2_SDC4	2128	0.0321461	0.558271	3.3726	1.90467e-27	7.13515e-26	Cerebellum	ECM-Receptor	COLLAGEN	Col4a2	Sdc4	neuron-neuron
CB PLI Gly-Gaba	CB Granule Glut	THBS1_SDC4	2128	0.0201414	0.538064	3.38364	3.70939e-23	1.24208e-21	Cerebellum	ECM-Receptor	THBS	Thbs1	Sdc4	neuron-neuron
CB PLI Gly-Gaba	CB Granule Glut	NTS_NTSR2	2128	0.0814145	0.460996	2.84821	2.851e-20	8.71348e-19	Cerebellum	Secreted Signaling	NTS	Nts	Ntsr2	neuron-neuron
CB PLI Gly-Gaba	CB Granule Glut	SEMA4A_PLXNB1	2128	0.0244519	0.523966	3.36383	9.09887e-20	2.73271e-18	Cerebellum	Cell-Cell Contact	SEMA4	Sema4a	Plxnb1	neuron-neuron
CB PLI Gly-Gaba	CB Granule Glut	WNT5B_FZD1	2128	0.0347183	0.792763	2.55115	1.96718e-19	5.85419e-18	Cerebellum	Secreted Signaling	ncWNT	Wnt5b	Fzd1	neuron-neuron
CB PLI Gly-Gaba	CB Granule Glut	COL6A1_ITGAV_ITGB8	2128	0.033362	0.431391	3.44224	1.74968e-17	4.84045e-16	Cerebellum	ECM-Receptor	COLLAGEN	Col6a1	ITGAV_ITGB8	neuron-neuron
CB PLI Gly-Gaba	CB Granule Glut	F11R_JAM2	2128	0.017068	0.476034	2.94471	9.86876e-17	2.65155e-15	Cerebellum	Cell-Cell Contact	JAM	F11r	Jam2	neuron-neuron
CB PLI Gly-Gaba	CB Granule Glut	COL4A1_SDC4	2128	0.015603	0.469455	3.32436	7.2067e-15	1.78414e-13	Cerebellum	ECM-Receptor	COLLAGEN	Col4a1	Sdc4	neuron-neuron
CB PLI Gly-Gaba	CB Granule Glut	SEMA4D_PLXNB1	2128	0.017623	0.520677	3.1258	7.27871e-14	1.7153e-12	Cerebellum	Cell-Cell Contact	SEMA4	Sema4d	Plxnb1	neuron-neuron
CB PLI Gly-Gaba	CB Granule Glut	COL4A4_SDC4	2128	0.0133089	0.477444	3.55249	1.81939e-13	4.1922e-12	Cerebellum	ECM-Receptor	COLLAGEN	Col4a4	Sdc4	neuron-neuron
CB PLI Gly-Gaba	CB Granule Glut	LAMB3_ITGA6_ITGB1	2128	0.0113564	0.43562	2.73405	2.17401e-13	4.99095e-12	Cerebellum	ECM-Receptor	LAMININ	Lamb3	ITGA6_ITGB1	neuron-neuron
CB PLI Gly-Gaba	CB Granule Glut	LAMB1_ITGA6_ITGB1	2128	0.00883603	0.429511	3.1974	2.58229e-13	5.90608e-12	Cerebellum	ECM-Receptor	LAMININ	Lamb1	ITGA6_ITGB1	neuron-neuron
CB PLI Gly-Gaba	CB Granule Glut	LAMB1_ITGAV_ITGB8	2128	0.0114511	0.421523	4.06145	4.22553e-13	9.55712e-12	Cerebellum	ECM-Receptor	LAMININ	Lamb1	ITGAV_ITGB8	neuron-neuron
CB PLI Gly-Gaba	CB Granule Glut	COL4A2_ITGAV_ITGB8	2128	0.00880119	0.426222	3.91745	2.09408e-12	4.57217e-11	Cerebellum	ECM-Receptor	COLLAGEN	Col4a2	ITGAV_ITGB8	neuron-neuron
CB PLI Gly-Gaba	CB Granule Glut	LAMA2_DAG1	2128	0.0379093	0.605733	2.48845	4.33905e-12	9.30999e-11	Cerebellum	ECM-Receptor	LAMININ	Lama2	Dag1	neuron-neuron
CB PLI Gly-Gaba	CB Granule Glut	THBS3_ITGA3_ITGB1	2128	0.00209049	0.503289	2.10199	6.50972e-12	1.38087e-10	Cerebellum	ECM-Receptor	THBS	Thbs3	ITGA3_ITGB1	neuron-neuron
CB PLI Gly-Gaba	CB Granule Glut	LAMB3_ITGAV_ITGB8	2128	0.0147856	0.430451	3.26034	1.61765e-11	3.34607e-10	Cerebellum	ECM-Receptor	LAMININ	Lamb3	ITGAV_ITGB8	neuron-neuron
CB PLI Gly-Gaba	CB Granule Glut	LAMC1_ITGA6_ITGB1	2128	0.0122066	0.4375	2.50475	2.05542e-11	4.22228e-10	Cerebellum	ECM-Receptor	LAMININ	Lamc1	ITGA6_ITGB1	neuron-neuron
CB PLI Gly-Gaba	CB Granule Glut	MDK_PTPRZ1	2128	0.0399077	0.68891	2.4563	3.19415e-11	6.47659e-10	Cerebellum	Secreted Signaling	MK	Mdk	Ptprz1	neuron-neuron
CB PLI Gly-Gaba	CB Granule Glut	LAMC1_ITGAV_ITGB8	2128	0.0160174	0.430921	3.14663	4.86344e-11	9.74574e-10	Cerebellum	ECM-Receptor	LAMININ	Lamc1	ITGAV_ITGB8	neuron-neuron
CB PLI Gly-Gaba	CB Granule Glut	LAMA1_ITGA6_ITGB1	2128	0.0139366	0.4375	2.3794	1.90957e-10	3.6811e-09	Cerebellum	ECM-Receptor	LAMININ	Lama1	ITGA6_ITGB1	neuron-neuron
CB PLI Gly-Gaba	CB Granule Glut	JAM2_ITGAV_ITGB1	2128	0.00265281	0.55968	2.29863	2.07266e-10	3.98638e-09	Cerebellum	Cell-Cell Contact	JAM	Jam2	ITGAV_ITGB1	neuron-neuron
CB PLI Gly-Gaba	CB Granule Glut	LAMA1_ITGAV_ITGB8	2128	0.017394	0.431861	2.97012	4.12113e-10	7.75541e-09	Cerebellum	ECM-Receptor	LAMININ	Lama1	ITGAV_ITGB8	neuron-neuron
CB PLI Gly-Gaba	CB Granule Glut	WNT2B_FZD1_LRP6	2128	0.0155066	0.704887	2.52496	4.19684e-10	7.8906e-09	Cerebellum	Secreted Signaling	WNT	Wnt2b	FZD1_LRP6	neuron-neuron
CB PLI Gly-Gaba	CB Granule Glut	WNT3_FZD1_LRP6	2128	0.00715542	0.43985	4.12529	9.72903e-10	1.78137e-08	Cerebellum	Secreted Signaling	WNT	Wnt3	FZD1_LRP6	neuron-neuron
CB PLI Gly-Gaba	CB Granule Glut	LAMA2_ITGA3_ITGB1	2128	0.00674195	0.601034	2.92447	5.54674e-09	9.58053e-08	Cerebellum	ECM-Receptor	LAMININ	Lama2	ITGA3_ITGB1	neuron-neuron
CB PLI Gly-Gaba	CB Granule Glut	MDK_SDC4	2128	0.00901958	0.434211	2.3159	9.46709e-09	1.60614e-07	Cerebellum	Secreted Signaling	MK	Mdk	Sdc4	neuron-neuron
CB PLI Gly-Gaba	CB Granule Glut	LAMA2_ITGA7_ITGB1	2128	0.00688021	0.602444	2.38159	1.30949e-05	0.00016211	Cerebellum	ECM-Receptor	LAMININ	Lama2	ITGA7_ITGB1	neuron-neuron
CB Granule Glut	CBX Golgi Gly-Gaba	WNT7A_FZD4_LRP6	725	0.343357	0.990345	3.06935	0	0	Cerebellum	Secreted Signaling	WNT	Wnt7a	FZD4_LRP6	neuron-neuron
CB Granule Glut	CBX Golgi Gly-Gaba	SEMA4D_CD72	725	0.193375	0.948966	2.85647	0	0	Cerebellum	Cell-Cell Contact	SEMA4	Sema4d	Cd72	neuron-neuron
CB Granule Glut	CBX Golgi Gly-Gaba	WNT7A_FZD8_LRP6	725	0.451583	0.997241	2.38432	0	0	Cerebellum	Secreted Signaling	WNT	Wnt7a	FZD8_LRP6	neuron-neuron
CB Granule Glut	CBX Golgi Gly-Gaba	WNT7A_FZD3_LRP5	725	0.118749	0.92	2.78176	1.66514e-39	8.32307e-38	Cerebellum	Secreted Signaling	WNT	Wnt7a	FZD3_LRP5	neuron-neuron
CB Granule Glut	CBX Golgi Gly-Gaba	VEGFA_VEGFR2	725	0.048621	0.911724	2.58855	2.47894e-38	1.20844e-36	Cerebellum	Secreted Signaling	VEGF	Vegfa	Kdr	neuron-neuron
CB Granule Glut	CBX Golgi Gly-Gaba	WNT7A_FZD4_LRP5	725	0.0157696	0.913103	3.86272	3.86775e-37	1.8414e-35	Cerebellum	Secreted Signaling	WNT	Wnt7a	FZD4_LRP5	neuron-neuron
CB Granule Glut	CBX Golgi Gly-Gaba	SEMA6D_PLXNA1_KDR	725	0.069694	0.913103	2.9818	2.05136e-36	9.57065e-35	Cerebellum	Cell-Cell Contact	SEMA6	Sema6d	PLXNA1_KDR	neuron-neuron
CB Granule Glut	CBX Golgi Gly-Gaba	BMP5_ACVR1_ACVR2A	725	0.611475	0.943448	2.13278	3.207e-36	1.48997e-34	Cerebellum	Secreted Signaling	BMP	Bmp5	ACVR1_ACVR2A	neuron-neuron
CB Granule Glut	CBX Golgi Gly-Gaba	WNT7A_FZD7_LRP6	725	0.0478322	0.726897	5.72408	1.41283e-35	6.47904e-34	Cerebellum	Secreted Signaling	WNT	Wnt7a	FZD7_LRP6	neuron-neuron
CB Granule Glut	CBX Golgi Gly-Gaba	L1CAM_ITGA4_ITGB7	725	0.00144177	0.757241	4.21297	3.74166e-35	1.69867e-33	Cerebellum	Cell-Cell Contact	L1CAM	L1cam	ITGA4_ITGB7	neuron-neuron
CB Granule Glut	CBX Golgi Gly-Gaba	NRG2_ERBB2_ERBB4	725	0.084966	0.68	6.67057	6.36604e-33	2.74242e-31	Cerebellum	Secreted Signaling	NRG	Nrg2	ERBB2_ERBB4	neuron-neuron
CB Granule Glut	CBX Golgi Gly-Gaba	NRG3_ERBB2_ERBB4	725	0.156072	0.68	6.41749	6.65013e-33	2.86178e-31	Cerebellum	Secreted Signaling	NRG	Nrg3	ERBB2_ERBB4	neuron-neuron
CB Granule Glut	CBX Golgi Gly-Gaba	NRG2_ERBB2_ERBB3	725	0.0315055	0.68	6.66778	6.51317e-32	2.73214e-30	Cerebellum	Secreted Signaling	NRG	Nrg2	ERBB2_ERBB3	neuron-neuron
CB Granule Glut	CBX Golgi Gly-Gaba	BMP5_ACVR1_ACVR2B	725	0.364775	0.942069	2.35172	2.756e-31	1.13754e-29	Cerebellum	Secreted Signaling	BMP	Bmp5	ACVR1_ACVR2B	neuron-neuron
CB Granule Glut	CBX Golgi Gly-Gaba	WNT7A_FZD8_LRP5	725	0.0208125	0.918621	2.75395	2.61249e-30	1.0522e-28	Cerebellum	Secreted Signaling	WNT	Wnt7a	FZD8_LRP5	neuron-neuron
CB Granule Glut	CBX Golgi Gly-Gaba	WNT7A_FZD7_LRP5	725	0.00182736	0.666207	7.0853	3.70233e-27	1.37808e-25	Cerebellum	Secreted Signaling	WNT	Wnt7a	FZD7_LRP5	neuron-neuron
CB Granule Glut	CBX Golgi Gly-Gaba	WNT7A_FZD6_LRP6	725	0.110455	0.922759	2.61032	1.97761e-26	7.22894e-25	Cerebellum	Secreted Signaling	WNT	Wnt7a	FZD6_LRP6	neuron-neuron
CB Granule Glut	CBX Golgi Gly-Gaba	LAMC1_ITGA3_ITGB1	725	0.154435	0.964138	2.30815	4.00011e-26	1.45178e-24	Cerebellum	ECM-Receptor	LAMININ	Lamc1	ITGA3_ITGB1	neuron-neuron
CB Granule Glut	CBX Golgi Gly-Gaba	WNT7A_FZD2_LRP6	725	0.090374	0.784828	3.54518	1.4997e-24	5.21457e-23	Cerebellum	Secreted Signaling	WNT	Wnt7a	FZD2_LRP6	neuron-neuron
CB Granule Glut	CBX Golgi Gly-Gaba	CCL27A_CCR10	725	0.00891667	0.689655	2.94108	7.88311e-24	2.69238e-22	Cerebellum	Secreted Signaling	CCL	Ccl27a	Ccr10	neuron-neuron
CB Granule Glut	CBX Golgi Gly-Gaba	HBEGF_EGFR	725	0.143265	0.842759	2.10968	8.80559e-21	2.74408e-19	Cerebellum	Secreted Signaling	EGF	Hbegf	Egfr	neuron-neuron
CB Granule Glut	CBX Golgi Gly-Gaba	WNT7A_FZD1_LRP5	725	0.0158585	0.908966	2.34364	1.61575e-19	4.8207e-18	Cerebellum	Secreted Signaling	WNT	Wnt7a	FZD1_LRP5	neuron-neuron
CB Granule Glut	CBX Golgi Gly-Gaba	WNT7A_FZD2_LRP5	725	0.00297718	0.769655	3.05102	1.15212e-18	3.32975e-17	Cerebellum	Secreted Signaling	WNT	Wnt7a	FZD2_LRP5	neuron-neuron
CB Granule Glut	CBX Golgi Gly-Gaba	SEMA4C_PLXNB2	725	0.045808	0.924138	2.05707	2.77587e-18	7.91124e-17	Cerebellum	Cell-Cell Contact	SEMA4	Sema4c	Plxnb2	neuron-neuron
CB Granule Glut	CBX Golgi Gly-Gaba	TGFA_EGFR_ERBB2	725	0.00988654	0.612414	6.16123	4.80615e-18	1.35797e-16	Cerebellum	Secreted Signaling	EGF	Tgfa	EGFR_ERBB2	neuron-neuron
CB Granule Glut	CBX Golgi Gly-Gaba	WNT7A_FZD6_LRP5	725	0.00376302	0.868966	2.43152	7.90991e-18	2.21889e-16	Cerebellum	Secreted Signaling	WNT	Wnt7a	FZD6_LRP5	neuron-neuron
CB Granule Glut	CBX Golgi Gly-Gaba	SEMA7A_ITGB1_ITGA1	725	0.0432488	0.897931	2.14523	2.69409e-16	7.10883e-15	Cerebellum	Cell-Cell Contact	SEMA7	Sema7a	ITGB1_ITGA1	neuron-neuron
CB Granule Glut	CBX Golgi Gly-Gaba	GAS6_TYRO3	725	0.0286606	0.983448	2.19548	2.42282e-15	6.12971e-14	Cerebellum	Secreted Signaling	GAS	Gas6	Tyro3	neuron-neuron
CB Granule Glut	CBX Golgi Gly-Gaba	WNT2B_FZD4_LRP6	725	0.030723	0.591724	3.1913	4.47474e-15	1.11913e-13	Cerebellum	Secreted Signaling	WNT	Wnt2b	FZD4_LRP6	neuron-neuron
CB Granule Glut	CBX Golgi Gly-Gaba	MDK_ALK	725	0.313927	0.743448	2.10974	6.44543e-15	1.59989e-13	Cerebellum	Secreted Signaling	MK	Mdk	Alk	neuron-neuron
CB Granule Glut	CBX Golgi Gly-Gaba	VEGFC_VEGFR3	725	0.109311	0.802759	2.12865	7.4965e-15	1.85401e-13	Cerebellum	Secreted Signaling	VEGF	Vegfc	Flt4	neuron-neuron
CB Granule Glut	CBX Golgi Gly-Gaba	TNR_ITGAV_ITGB3	725	0.0248906	0.406897	9.29567	2.71892e-14	6.53978e-13	Cerebellum	ECM-Receptor	TENASCIN	Tnr	ITGAV_ITGB3	neuron-neuron
CB Granule Glut	CBX Golgi Gly-Gaba	HBEGF_ERBB2_ERBB4	725	0.00194549	0.577931	7.70885	6.65406e-14	1.57142e-12	Cerebellum	Secreted Signaling	EGF	Hbegf	ERBB2_ERBB4	neuron-neuron
CB Granule Glut	CBX Golgi Gly-Gaba	VEGFC_VEGFR2R3	725	0.016905	0.758621	2.57105	6.08226e-13	1.36505e-11	Cerebellum	Secreted Signaling	VEGF	Vegfc	FLT4_KDR	neuron-neuron
CB Granule Glut	CBX Golgi Gly-Gaba	WNT5B_FZD4	725	0.011591	0.525517	2.75777	8.89324e-13	1.97758e-11	Cerebellum	Secreted Signaling	ncWNT	Wnt5b	Fzd4	neuron-neuron
CB Granule Glut	CBX Golgi Gly-Gaba	WNT2B_FZD3_LRP6	725	0.183608	0.595862	2.01831	3.45472e-12	7.45179e-11	Cerebellum	Secreted Signaling	WNT	Wnt2b	FZD3_LRP6	neuron-neuron
CB Granule Glut	CBX Golgi Gly-Gaba	FGF9_FGFR4	725	0.0147718	0.554483	2.08331	3.83087e-12	8.24061e-11	Cerebellum	Secreted Signaling	FGF	Fgf9	Fgfr4	neuron-neuron
CB Granule Glut	CBX Golgi Gly-Gaba	GDF11_ACVR1B_ACVR2B	725	0.0864849	0.554483	2.50677	3.84069e-12	8.26027e-11	Cerebellum	Secreted Signaling	GDF	Gdf11	ACVR1B_ACVR2B	neuron-neuron
CB Granule Glut	CBX Golgi Gly-Gaba	WNT2B_FZD7_LRP6	725	0.00422577	0.451034	6.28245	3.84859e-12	8.27654e-11	Cerebellum	Secreted Signaling	WNT	Wnt2b	FZD7_LRP6	neuron-neuron
CB Granule Glut	CBX Golgi Gly-Gaba	LAMC1_ITGA1_ITGB1	725	0.0169674	0.864828	2.21489	2.73698e-11	5.57552e-10	Cerebellum	ECM-Receptor	LAMININ	Lamc1	ITGA1_ITGB1	neuron-neuron
CB Granule Glut	CBX Golgi Gly-Gaba	TNR_ITGA9_ITGB1	725	0.028984	0.517241	2.1199	2.81415e-11	5.72651e-10	Cerebellum	ECM-Receptor	TENASCIN	Tnr	ITGA9_ITGB1	neuron-neuron
CB Granule Glut	CBX Golgi Gly-Gaba	HBEGF_EGFR_ERBB2	725	0.00802277	0.577931	6.99842	5.12155e-11	1.0247e-09	Cerebellum	Secreted Signaling	EGF	Hbegf	EGFR_ERBB2	neuron-neuron
CB Granule Glut	CBX Golgi Gly-Gaba	WNT2B_FZD8_LRP6	725	0.0421681	0.594483	2.39334	8.13211e-11	1.60705e-09	Cerebellum	Secreted Signaling	WNT	Wnt2b	FZD8_LRP6	neuron-neuron
CB Granule Glut	CBX Golgi Gly-Gaba	COL9A2_ITGA3_ITGB1	725	0.042328	0.649655	2.05362	1.80257e-10	3.48143e-09	Cerebellum	ECM-Receptor	COLLAGEN	Col9a2	ITGA3_ITGB1	neuron-neuron
CB Granule Glut	CBX Golgi Gly-Gaba	EGF_EGFR_ERBB2	725	0.00314996	0.416552	5.50164	1.92068e-10	3.70224e-09	Cerebellum	Secreted Signaling	EGF	Egf	EGFR_ERBB2	neuron-neuron
CB Granule Glut	CBX Golgi Gly-Gaba	L1CAM_ITGAV_ITGB3	725	0.00761231	0.406897	12.1589	2.23102e-10	4.27917e-09	Cerebellum	Cell-Cell Contact	L1CAM	L1cam	ITGAV_ITGB3	neuron-neuron
CB Granule Glut	CBX Golgi Gly-Gaba	FGF1_FGFR4	725	0.0117731	0.554483	2.00107	3.20008e-10	6.07495e-09	Cerebellum	Secreted Signaling	FGF	Fgf1	Fgfr4	neuron-neuron
CB Granule Glut	CBX Golgi Gly-Gaba	LAMC1_ITGA7_ITGB1	725	0.00962809	0.773793	2.99979	3.26416e-10	6.19325e-09	Cerebellum	ECM-Receptor	LAMININ	Lamc1	ITGA7_ITGB1	neuron-neuron
CB Granule Glut	CBX Golgi Gly-Gaba	LAMB3_ITGA3_ITGB1	725	0.0285698	0.515862	2.44606	3.23484e-09	5.68697e-08	Cerebellum	ECM-Receptor	LAMININ	Lamb3	ITGA3_ITGB1	neuron-neuron
CB Granule Glut	CBX Golgi Gly-Gaba	COMP_ITGA3_ITGB1	725	0.043838	0.617931	2.01136	4.2324e-09	7.37654e-08	Cerebellum	ECM-Receptor	THBS	Comp	ITGA3_ITGB1	neuron-neuron
CB Granule Glut	CBX Golgi Gly-Gaba	COL9A2_ITGA10_ITGB1	725	0.00666702	0.611034	2.2943	7.81792e-09	1.33515e-07	Cerebellum	ECM-Receptor	COLLAGEN	Col9a2	ITGA10_ITGB1	neuron-neuron
CB Granule Glut	CBX Golgi Gly-Gaba	WNT2B_FZD3_LRP5	725	0.00997981	0.554483	2.96494	8.37328e-09	1.42681e-07	Cerebellum	Secreted Signaling	WNT	Wnt2b	FZD3_LRP5	neuron-neuron
CB Granule Glut	CBX Golgi Gly-Gaba	WNT5B_FZD8	725	0.0164092	0.526897	2.06328	1.01252e-08	1.71375e-07	Cerebellum	Secreted Signaling	ncWNT	Wnt5b	Fzd8	neuron-neuron
CB Granule Glut	CBX Golgi Gly-Gaba	NRG4_ERBB2_ERBB4	725	0.00355686	0.622069	8.86285	1.31839e-08	2.21094e-07	Cerebellum	Secreted Signaling	NRG	Nrg4	ERBB2_ERBB4	neuron-neuron
CB Granule Glut	CBX Golgi Gly-Gaba	WNT2B_FZD4_LRP5	725	0.00123803	0.550345	4.17628	2.34743e-08	3.85312e-07	Cerebellum	Secreted Signaling	WNT	Wnt2b	FZD4_LRP5	neuron-neuron
CB Granule Glut	CBX Golgi Gly-Gaba	WNT2B_FZD6_LRP6	725	0.00909377	0.555862	2.51106	3.47162e-08	5.61767e-07	Cerebellum	Secreted Signaling	WNT	Wnt2b	FZD6_LRP6	neuron-neuron
CB Granule Glut	CBX Golgi Gly-Gaba	GDF11_TGFBR1_ACVR2B	725	0.00634926	0.53931	2.57434	3.83091e-08	6.18065e-07	Cerebellum	Secreted Signaling	GDF	Gdf11	TGFBR1_ACVR2B	neuron-neuron
CB Granule Glut	CBX Golgi Gly-Gaba	WNT2B_FZD8_LRP5	725	0.00156907	0.553103	2.74133	3.8386e-08	6.19265e-07	Cerebellum	Secreted Signaling	WNT	Wnt2b	FZD8_LRP5	neuron-neuron
CB Granule Glut	CBX Golgi Gly-Gaba	LAMA2_ITGA3_ITGB1	725	0.069229	0.586207	2.98447	4.7656e-08	7.62723e-07	Cerebellum	ECM-Receptor	LAMININ	Lama2	ITGA3_ITGB1	neuron-neuron
CB Granule Glut	CBX Golgi Gly-Gaba	TGFB2_ACVR1_TGFBR1	725	0.025198	0.57931	2.06485	6.64563e-08	1.05123e-06	Cerebellum	Secreted Signaling	TGFb	Tgfb2	ACVR1_TGFbR	neuron-neuron
CB Granule Glut	CBX Golgi Gly-Gaba	LAMB3_ITGA7_ITGB1	725	0.00158766	0.427586	3.63851	7.21311e-08	1.13768e-06	Cerebellum	ECM-Receptor	LAMININ	Lamb3	ITGA7_ITGB1	neuron-neuron
CB Granule Glut	CBX Golgi Gly-Gaba	LAMC1_ITGA9_ITGB1	725	0.00284531	0.496552	2.25712	9.15039e-08	1.42859e-06	Cerebellum	ECM-Receptor	LAMININ	Lamc1	ITGA9_ITGB1	neuron-neuron
CB Granule Glut	CBX Golgi Gly-Gaba	MDK_ITGA6_ITGB1	725	0.0737365	0.743448	2.09098	1.14242e-07	1.77036e-06	Cerebellum	Secreted Signaling	MK	Mdk	ITGA6_ITGB1	neuron-neuron
CB Granule Glut	CBX Golgi Gly-Gaba	NRG1_ERBB2_ERBB3	725	0.00308269	0.656552	8.04669	2.48775e-07	3.73994e-06	Cerebellum	Secreted Signaling	NRG	Nrg1	ERBB2_ERBB3	neuron-neuron
CB Granule Glut	CBX Golgi Gly-Gaba	WNT5B_FZD2	725	0.00249139	0.416552	3.0128	5.31123e-07	7.7174e-06	Cerebellum	Secreted Signaling	ncWNT	Wnt5b	Fzd2	neuron-neuron
CB Granule Glut	CBX Golgi Gly-Gaba	POMC_OPRL1	725	0.015479	0.434483	2.01509	5.68853e-07	8.24212e-06	Cerebellum	Secreted Signaling	OPIOID	Pomc	Oprl1	neuron-neuron
CB Granule Glut	CBX Golgi Gly-Gaba	WNT2B_FZD2_LRP6	725	0.00715384	0.477241	3.48575	7.08797e-07	1.01554e-05	Cerebellum	Secreted Signaling	WNT	Wnt2b	FZD2_LRP6	neuron-neuron
CB Granule Glut	CBX Golgi Gly-Gaba	GDF11_TGFBR1_ACVR2A	725	0.0126865	0.53931	2.14083	7.57682e-07	1.08254e-05	Cerebellum	Secreted Signaling	GDF	Gdf11	TGFBR1_ACVR2A	neuron-neuron
CB Granule Glut	CBX Golgi Gly-Gaba	EFNA2_EPHA1	725	0.00212315	0.517241	2.16267	1.00385e-06	1.41637e-05	Cerebellum	Cell-Cell Contact	EPHA	Efna2	Epha1	neuron-neuron
CB Granule Glut	CBX Golgi Gly-Gaba	LAMA2_ITGA6_ITGB1	725	0.054639	0.58069	2.43558	1.81462e-06	2.49102e-05	Cerebellum	ECM-Receptor	LAMININ	Lama2	ITGA6_ITGB1	neuron-neuron
CB Granule Glut	CBX Golgi Gly-Gaba	WNT2B_FZD1_LRP5	725	0.0011669	0.546207	2.31553	4.95995e-06	6.4674e-05	Cerebellum	Secreted Signaling	WNT	Wnt2b	FZD1_LRP5	neuron-neuron
CB Granule Glut	CBX Golgi Gly-Gaba	NRG1_ERBB2_ERBB4	725	0.0113436	0.656552	9.66153	5.00961e-06	6.52693e-05	Cerebellum	Secreted Signaling	NRG	Nrg1	ERBB2_ERBB4	neuron-neuron
CB Granule Glut	CBX Golgi Gly-Gaba	LAMB3_ITGA1_ITGB1	725	0.00333915	0.467586	2.56041	7.27692e-06	9.29521e-05	Cerebellum	ECM-Receptor	LAMININ	Lamb3	ITGA1_ITGB1	neuron-neuron
CB Granule Glut	CBX Golgi Gly-Gaba	WNT2B_FZD7_LRP5	725	0.000172984	0.41931	8.61686	7.48925e-06	9.55544e-05	Cerebellum	Secreted Signaling	WNT	Wnt2b	FZD7_LRP5	neuron-neuron
CB Granule Glut	CBX Golgi Gly-Gaba	EFNA1_EPHA1	725	0.0011627	0.434483	2.16879	1.02191e-05	0.00012815	Cerebellum	Cell-Cell Contact	EPHA	Efna1	Epha1	neuron-neuron
CB Granule Glut	CBX Golgi Gly-Gaba	WNT2B_FZD6_LRP5	725	0.000319858	0.528276	2.68448	1.99558e-05	0.000241125	Cerebellum	Secreted Signaling	WNT	Wnt2b	FZD6_LRP5	neuron-neuron
CB Granule Glut	CBX Golgi Gly-Gaba	LAMB3_ITGA2_ITGB1	725	0.00165378	0.406897	2.249	5.01449e-05	0.000570827	Cerebellum	ECM-Receptor	LAMININ	Lamb3	ITGA2_ITGB1	neuron-neuron
CB Granule Glut	CBX Golgi Gly-Gaba	WNT2B_FZD2_LRP5	725	0.000254042	0.462069	3.54355	0.000148629	0.00156599	Cerebellum	Secreted Signaling	WNT	Wnt2b	FZD2_LRP5	neuron-neuron
CB Granule Glut	CBX Golgi Gly-Gaba	LAMA2_ITGA1_ITGB1	725	0.0073246	0.521379	2.70872	0.000524831	0.00499113	Cerebellum	ECM-Receptor	LAMININ	Lama2	ITGA1_ITGB1	neuron-neuron
CBX Golgi Gly-Gaba	CB Granule Glut	WNT4_FZD3_LRP6	725	0.707967	0.969655	2.3081	0	0	Cerebellum	Secreted Signaling	WNT	Wnt4	FZD3_LRP6	neuron-neuron
CBX Golgi Gly-Gaba	CB Granule Glut	WNT5A_FZD3	725	0.230314	0.987586	2.28539	0	0	Cerebellum	Secreted Signaling	ncWNT	Wnt5a	Fzd3	neuron-neuron
CBX Golgi Gly-Gaba	CB Granule Glut	ENHO_GPR19	725	0.991704	0.997241	2.00315	0	0	Cerebellum	Secreted Signaling	ENHO	Enho	Gpr19	neuron-neuron
CBX Golgi Gly-Gaba	CB Granule Glut	FGF18_FGFR1	725	0.305071	0.961379	2.0334	2.8026e-45	1.56358e-43	Cerebellum	Secreted Signaling	FGF	Fgf18	Fgfr1	neuron-neuron
CBX Golgi Gly-Gaba	CB Granule Glut	LAMA1_SV2C	725	0.853414	0.961379	2.04671	7.00649e-44	3.80222e-42	Cerebellum	ECM-Receptor	LAMININ	Lama1	Sv2c	neuron-neuron
CBX Golgi Gly-Gaba	CB Granule Glut	LAMA1_ITGA3_ITGB1	725	0.37837	0.969655	2.75504	8.82818e-44	4.77595e-42	Cerebellum	ECM-Receptor	LAMININ	Lama1	ITGA3_ITGB1	neuron-neuron
CBX Golgi Gly-Gaba	CB Granule Glut	FGF10_FGFR2	725	0.0469592	0.645517	4.24708	1.68296e-42	8.90559e-41	Cerebellum	Secreted Signaling	FGF	Fgf10	Fgfr2	neuron-neuron
CBX Golgi Gly-Gaba	CB Granule Glut	LAMA1_ITGA7_ITGB1	725	0.387165	0.972414	2.47936	2.41023e-42	1.2721e-40	Cerebellum	ECM-Receptor	LAMININ	Lama1	ITGA7_ITGB1	neuron-neuron
CBX Golgi Gly-Gaba	CB Granule Glut	WNT4_FZD7_LRP6	725	0.271643	0.918621	2.73801	3.21906e-41	1.66379e-39	Cerebellum	Secreted Signaling	WNT	Wnt4	FZD7_LRP6	neuron-neuron
CBX Golgi Gly-Gaba	CB Granule Glut	FGF10_FGFR1	725	0.0274499	0.645517	4.37081	3.7353e-41	1.92776e-39	Cerebellum	Secreted Signaling	FGF	Fgf10	Fgfr1	neuron-neuron
CBX Golgi Gly-Gaba	CB Granule Glut	GDF3_ACVR1B_ACVR2A	725	0.0216675	0.933793	3.05081	4.18865e-38	2.03298e-36	Cerebellum	Secreted Signaling	NODAL	Gdf3	ACVR1B_ACVR2A_CFC1	neuron-neuron
CBX Golgi Gly-Gaba	CB Granule Glut	WNT3_FZD3_LRP6	725	0.404011	0.988966	2.14205	1.18553e-37	5.70421e-36	Cerebellum	Secreted Signaling	WNT	Wnt3	FZD3_LRP6	neuron-neuron
CBX Golgi Gly-Gaba	CB Granule Glut	THBS3_CD47	725	0.153733	0.911724	2.37406	4.22805e-36	1.95989e-34	Cerebellum	ECM-Receptor	THBS	Thbs3	Cd47	neuron-neuron
CBX Golgi Gly-Gaba	CB Granule Glut	COL6A1_ITGA3_ITGB1	725	0.20079	0.982069	2.50705	1.31273e-35	6.02566e-34	Cerebellum	ECM-Receptor	COLLAGEN	Col6a1	ITGA3_ITGB1	neuron-neuron
CBX Golgi Gly-Gaba	CB Granule Glut	WNT5A_FZD7	725	0.0735081	0.936552	2.60325	4.08445e-35	1.85326e-33	Cerebellum	Secreted Signaling	ncWNT	Wnt5a	Fzd7	neuron-neuron
CBX Golgi Gly-Gaba	CB Granule Glut	WNT5B_FZD7	725	0.222345	0.943448	2.10659	1.54547e-34	6.90724e-33	Cerebellum	Secreted Signaling	ncWNT	Wnt5b	Fzd7	neuron-neuron
CBX Golgi Gly-Gaba	CB Granule Glut	LAMC2_SV2B	725	0.186029	0.744828	2.92408	2.00406e-34	8.9372e-33	Cerebellum	ECM-Receptor	LAMININ	Lamc2	Sv2b	neuron-neuron
CBX Golgi Gly-Gaba	CB Granule Glut	GDF3_ACVR1C_ACVR2A	725	0.0200111	0.928276	3.35776	7.91864e-33	3.39631e-31	Cerebellum	Secreted Signaling	NODAL	Gdf3	ACVR1C_ACVR2A_CFC1	neuron-neuron
CBX Golgi Gly-Gaba	CB Granule Glut	ENTPD1_ADORA1	725	0.0534581	0.645517	3.27082	4.94599e-32	2.08153e-30	Cerebellum	Cell-Cell Contact	CD39	Entpd1	Adora1	neuron-neuron
CBX Golgi Gly-Gaba	CB Granule Glut	LAMC2_SV2A	725	0.086457	0.744828	2.98626	4.45158e-31	1.82507e-29	Cerebellum	ECM-Receptor	LAMININ	Lamc2	Sv2a	neuron-neuron
CBX Golgi Gly-Gaba	CB Granule Glut	WNT5A_MCAM	725	0.0489246	0.884138	3.0537	7.60779e-31	3.09932e-29	Cerebellum	Secreted Signaling	ncWNT	Wnt5a	Mcam	neuron-neuron
CBX Golgi Gly-Gaba	CB Granule Glut	WNT9B_FZD3_LRP6	725	0.191234	0.987586	2.04692	8.15186e-31	3.31654e-29	Cerebellum	Secreted Signaling	WNT	Wnt9b	FZD3_LRP6	neuron-neuron
CBX Golgi Gly-Gaba	CB Granule Glut	WNT3_FZD7_LRP6	725	0.135697	0.937931	2.39275	9.1478e-27	3.3706e-25	Cerebellum	Secreted Signaling	WNT	Wnt3	FZD7_LRP6	neuron-neuron
CBX Golgi Gly-Gaba	CB Granule Glut	RELN_ITGA3_ITGB1	725	0.040901	0.982069	2.9827	2.98443e-26	1.08606e-24	Cerebellum	ECM-Receptor	RELN	Reln	ITGA3_ITGB1	neuron-neuron
CBX Golgi Gly-Gaba	CB Granule Glut	WNT9B_FZD7_LRP6	725	0.0605321	0.936552	2.3381	7.47552e-25	2.62129e-23	Cerebellum	Secreted Signaling	WNT	Wnt9b	FZD7_LRP6	neuron-neuron
CBX Golgi Gly-Gaba	CB Granule Glut	INHABA_ACVR2A	725	0.0879101	1	2.31798	2.0884e-24	7.23169e-23	Cerebellum	Secreted Signaling	ACTIVIN	Inhibin A	Acvr2a	neuron-neuron
CBX Golgi Gly-Gaba	CB Granule Glut	LAMC1_ITGA3_ITGB1	725	0.0586984	0.987586	2.21498	2.82542e-23	9.48556e-22	Cerebellum	ECM-Receptor	LAMININ	Lamc1	ITGA3_ITGB1	neuron-neuron
CBX Golgi Gly-Gaba	CB Granule Glut	COL4A5_ITGA3_ITGB1	725	0.00804484	0.681379	5.18954	1.47155e-22	4.838e-21	Cerebellum	ECM-Receptor	COLLAGEN	Col4a5	ITGA3_ITGB1	neuron-neuron
CBX Golgi Gly-Gaba	CB Granule Glut	BMP5_BMPR1A_BMPR2	725	0.0201062	0.464828	8.19562	2.01929e-22	6.61478e-21	Cerebellum	Secreted Signaling	BMP	Bmp5	BMPR1A_BMPR2	neuron-neuron
CBX Golgi Gly-Gaba	CB Granule Glut	WNT7A_FZD3_LRP6	725	0.0290637	0.804138	2.64582	2.32338e-22	7.60277e-21	Cerebellum	Secreted Signaling	WNT	Wnt7a	FZD3_LRP6	neuron-neuron
CBX Golgi Gly-Gaba	CB Granule Glut	GDF9_ACVR1B_BMPR2	725	0.0162975	0.634483	3.6098	2.77517e-22	9.05692e-21	Cerebellum	Secreted Signaling	GDF	Gdf9	ACVR1B_BMPR2	neuron-neuron
CBX Golgi Gly-Gaba	CB Granule Glut	LAMC2_DAG1	725	0.0300762	0.744828	2.9001	4.89392e-22	1.58468e-20	Cerebellum	ECM-Receptor	LAMININ	Lamc2	Dag1	neuron-neuron
CBX Golgi Gly-Gaba	CB Granule Glut	WNT7A_FZD7_LRP6	725	0.0087559	0.769655	3.16121	1.15792e-20	3.58829e-19	Cerebellum	Secreted Signaling	WNT	Wnt7a	FZD7_LRP6	neuron-neuron
CBX Golgi Gly-Gaba	CB Granule Glut	BMP5_ACVR1_BMPR2	725	0.0203986	0.464828	8.64272	6.16247e-20	1.86248e-18	Cerebellum	Secreted Signaling	BMP	Bmp5	ACVR1_BMPR2	neuron-neuron
CBX Golgi Gly-Gaba	CB Granule Glut	LAMC3_SV2B	725	0.111838	0.833103	2.1265	6.25989e-20	1.89099e-18	Cerebellum	ECM-Receptor	LAMININ	Lamc3	Sv2b	neuron-neuron
CBX Golgi Gly-Gaba	CB Granule Glut	LAMC3_SV2A	725	0.0515568	0.833103	2.2316	2.66079e-19	7.88189e-18	Cerebellum	ECM-Receptor	LAMININ	Lamc3	Sv2a	neuron-neuron
CBX Golgi Gly-Gaba	CB Granule Glut	FGF7_FGFR2	725	0.0578316	0.569655	2.61789	1.7989e-18	5.16724e-17	Cerebellum	Secreted Signaling	FGF	Fgf7	Fgfr2	neuron-neuron
CBX Golgi Gly-Gaba	CB Granule Glut	FGF7_FGFR1	725	0.035127	0.569655	2.90754	2.92869e-18	8.3419e-17	Cerebellum	Secreted Signaling	FGF	Fgf7	Fgfr1	neuron-neuron
CBX Golgi Gly-Gaba	CB Granule Glut	LAMC2_ITGA3_ITGB1	725	0.00442514	0.736552	3.5538	3.55669e-18	1.00954e-16	Cerebellum	ECM-Receptor	LAMININ	Lamc2	ITGA3_ITGB1	neuron-neuron
CBX Golgi Gly-Gaba	CB Granule Glut	LAMC1_ITGA7_ITGB1	725	0.0622437	0.990345	2.06046	6.95875e-18	1.95543e-16	Cerebellum	ECM-Receptor	LAMININ	Lamc1	ITGA7_ITGB1	neuron-neuron
CBX Golgi Gly-Gaba	CB Granule Glut	GDF3_ACVR1B_ACVR2B	725	0.00698083	0.910345	2.97592	1.82751e-17	5.05175e-16	Cerebellum	Secreted Signaling	NODAL	Gdf3	ACVR1B_ACVR2B_CFC1	neuron-neuron
CBX Golgi Gly-Gaba	CB Granule Glut	GDF3_ACVR1C_ACVR2B	725	0.00638482	0.904828	3.35564	4.06385e-17	1.1066e-15	Cerebellum	Secreted Signaling	NODAL	Gdf3	ACVR1C_ACVR2B_CFC1	neuron-neuron
CBX Golgi Gly-Gaba	CB Granule Glut	BMP5_BMPR1A_ACVR2A	725	0.00881147	0.464828	9.18606	4.61026e-17	1.25413e-15	Cerebellum	Secreted Signaling	BMP	Bmp5	BMPR1A_ACVR2A	neuron-neuron
CBX Golgi Gly-Gaba	CB Granule Glut	COL6A1_ITGA10_ITGB1	725	0.0692381	0.772414	2.59735	4.59676e-16	1.20397e-14	Cerebellum	ECM-Receptor	COLLAGEN	Col6a1	ITGA10_ITGB1	neuron-neuron
CBX Golgi Gly-Gaba	CB Granule Glut	FLT3L_FLT3	725	0.0105796	0.73931	2.68787	5.17743e-16	1.35229e-14	Cerebellum	Secreted Signaling	FLT3	Flt3l	Flt3	neuron-neuron
CBX Golgi Gly-Gaba	CB Granule Glut	SEMA5B_PLXNA1	725	0.0270615	0.914483	2.64679	8.7865e-16	2.2666e-14	Cerebellum	Cell-Cell Contact	SEMA5	Sema5b	Plxna1	neuron-neuron
CBX Golgi Gly-Gaba	CB Granule Glut	LAMC3_DAG1	725	0.0186243	0.833103	2.3753	5.06277e-15	1.26245e-13	Cerebellum	ECM-Receptor	LAMININ	Lamc3	Dag1	neuron-neuron
CBX Golgi Gly-Gaba	CB Granule Glut	BMP5_ACVR1_ACVR2A	725	0.00880609	0.464828	9.97275	9.15752e-15	2.25478e-13	Cerebellum	Secreted Signaling	BMP	Bmp5	ACVR1_ACVR2A	neuron-neuron
CBX Golgi Gly-Gaba	CB Granule Glut	COL9A3_ITGA3_ITGB1	725	0.00543204	0.837241	2.79697	1.10786e-14	2.71957e-13	Cerebellum	ECM-Receptor	COLLAGEN	Col9a3	ITGA3_ITGB1	neuron-neuron
CBX Golgi Gly-Gaba	CB Granule Glut	SEMA3F_NRP2_PLXNA2	725	0.0694898	0.948966	2.30833	1.49561e-14	3.64652e-13	Cerebellum	Secreted Signaling	SEMA3	Sema3f	NRP2_PLXNA2	neuron-neuron
CBX Golgi Gly-Gaba	CB Granule Glut	COL4A4_ITGA3_ITGB1	725	0.00178212	0.593103	3.16462	3.71698e-14	8.88098e-13	Cerebellum	ECM-Receptor	COLLAGEN	Col4a4	ITGA3_ITGB1	neuron-neuron
CBX Golgi Gly-Gaba	CB Granule Glut	LAMC2_ITGA7_ITGB1	725	0.00519061	0.73931	3.82111	8.64835e-14	2.02887e-12	Cerebellum	ECM-Receptor	LAMININ	Lamc2	ITGA7_ITGB1	neuron-neuron
CBX Golgi Gly-Gaba	CB Granule Glut	FGF2_FGFR2	725	0.0391816	0.57931	2.31733	1.16073e-13	2.70199e-12	Cerebellum	Secreted Signaling	FGF	Fgf2	Fgfr2	neuron-neuron
CBX Golgi Gly-Gaba	CB Granule Glut	WNT4_FZD1_LRP6	725	0.180763	0.788966	2.77539	1.9141e-13	4.40503e-12	Cerebellum	Secreted Signaling	WNT	Wnt4	FZD1_LRP6	neuron-neuron
CBX Golgi Gly-Gaba	CB Granule Glut	FGF2_FGFR1	725	0.0226405	0.57931	2.41705	8.70859e-13	1.93741e-11	Cerebellum	Secreted Signaling	FGF	Fgf2	Fgfr1	neuron-neuron
CBX Golgi Gly-Gaba	CB Granule Glut	BMP5_BMPR1A_ACVR2B	725	0.00278038	0.448276	10.1808	1.20189e-12	2.65573e-11	Cerebellum	Secreted Signaling	BMP	Bmp5	BMPR1A_ACVR2B	neuron-neuron
CBX Golgi Gly-Gaba	CB Granule Glut	COL6A2_ITGA3_ITGB1	725	0.0115736	0.92	3.10638	2.27169e-12	4.9498e-11	Cerebellum	ECM-Receptor	COLLAGEN	Col6a2	ITGA3_ITGB1	neuron-neuron
CBX Golgi Gly-Gaba	CB Granule Glut	LAMC3_ITGA3_ITGB1	725	0.0027212	0.822069	3.05176	4.39208e-12	9.42129e-11	Cerebellum	ECM-Receptor	LAMININ	Lamc3	ITGA3_ITGB1	neuron-neuron
CBX Golgi Gly-Gaba	CB Granule Glut	LAMC2_SV2C	725	0.0160269	0.731034	2.97397	6.74122e-12	1.42874e-10	Cerebellum	ECM-Receptor	LAMININ	Lamc2	Sv2c	neuron-neuron
CBX Golgi Gly-Gaba	CB Granule Glut	WNT2B_FZD3_LRP6	725	0.0201923	0.641379	2.72979	7.18765e-12	1.52164e-10	Cerebellum	Secreted Signaling	WNT	Wnt2b	FZD3_LRP6	neuron-neuron
CBX Golgi Gly-Gaba	CB Granule Glut	WNT5B_FZD1	725	0.15332	0.805517	2.30725	9.9113e-12	2.07791e-10	Cerebellum	Secreted Signaling	ncWNT	Wnt5b	Fzd1	neuron-neuron
CBX Golgi Gly-Gaba	CB Granule Glut	COL4A5_SDC1	725	0.00540914	0.504828	4.11762	1.07331e-11	2.24423e-10	Cerebellum	ECM-Receptor	COLLAGEN	Col4a5	Sdc1	neuron-neuron
CBX Golgi Gly-Gaba	CB Granule Glut	BMP5_ACVR1_ACVR2B	725	0.00283893	0.448276	9.64684	2.5971e-11	5.29808e-10	Cerebellum	Secreted Signaling	BMP	Bmp5	ACVR1_ACVR2B	neuron-neuron
CBX Golgi Gly-Gaba	CB Granule Glut	CCL25_ACKR4	725	0.0425191	0.56	2.0938	5.56328e-11	1.11026e-09	Cerebellum	Secreted Signaling	CCL	Ccl25	Ackr4	neuron-neuron
CBX Golgi Gly-Gaba	CB Granule Glut	THBS3_SDC1	725	0.00311903	0.651034	2.45831	1.63855e-10	3.17444e-09	Cerebellum	ECM-Receptor	THBS	Thbs3	Sdc1	neuron-neuron
CBX Golgi Gly-Gaba	CB Granule Glut	THBS3_ITGA3_ITGB1	725	0.00576092	0.90069	3.87458	2.40438e-10	4.60158e-09	Cerebellum	ECM-Receptor	THBS	Thbs3	ITGA3_ITGB1	neuron-neuron
CBX Golgi Gly-Gaba	CB Granule Glut	WNT4_FZD4_LRP6	725	0.0473662	0.402759	3.3178	3.26604e-10	6.19584e-09	Cerebellum	Secreted Signaling	WNT	Wnt4	FZD4_LRP6	neuron-neuron
CBX Golgi Gly-Gaba	CB Granule Glut	WNT5A_FZD4	725	0.010918	0.409655	3.48861	3.69189e-10	6.97718e-09	Cerebellum	Secreted Signaling	ncWNT	Wnt5a	Fzd4	neuron-neuron
CBX Golgi Gly-Gaba	CB Granule Glut	WNT5A_FZD1	725	0.0542832	0.8	2.80027	6.90054e-10	1.27851e-08	Cerebellum	Secreted Signaling	ncWNT	Wnt5a	Fzd1	neuron-neuron
CBX Golgi Gly-Gaba	CB Granule Glut	TNN_SDC1	725	0.00462849	0.652414	2.91743	9.07279e-10	1.66458e-08	Cerebellum	ECM-Receptor	TENASCIN	Tnn	Sdc1	neuron-neuron
CBX Golgi Gly-Gaba	CB Granule Glut	DLL3_NOTCH2	725	0.0053138	0.633103	2.45009	1.28201e-09	2.32487e-08	Cerebellum	Cell-Cell Contact	NOTCH	Dll3	Notch2	neuron-neuron
CBX Golgi Gly-Gaba	CB Granule Glut	WNT5B_FZD4	725	0.0352362	0.409655	2.60284	1.33029e-09	2.4101e-08	Cerebellum	Secreted Signaling	ncWNT	Wnt5b	Fzd4	neuron-neuron
CBX Golgi Gly-Gaba	CB Granule Glut	WNT2B_FZD7_LRP6	725	0.00529083	0.615172	2.52262	2.03522e-09	3.63711e-08	Cerebellum	Secreted Signaling	WNT	Wnt2b	FZD7_LRP6	neuron-neuron
CBX Golgi Gly-Gaba	CB Granule Glut	COL6A2_ITGA10_ITGB1	725	0.00302871	0.732414	2.42748	6.67947e-09	1.14585e-07	Cerebellum	ECM-Receptor	COLLAGEN	Col6a2	ITGA10_ITGB1	neuron-neuron
CBX Golgi Gly-Gaba	CB Granule Glut	COL9A3_ITGA10_ITGB1	725	0.00178105	0.666207	3.14472	1.13936e-08	1.91979e-07	Cerebellum	ECM-Receptor	COLLAGEN	Col9a3	ITGA10_ITGB1	neuron-neuron
CBX Golgi Gly-Gaba	CB Granule Glut	SEMA3F_NRP2_PLXNA4	725	0.0587512	0.947586	2.62409	1.65044e-08	2.74445e-07	Cerebellum	Secreted Signaling	SEMA3	Sema3f	NRP2_PLXNA4	neuron-neuron
CBX Golgi Gly-Gaba	CB Granule Glut	COMP_ITGA3_ITGB1	725	0.0028576	0.648276	2.34065	1.95048e-08	3.22233e-07	Cerebellum	ECM-Receptor	THBS	Comp	ITGA3_ITGB1	neuron-neuron
CBX Golgi Gly-Gaba	CB Granule Glut	WNT3_FZD4_LRP6	725	0.0254785	0.408276	3.16121	3.29996e-08	5.35053e-07	Cerebellum	Secreted Signaling	WNT	Wnt3	FZD4_LRP6	neuron-neuron
CBX Golgi Gly-Gaba	CB Granule Glut	COL6A2_SDC1	725	0.00638589	0.666207	2.07783	3.75111e-08	6.0551e-07	Cerebellum	ECM-Receptor	COLLAGEN	Col6a2	Sdc1	neuron-neuron
CBX Golgi Gly-Gaba	CB Granule Glut	SEMA3F_NRP2_PLXNA1	725	0.0118397	0.926897	2.3565	9.98054e-08	1.55442e-06	Cerebellum	Secreted Signaling	SEMA3	Sema3f	NRP2_PLXNA1	neuron-neuron
CBX Golgi Gly-Gaba	CB Granule Glut	COL4A4_SDC1	725	0.0014528	0.431724	3.58786	1.25148e-07	1.93238e-06	Cerebellum	ECM-Receptor	COLLAGEN	Col4a4	Sdc1	neuron-neuron
CBX Golgi Gly-Gaba	CB Granule Glut	WNT3_FZD1_LRP6	725	0.0957721	0.802759	2.34048	1.26493e-07	1.95203e-06	Cerebellum	Secreted Signaling	WNT	Wnt3	FZD1_LRP6	neuron-neuron
CBX Golgi Gly-Gaba	CB Granule Glut	LAMC3_SV2C	725	0.0100086	0.816552	2.29261	1.33472e-07	2.05609e-06	Cerebellum	ECM-Receptor	LAMININ	Lamc3	Sv2c	neuron-neuron
CBX Golgi Gly-Gaba	CB Granule Glut	CTF1_LIFR_IL6ST	725	0.00105489	0.645517	2.32513	2.49271e-07	3.74716e-06	Cerebellum	Secreted Signaling	LIFR	Ctf1	LIFR_IL6ST	neuron-neuron
CBX Golgi Gly-Gaba	CB Granule Glut	COL9A2_ITGA10_ITGB1	725	0.00464307	0.757241	2.00891	5.96323e-07	8.6202e-06	Cerebellum	ECM-Receptor	COLLAGEN	Col9a2	ITGA10_ITGB1	neuron-neuron
CBX Golgi Gly-Gaba	CB Granule Glut	COL4A4_ITGA10_ITGB1	725	0.000499161	0.474483	2.52232	2.09438e-06	2.85455e-05	Cerebellum	ECM-Receptor	COLLAGEN	Col4a4	ITGA10_ITGB1	neuron-neuron
CBX Golgi Gly-Gaba	CB Granule Glut	EFNA3_EPHA1	725	0.00932831	0.52	2.1054	2.10596e-06	2.86873e-05	Cerebellum	Cell-Cell Contact	EPHA	Efna3	Epha1	neuron-neuron
CBX Golgi Gly-Gaba	CB Granule Glut	WNT9B_FZD4_LRP6	725	0.00994625	0.409655	2.61349	2.73434e-06	3.68243e-05	Cerebellum	Secreted Signaling	WNT	Wnt9b	FZD4_LRP6	neuron-neuron
CBX Golgi Gly-Gaba	CB Granule Glut	WNT9B_FZD1_LRP6	725	0.0471548	0.8	2.45812	2.9856e-06	4.00537e-05	Cerebellum	Secreted Signaling	WNT	Wnt9b	FZD1_LRP6	neuron-neuron
CBX Golgi Gly-Gaba	CB Granule Glut	LAMC3_ITGA7_ITGB1	725	0.0030308	0.824828	2.80083	4.74074e-06	6.19677e-05	Cerebellum	ECM-Receptor	LAMININ	Lamc3	ITGA7_ITGB1	neuron-neuron
CBX Golgi Gly-Gaba	CB Granule Glut	SEMA3F_NRP2_PLXNA3	725	0.00612019	0.84	2.01708	1.78485e-05	0.000217229	Cerebellum	Secreted Signaling	SEMA3	Sema3f	NRP2_PLXNA3	neuron-neuron
CBX Golgi Gly-Gaba	CB Granule Glut	COL9A3_SDC1	725	0.00363859	0.627586	2.11105	2.08519e-05	0.000251367	Cerebellum	ECM-Receptor	COLLAGEN	Col9a3	Sdc1	neuron-neuron
CBX Golgi Gly-Gaba	CB Granule Glut	WNT7A_FZD1_LRP6	725	0.00656663	0.671724	2.57575	0.000284531	0.00285083	Cerebellum	Secreted Signaling	WNT	Wnt7a	FZD1_LRP6	neuron-neuron
CBX Golgi Gly-Gaba	CB Granule Glut	COL4A5_ITGA10_ITGB1	725	0.0037456	0.535172	8.26069	0.000446632	0.00430626	Cerebellum	ECM-Receptor	COLLAGEN	Col4a5	ITGA10_ITGB1	neuron-neuron
CB Granule Glut	CBX Purkinje Gaba	LAMA2_ITGA6_ITGB4	6719	0.0263839	0.434142	4.76587	0	0	Cerebellum	ECM-Receptor	LAMININ	Lama2	ITGA6_ITGB4	neuron-neuron
CB Granule Glut	CBX Purkinje Gaba	GDF10_ACVR1B_ACVR2A	6719	0.574337	0.491442	4.70937	0	0	Cerebellum	Secreted Signaling	GDF	Gdf10	ACVR1B_ACVR2A	neuron-neuron
CB Granule Glut	CBX Purkinje Gaba	JAM2_JAM3	6719	0.0493361	0.453192	4.38349	0	0	Cerebellum	Cell-Cell Contact	JAM	Jam2	Jam3	neuron-neuron
CB Granule Glut	CBX Purkinje Gaba	JAM2_F11R	6719	0.0582066	0.447239	3.92658	0	0	Cerebellum	Cell-Cell Contact	JAM	Jam2	F11r	neuron-neuron
CB Granule Glut	CBX Purkinje Gaba	PTN_ITGAV_ITGB3	6719	0.0519083	0.625242	3.71935	0	0	Cerebellum	Secreted Signaling	PTN	Ptn	ITGAV_ITGB3	neuron-neuron
CB Granule Glut	CBX Purkinje Gaba	JAM2_ITGAV_ITGB1	6719	0.217616	0.456616	3.32599	0	0	Cerebellum	Cell-Cell Contact	JAM	Jam2	ITGAV_ITGB1	neuron-neuron
CB Granule Glut	CBX Purkinje Gaba	LAMA2_SV2B	6719	0.0241977	0.601875	3.02268	0	0	Cerebellum	ECM-Receptor	LAMININ	Lama2	Sv2b	neuron-neuron
CB Granule Glut	CBX Purkinje Gaba	EFNB2_EPHB4	6719	0.0172032	0.625837	2.99103	0	0	Cerebellum	Cell-Cell Contact	EPHB	Efnb2	Ephb4	neuron-neuron
CB Granule Glut	CBX Purkinje Gaba	LAMA2_ITGA2_ITGB1	6719	0.133996	0.602619	2.92735	0	0	Cerebellum	ECM-Receptor	LAMININ	Lama2	ITGA2_ITGB1	neuron-neuron
CB Granule Glut	CBX Purkinje Gaba	JAM2_ITGA3_ITGB1	6719	0.568213	0.456616	2.75731	0	0	Cerebellum	Cell-Cell Contact	JAM	Jam2	ITGA3_ITGB1	neuron-neuron
CB Granule Glut	CBX Purkinje Gaba	EFNB2_EPHB1	6719	0.0287729	0.664831	2.74689	0	0	Cerebellum	Cell-Cell Contact	EPHB	Efnb2	Ephb1	neuron-neuron
CB Granule Glut	CBX Purkinje Gaba	EFNB2_EPHB2	6719	0.223802	0.665426	2.61173	0	0	Cerebellum	Cell-Cell Contact	EPHB	Efnb2	Ephb2	neuron-neuron
CB Granule Glut	CBX Purkinje Gaba	PTN_SDC2	6719	0.28444	0.849382	2.5526	0	0	Cerebellum	Secreted Signaling	PTN	Ptn	Sdc2	neuron-neuron
CB Granule Glut	CBX Purkinje Gaba	MDK_SDC2	6719	0.133293	0.764399	2.50559	0	0	Cerebellum	Secreted Signaling	MK	Mdk	Sdc2	neuron-neuron
CB Granule Glut	CBX Purkinje Gaba	PTN_SDC3	6719	0.387618	0.847596	2.44532	0	0	Cerebellum	Secreted Signaling	PTN	Ptn	Sdc3	neuron-neuron
CB Granule Glut	CBX Purkinje Gaba	SEMA4A_PLXNB2	6719	0.00759013	0.417622	2.40954	0	0	Cerebellum	Cell-Cell Contact	SEMA4	Sema4a	Plxnb2	neuron-neuron
CB Granule Glut	CBX Purkinje Gaba	LAMA2_ITGA6_ITGB1	6719	0.488279	0.597113	2.40759	0	0	Cerebellum	ECM-Receptor	LAMININ	Lama2	ITGA6_ITGB1	neuron-neuron
CB Granule Glut	CBX Purkinje Gaba	LAMA2_DAG1	6719	0.386417	0.606043	2.33149	0	0	Cerebellum	ECM-Receptor	LAMININ	Lama2	Dag1	neuron-neuron
CB Granule Glut	CBX Purkinje Gaba	WNT3_FZD3_LRP6	6719	0.0344009	0.404376	2.28695	0	0	Cerebellum	Secreted Signaling	WNT	Wnt3	FZD3_LRP6	neuron-neuron
CB Granule Glut	CBX Purkinje Gaba	WNT3_FZD1_LRP6	6719	0.160652	0.403483	2.2546	0	0	Cerebellum	Secreted Signaling	WNT	Wnt3	FZD1_LRP6	neuron-neuron
CB Granule Glut	CBX Purkinje Gaba	MDK_LRP1	6719	0.24444	0.764399	2.24068	0	0	Cerebellum	Secreted Signaling	MK	Mdk	Lrp1	neuron-neuron
CB Granule Glut	CBX Purkinje Gaba	EFNB2_EPHA4	6719	0.343078	0.66498	2.06601	0	0	Cerebellum	Cell-Cell Contact	EPHB	Efnb2	Epha4	neuron-neuron
CB Granule Glut	CBX Purkinje Gaba	SEMA4A_NRP1_PLXNA3	6719	0.00428521	0.414347	2.26127	1.4013e-45	7.85013e-44	Cerebellum	Cell-Cell Contact	SEMA4	Sema4a	NRP1_PLXNA3	neuron-neuron
CB Granule Glut	CBX Purkinje Gaba	SEMA4A_NRP1_PLXNA1	6719	0.00219757	0.414347	2.33626	2.57836e-37	1.23162e-35	Cerebellum	Cell-Cell Contact	SEMA4	Sema4a	NRP1_PLXNA1	neuron-neuron
CB Granule Glut	CBX Purkinje Gaba	KITL_KIT	6719	0.0777118	0.451853	2.96292	1.0981e-36	5.16263e-35	Cerebellum	Secreted Signaling	KIT	Kitl	Kit	neuron-neuron
CB Granule Glut	CBX Purkinje Gaba	BMP5_BMPR1B_ACVR2B	6719	0.0170797	0.547998	2.2242	2.16813e-36	1.01058e-34	Cerebellum	Secreted Signaling	BMP	Bmp5	BMPR1B_ACVR2B	neuron-neuron
CB Granule Glut	CBX Purkinje Gaba	SEMA4A_NRP1_PLXNA2	6719	0.00499728	0.414199	2.41189	1.60244e-23	5.41918e-22	Cerebellum	Cell-Cell Contact	SEMA4	Sema4a	NRP1_PLXNA2	neuron-neuron
CBX Purkinje Gaba	CB Granule Glut	FGF20_FGFR3	6719	0.0287283	0.437863	4.64888	0	0	Cerebellum	Secreted Signaling	FGF	Fgf20	Fgfr3	neuron-neuron
CBX Purkinje Gaba	CB Granule Glut	COL4A1_SDC4	6719	0.102452	0.474029	4.5308	0	0	Cerebellum	ECM-Receptor	COLLAGEN	Col4a1	Sdc4	neuron-neuron
CBX Purkinje Gaba	CB Granule Glut	LAMA3_ITGAV_ITGB8	6719	0.0302776	0.429677	4.50738	0	0	Cerebellum	ECM-Receptor	LAMININ	Lama3	ITGAV_ITGB8	neuron-neuron
CBX Purkinje Gaba	CB Granule Glut	COL4A5_ITGAV_ITGB8	6719	0.0679582	0.426105	4.4945	0	0	Cerebellum	ECM-Receptor	COLLAGEN	Col4a5	ITGAV_ITGB8	neuron-neuron
CBX Purkinje Gaba	CB Granule Glut	LAMC1_ITGAV_ITGB8	6719	0.0144756	0.439649	4.48441	0	0	Cerebellum	ECM-Receptor	LAMININ	Lamc1	ITGAV_ITGB8	neuron-neuron
CBX Purkinje Gaba	CB Granule Glut	COL4A6_ITGAV_ITGB8	6719	0.0893518	0.422831	4.44793	0	0	Cerebellum	ECM-Receptor	COLLAGEN	Col4a6	ITGAV_ITGB8	neuron-neuron
CBX Purkinje Gaba	CB Granule Glut	WNT10B_FZD1_LRP6	6719	0.0619145	0.530883	4.31347	0	0	Cerebellum	Secreted Signaling	WNT	Wnt10b	FZD1_LRP6	neuron-neuron
CBX Purkinje Gaba	CB Granule Glut	LAMB1_ITGAV_ITGB8	6719	0.0747835	0.440244	4.02996	0	0	Cerebellum	ECM-Receptor	LAMININ	Lamb1	ITGAV_ITGB8	neuron-neuron
CBX Purkinje Gaba	CB Granule Glut	WNT9B_FZD1_LRP6	6719	0.0493691	0.807561	3.95276	0	0	Cerebellum	Secreted Signaling	WNT	Wnt9b	FZD1_LRP6	neuron-neuron
CBX Purkinje Gaba	CB Granule Glut	COL4A2_SDC4	6719	0.145996	0.535645	3.91643	0	0	Cerebellum	ECM-Receptor	COLLAGEN	Col4a2	Sdc4	neuron-neuron
CBX Purkinje Gaba	CB Granule Glut	JAM3_JAM2	6719	0.0493361	0.453192	3.89939	0	0	Cerebellum	Cell-Cell Contact	JAM	Jam3	Jam2	neuron-neuron
CBX Purkinje Gaba	CB Granule Glut	COL4A5_SDC4	6719	0.209053	0.518381	3.85373	0	0	Cerebellum	ECM-Receptor	COLLAGEN	Col4a5	Sdc4	neuron-neuron
CBX Purkinje Gaba	CB Granule Glut	FGF1_FGFR3	6719	0.0155918	0.460039	3.80246	0	0	Cerebellum	Secreted Signaling	FGF	Fgf1	Fgfr3	neuron-neuron
CBX Purkinje Gaba	CB Granule Glut	COL4A6_SDC4	6719	0.262614	0.515404	3.75694	0	0	Cerebellum	ECM-Receptor	COLLAGEN	Col4a6	Sdc4	neuron-neuron
CBX Purkinje Gaba	CB Granule Glut	SEMA4D_PLXNB1	6719	0.0831819	0.502456	3.73133	0	0	Cerebellum	Cell-Cell Contact	SEMA4	Sema4d	Plxnb1	neuron-neuron
CBX Purkinje Gaba	CB Granule Glut	EDN1_EDNRB	6719	0.0449398	0.459443	3.59985	0	0	Cerebellum	Secreted Signaling	EDN	Edn1	Ednrb	neuron-neuron
CBX Purkinje Gaba	CB Granule Glut	F11R_JAM2	6719	0.0582066	0.447239	3.53691	0	0	Cerebellum	Cell-Cell Contact	JAM	F11r	Jam2	neuron-neuron
CBX Purkinje Gaba	CB Granule Glut	LAMA3_ITGA6_ITGB1	6719	0.02394	0.42417	3.52175	0	0	Cerebellum	ECM-Receptor	LAMININ	Lama3	ITGA6_ITGB1	neuron-neuron
CBX Purkinje Gaba	CB Granule Glut	SEMA4A_PLXNB1	6719	0.0111732	0.496354	3.47936	0	0	Cerebellum	Cell-Cell Contact	SEMA4	Sema4a	Plxnb1	neuron-neuron
CBX Purkinje Gaba	CB Granule Glut	LAMC1_ITGA6_ITGB1	6719	0.0108877	0.433547	3.45493	0	0	Cerebellum	ECM-Receptor	LAMININ	Lamc1	ITGA6_ITGB1	neuron-neuron
CBX Purkinje Gaba	CB Granule Glut	THBS3_SDC4	6719	0.0212691	0.525525	3.3832	0	0	Cerebellum	ECM-Receptor	THBS	Thbs3	Sdc4	neuron-neuron
CBX Purkinje Gaba	CB Granule Glut	FGF9_FGFR3	6719	0.338865	0.464652	3.33851	0	0	Cerebellum	Secreted Signaling	FGF	Fgf9	Fgfr3	neuron-neuron
CBX Purkinje Gaba	CB Granule Glut	MDK_SDC4	6719	0.201087	0.537431	3.25173	0	0	Cerebellum	Secreted Signaling	MK	Mdk	Sdc4	neuron-neuron
CBX Purkinje Gaba	CB Granule Glut	MDK_ITGA6_ITGB1	6719	0.0550446	0.433547	3.12494	0	0	Cerebellum	Secreted Signaling	MK	Mdk	ITGA6_ITGB1	neuron-neuron
CBX Purkinje Gaba	CB Granule Glut	LAMB1_ITGA6_ITGB1	6719	0.0644197	0.433547	3.07162	0	0	Cerebellum	ECM-Receptor	LAMININ	Lamb1	ITGA6_ITGB1	neuron-neuron
CBX Purkinje Gaba	CB Granule Glut	WNT5A_FZD1	6719	0.0312063	0.809644	3.01269	0	0	Cerebellum	Secreted Signaling	ncWNT	Wnt5a	Fzd1	neuron-neuron
CBX Purkinje Gaba	CB Granule Glut	WNT5B_FZD1	6719	0.070117	0.825272	2.77436	0	0	Cerebellum	Secreted Signaling	ncWNT	Wnt5b	Fzd1	neuron-neuron
CBX Purkinje Gaba	CB Granule Glut	MDK_PTPRZ1	6719	0.513595	0.884358	2.73285	0	0	Cerebellum	Secreted Signaling	MK	Mdk	Ptprz1	neuron-neuron
CBX Purkinje Gaba	CB Granule Glut	PSAP_GPR37L1	6719	2.08715	0.707992	2.71975	0	0	Cerebellum	Secreted Signaling	PSAP	Psap	Gpr37l1	neuron-neuron
CBX Purkinje Gaba	CB Granule Glut	COL4A3_SDC4	6719	0.0214886	0.473434	2.71227	0	0	Cerebellum	ECM-Receptor	COLLAGEN	Col4a3	Sdc4	neuron-neuron
CBX Purkinje Gaba	CB Granule Glut	WNT16_FZD1_LRP6	6719	0.183318	0.751898	2.56906	0	0	Cerebellum	Secreted Signaling	WNT	Wnt16	FZD1_LRP6	neuron-neuron
CBX Purkinje Gaba	CB Granule Glut	PTN_PTPRZ1	6719	0.176008	0.884358	2.45633	0	0	Cerebellum	Secreted Signaling	PTN	Ptn	Ptprz1	neuron-neuron
CBX Purkinje Gaba	CB Granule Glut	TNR_SDC4	6719	0.122261	0.537431	2.39475	0	0	Cerebellum	ECM-Receptor	TENASCIN	Tnr	Sdc4	neuron-neuron
CBX Purkinje Gaba	CB Granule Glut	WNT3_FZD1_LRP6	6719	0.484998	0.824081	2.25681	0	0	Cerebellum	Secreted Signaling	WNT	Wnt3	FZD1_LRP6	neuron-neuron
CBX Purkinje Gaba	CB Granule Glut	COL4A1_ITGA3_ITGB1	6719	0.0771264	0.87647	2.11729	0	0	Cerebellum	ECM-Receptor	COLLAGEN	Col4a1	ITGA3_ITGB1	neuron-neuron
CBX Purkinje Gaba	CB Granule Glut	COL4A1_SDC1	6719	0.052505	0.659473	2.10986	0	0	Cerebellum	ECM-Receptor	COLLAGEN	Col4a1	Sdc1	neuron-neuron
CBX Purkinje Gaba	CB Granule Glut	EFNA3_EPHA4	6719	0.102021	0.453192	2.05292	0	0	Cerebellum	Cell-Cell Contact	EPHA	Efna3	Epha4	neuron-neuron
CBX Purkinje Gaba	CB Granule Glut	EFNA5_EPHA4	6719	0.271311	0.453192	2.01991	0	0	Cerebellum	Cell-Cell Contact	EPHA	Efna5	Epha4	neuron-neuron
CBX Purkinje Gaba	CB Granule Glut	COL4A2_ITGAV_ITGB8	6719	0.0450086	0.438458	4.35273	2.8026e-45	1.56358e-43	Cerebellum	ECM-Receptor	COLLAGEN	Col4a2	ITGAV_ITGB8	neuron-neuron
CBX Purkinje Gaba	CB Granule Glut	LAMB1_ITGA2_ITGB1	6719	0.0265186	0.430868	2.1302	2.55036e-43	1.36761e-41	Cerebellum	ECM-Receptor	LAMININ	Lamb1	ITGA2_ITGB1	neuron-neuron
CBX Purkinje Gaba	CB Granule Glut	LAMB3_ITGAV_ITGB8	6719	0.00841888	0.40259	4.01436	2.63164e-42	1.38836e-40	Cerebellum	ECM-Receptor	LAMININ	Lamb3	ITGAV_ITGB8	neuron-neuron
CBX Purkinje Gaba	CB Granule Glut	WNT2B_FZD1_LRP6	6719	0.0131028	0.654413	3.70433	6.30164e-42	3.29748e-40	Cerebellum	Secreted Signaling	WNT	Wnt2b	FZD1_LRP6	neuron-neuron
CBX Purkinje Gaba	CB Granule Glut	PTN_SDC4	6719	0.0561474	0.537431	2.58513	6.82572e-42	3.56713e-40	Cerebellum	Secreted Signaling	PTN	Ptn	Sdc4	neuron-neuron
CBX Purkinje Gaba	CB Granule Glut	FGF5_FGFR3	6719	0.00939684	0.405864	2.89114	1.56616e-40	7.99174e-39	Cerebellum	Secreted Signaling	FGF	Fgf5	Fgfr3	neuron-neuron
CBX Purkinje Gaba	CB Granule Glut	LAMA3_ITGA2_ITGB1	6719	0.00901213	0.421342	2.33501	8.23817e-38	3.98262e-36	Cerebellum	ECM-Receptor	LAMININ	Lama3	ITGA2_ITGB1	neuron-neuron
CBX Purkinje Gaba	CB Granule Glut	COL4A1_ITGA10_ITGB1	6719	0.0235333	0.679565	2.14952	2.68423e-36	1.24947e-34	Cerebellum	ECM-Receptor	COLLAGEN	Col4a1	ITGA10_ITGB1	neuron-neuron
CBX Purkinje Gaba	CB Granule Glut	COL4A5_ITGA2_ITGB1	6719	0.0266004	0.414794	2.61513	3.8304e-36	1.77792e-34	Cerebellum	ECM-Receptor	COLLAGEN	Col4a5	ITGA2_ITGB1	neuron-neuron
CBX Purkinje Gaba	CB Granule Glut	LAMC1_ITGA2_ITGB1	6719	0.00380229	0.430719	2.18897	7.9249e-36	3.6569e-34	Cerebellum	ECM-Receptor	LAMININ	Lamc1	ITGA2_ITGB1	neuron-neuron
CBX Purkinje Gaba	CB Granule Glut	COL4A6_ITGA2_ITGB1	6719	0.040763	0.414496	2.6208	1.48161e-35	6.79191e-34	Cerebellum	ECM-Receptor	COLLAGEN	Col4a6	ITGA2_ITGB1	neuron-neuron
CBX Purkinje Gaba	CB Granule Glut	COL4A2_ITGA2_ITGB1	6719	0.0173817	0.429231	2.71874	4.71675e-31	1.93217e-29	Cerebellum	ECM-Receptor	COLLAGEN	Col4a2	ITGA2_ITGB1	neuron-neuron
CBX Purkinje Gaba	CB Granule Glut	WNT7A_FZD1_LRP6	6719	0.012224	0.511832	3.43217	8.21147e-31	3.34024e-29	Cerebellum	Secreted Signaling	WNT	Wnt7a	FZD1_LRP6	neuron-neuron
CB Granule Glut	DCO Il22 Gly-Gaba	PTPRM_PTPRM	259	1.57141	0.895753	10.8545	0	0	Cerebellum	Cell-Cell Contact	PTPRM	Ptprm	Ptprm	neuron-neuron
CB Granule Glut	DCO Il22 Gly-Gaba	EFNA5_EPHA7	259	1.18019	0.949807	9.11932	0	0	Cerebellum	Cell-Cell Contact	EPHA	Efna5	Epha7	neuron-neuron
CB Granule Glut	DCO Il22 Gly-Gaba	EFNA5_EPHA4	259	0.834187	0.949807	8.81882	0	0	Cerebellum	Cell-Cell Contact	EPHA	Efna5	Epha4	neuron-neuron
CB Granule Glut	DCO Il22 Gly-Gaba	EFNA5_EPHB2	259	0.898277	0.949807	7.67605	0	0	Cerebellum	Cell-Cell Contact	EPHA	Efna5	Ephb2	neuron-neuron
CB Granule Glut	DCO Il22 Gly-Gaba	EFNA5_EPHA5	259	2.35831	0.949807	5.18507	0	0	Cerebellum	Cell-Cell Contact	EPHA	Efna5	Epha5	neuron-neuron
CB Granule Glut	DCO Il22 Gly-Gaba	NRG1_ERBB4	259	3.67642	0.980695	4.15009	0	0	Cerebellum	Secreted Signaling	NRG	Nrg1	Erbb4	neuron-neuron
CB Granule Glut	DCO Il22 Gly-Gaba	EFNA5_EPHA3	259	0.873954	0.949807	10.4438	1.12104e-44	6.19073e-43	Cerebellum	Cell-Cell Contact	EPHA	Efna5	Epha3	neuron-neuron
CB Granule Glut	DCO Il22 Gly-Gaba	EFNA5_EPHA8	259	0.677797	0.949807	8.64482	1.46436e-42	7.75554e-41	Cerebellum	Cell-Cell Contact	EPHA	Efna5	Epha8	neuron-neuron
CB Granule Glut	DCO Il22 Gly-Gaba	PTN_NCL	259	1.31697	0.96139	3.0131	3.08969e-36	1.43602e-34	Cerebellum	Secreted Signaling	PTN	Ptn	Ncl	neuron-neuron
CB Granule Glut	DCO Il22 Gly-Gaba	CX3CL1_CX3CR1	259	0.147205	0.953668	8.2803	4.91791e-34	2.17689e-32	Cerebellum	Secreted Signaling	CX3C	Cx3cl1	Cx3cr1	neuron-neuron
CB Granule Glut	DCO Il22 Gly-Gaba	PTN_SDC2	259	0.493511	0.96139	3.67575	4.99036e-26	1.80635e-24	Cerebellum	Secreted Signaling	PTN	Ptn	Sdc2	neuron-neuron
CB Granule Glut	DCO Il22 Gly-Gaba	WNT3_FZD3_LRP6	259	0.596267	0.814672	5.78144	4.74035e-25	1.67107e-23	Cerebellum	Secreted Signaling	WNT	Wnt3	FZD3_LRP6	neuron-neuron
CB Granule Glut	DCO Il22 Gly-Gaba	PTN_SDC4	259	0.166191	0.830116	5.12814	1.12267e-15	2.883e-14	Cerebellum	Secreted Signaling	PTN	Ptn	Sdc4	neuron-neuron
CB Granule Glut	DCO Il22 Gly-Gaba	WNT3_FZD1_LRP6	259	0.300128	0.741313	7.0068	3.42602e-13	7.77978e-12	Cerebellum	Secreted Signaling	WNT	Wnt3	FZD1_LRP6	neuron-neuron
CB Granule Glut	DCO Il22 Gly-Gaba	INHBA_ACVR1B_ACVR2A	259	0.117761	0.559846	9.28184	4.98907e-13	1.12476e-11	Cerebellum	Secreted Signaling	ACTIVIN	Inhba	ACVR1B_ACVR2A	neuron-neuron
CB Granule Glut	DCO Il22 Gly-Gaba	JAG2_NOTCH3	259	0.0269903	0.876448	4.74189	1.35625e-12	2.9895e-11	Cerebellum	Cell-Cell Contact	NOTCH	Jag2	Notch3	neuron-neuron
CB Granule Glut	DCO Il22 Gly-Gaba	SEMA3F_NRP2_PLXNA4	259	0.278783	0.718147	3.07269	9.61082e-11	1.8901e-09	Cerebellum	Secreted Signaling	SEMA3	Sema3f	NRP2_PLXNA4	neuron-neuron
CB Granule Glut	DCO Il22 Gly-Gaba	FGF22_FGFR2	259	0.214258	0.830116	2.23477	1.16451e-10	2.27809e-09	Cerebellum	Secreted Signaling	FGF	Fgf22	Fgfr2	neuron-neuron
CB Granule Glut	DCO Il22 Gly-Gaba	WNT3_FZD10_LRP6	259	0.0187746	0.602317	5.34615	1.34527e-10	2.62037e-09	Cerebellum	Secreted Signaling	WNT	Wnt3	FZD10_LRP6	neuron-neuron
CB Granule Glut	DCO Il22 Gly-Gaba	WNT3_FZD4_LRP6	259	0.0421591	0.76834	5.71023	1.73951e-10	3.36415e-09	Cerebellum	Secreted Signaling	WNT	Wnt3	FZD4_LRP6	neuron-neuron
CB Granule Glut	DCO Il22 Gly-Gaba	WNT3_FZD6_LRP6	259	0.014064	0.494208	11.8277	4.01197e-10	7.55814e-09	Cerebellum	Secreted Signaling	WNT	Wnt3	FZD6_LRP6	neuron-neuron
CB Granule Glut	DCO Il22 Gly-Gaba	PTN_SDC1	259	0.0254398	0.72973	3.31136	2.67978e-09	4.74527e-08	Cerebellum	Secreted Signaling	PTN	Ptn	Sdc1	neuron-neuron
CB Granule Glut	DCO Il22 Gly-Gaba	INHABA_ACVR2A	259	0.0121875	0.555985	6.51026	3.19188e-09	5.61751e-08	Cerebellum	Secreted Signaling	ACTIVIN	Inhibin A	Acvr2a	neuron-neuron
CB Granule Glut	DCO Il22 Gly-Gaba	EFNA2_EPHA3	259	0.160195	0.96139	2.45165	2.09631e-08	3.45345e-07	Cerebellum	Cell-Cell Contact	EPHA	Efna2	Epha3	neuron-neuron
CB Granule Glut	DCO Il22 Gly-Gaba	INHBA_ACVR1B_ACVR2B	259	0.0149398	0.559846	5.91508	6.03332e-08	9.57285e-07	Cerebellum	Secreted Signaling	ACTIVIN	Inhba	ACVR1B_ACVR2B	neuron-neuron
CB Granule Glut	DCO Il22 Gly-Gaba	COL9A2_ITGA1_ITGB1	259	0.0606924	0.664093	2.99342	4.20632e-07	6.17432e-06	Cerebellum	ECM-Receptor	COLLAGEN	Col9a2	ITGA1_ITGB1	neuron-neuron
CB Granule Glut	DCO Il22 Gly-Gaba	PTN_SDC3	259	0.219759	0.96139	2.10217	5.81605e-07	8.41939e-06	Cerebellum	Secreted Signaling	PTN	Ptn	Sdc3	neuron-neuron
CB Granule Glut	DCO Il22 Gly-Gaba	COL9A2_ITGA3_ITGB1	259	0.320266	0.911197	2.26522	6.06342e-07	8.75468e-06	Cerebellum	ECM-Receptor	COLLAGEN	Col9a2	ITGA3_ITGB1	neuron-neuron
CB Granule Glut	DCO Il22 Gly-Gaba	SEMA3F_NRP2_PLXNA2	259	0.153766	0.718147	2.78231	9.98389e-07	1.40915e-05	Cerebellum	Secreted Signaling	SEMA3	Sema3f	NRP2_PLXNA2	neuron-neuron
CB Granule Glut	DCO Il22 Gly-Gaba	INHB_ACVR1C_ACVR2B	259	0.00442088	0.494208	5.86531	4.99245e-06	6.50666e-05	Cerebellum	Secreted Signaling	ACTIVIN	Activin AB	ACVR1C_ACVR2B	neuron-neuron
CB Granule Glut	DCO Il22 Gly-Gaba	JAG2_NOTCH4	259	0.00466479	0.683398	2.85885	6.31023e-06	8.1245e-05	Cerebellum	Cell-Cell Contact	NOTCH	Jag2	Notch4	neuron-neuron
CB Granule Glut	DCO Il22 Gly-Gaba	COL9A2_CD44	259	0.00502422	0.57529	2.21607	4.23928e-05	0.000487965	Cerebellum	ECM-Receptor	COLLAGEN	Col9a2	Cd44	neuron-neuron
CB Granule Glut	DCO Il22 Gly-Gaba	TGFA_EGFR	259	0.0085673	0.405405	2.81936	0.000237247	0.00241016	Cerebellum	Secreted Signaling	EGF	Tgfa	Egfr	neuron-neuron
CB Granule Glut	DCO Il22 Gly-Gaba	POMC_OPRM1	259	0.0898167	0.606178	2.36375	0.000520212	0.00495106	Cerebellum	Secreted Signaling	OPIOID	Pomc	Oprm1	neuron-neuron
CB Granule Glut	DCO Il22 Gly-Gaba	SEMA3F_NRP2_PLXNA3	259	0.00971155	0.718147	3.44641	0.00068843	0.00638792	Cerebellum	Secreted Signaling	SEMA3	Sema3f	NRP2_PLXNA3	neuron-neuron
CB Granule Glut	DCO Il22 Gly-Gaba	JAG2_NOTCH2	259	0.00237953	0.474903	2.75022	0.000897077	0.00810642	Cerebellum	Cell-Cell Contact	NOTCH	Jag2	Notch2	neuron-neuron
DCO Il22 Gly-Gaba	CB Granule Glut	SEMA4A_NRP1_PLXNA4	259	0.752516	0.833977	67.1235	6.26333e-34	2.76592e-32	Cerebellum	Cell-Cell Contact	SEMA4	Sema4a	NRP1_PLXNA4	neuron-neuron
DCO Il22 Gly-Gaba	CB Granule Glut	EFNA5_EPHA5	259	0.756155	0.984556	3.24012	9.24437e-33	3.95797e-31	Cerebellum	Cell-Cell Contact	EPHA	Efna5	Epha5	neuron-neuron
DCO Il22 Gly-Gaba	CB Granule Glut	SEMA3C_NRP2_PLXNA4	259	0.349588	0.984556	15.8405	5.70395e-32	2.3968e-30	Cerebellum	Secreted Signaling	SEMA3	Sema3c	NRP2_PLXNA4	neuron-neuron
DCO Il22 Gly-Gaba	CB Granule Glut	SEMA6B_PLXNA4	259	1.09552	1	2.25019	1.3479e-31	5.61085e-30	Cerebellum	Cell-Cell Contact	SEMA6	Sema6b	Plxna4	neuron-neuron
DCO Il22 Gly-Gaba	CB Granule Glut	SEMA3C_NRP1_PLXNA4	259	0.292694	0.841699	39.4819	3.00821e-31	1.23997e-29	Cerebellum	Secreted Signaling	SEMA3	Sema3c	NRP1_PLXNA4	neuron-neuron
DCO Il22 Gly-Gaba	CB Granule Glut	SEMA4A_NRP1_PLXNA2	259	0.48189	0.833977	26.3826	3.76571e-28	1.43331e-26	Cerebellum	Cell-Cell Contact	SEMA4	Sema4a	NRP1_PLXNA2	neuron-neuron
DCO Il22 Gly-Gaba	CB Granule Glut	SEMA3B_NRP1_PLXNA4	259	0.282587	0.741313	78.2202	4.5574e-26	1.65085e-24	Cerebellum	Secreted Signaling	SEMA3	Sema3b	NRP1_PLXNA4	neuron-neuron
DCO Il22 Gly-Gaba	CB Granule Glut	SEMA3B_NRP2_PLXNA4	259	0.330848	0.861004	20.8223	1.37315e-25	4.91506e-24	Cerebellum	Secreted Signaling	SEMA3	Sema3b	NRP2_PLXNA4	neuron-neuron
DCO Il22 Gly-Gaba	CB Granule Glut	SEMA3C_NRP1_PLXNA2	259	0.158435	0.841699	21.978	2.31753e-25	8.23149e-24	Cerebellum	Secreted Signaling	SEMA3	Sema3c	NRP1_PLXNA2	neuron-neuron
DCO Il22 Gly-Gaba	CB Granule Glut	SEMA3C_NRP1_NRP2	259	0.149062	0.837838	47.2738	1.80487e-23	6.09617e-22	Cerebellum	Secreted Signaling	SEMA3	Sema3c	NRP1_NRP2	neuron-neuron
DCO Il22 Gly-Gaba	CB Granule Glut	SEMA3C_NRP2_PLXNA2	259	0.194683	0.984556	5.51101	3.79678e-23	1.27065e-21	Cerebellum	Secreted Signaling	SEMA3	Sema3c	NRP2_PLXNA2	neuron-neuron
DCO Il22 Gly-Gaba	CB Granule Glut	SEMA3F_NRP2_PLXNA4	259	0.249662	0.96139	18.1733	9.30515e-23	3.08121e-21	Cerebellum	Secreted Signaling	SEMA3	Sema3f	NRP2_PLXNA4	neuron-neuron
DCO Il22 Gly-Gaba	CB Granule Glut	EFNA2_EPHA5	259	0.143409	0.984556	4.13769	7.38996e-22	2.37998e-20	Cerebellum	Cell-Cell Contact	EPHA	Efna2	Epha5	neuron-neuron
DCO Il22 Gly-Gaba	CB Granule Glut	SEMA3B_NRP1_PLXNA2	259	0.155274	0.741313	33.5343	8.65651e-21	2.69831e-19	Cerebellum	Secreted Signaling	SEMA3	Sema3b	NRP1_PLXNA2	neuron-neuron
DCO Il22 Gly-Gaba	CB Granule Glut	SEMA3B_NRP2_PLXNA2	259	0.188122	0.861004	7.815	3.23906e-20	9.87484e-19	Cerebellum	Secreted Signaling	SEMA3	Sema3b	NRP2_PLXNA2	neuron-neuron
DCO Il22 Gly-Gaba	CB Granule Glut	EFNA3_EPHA5	259	0.418515	0.972973	3.90994	7.97903e-20	2.40229e-18	Cerebellum	Cell-Cell Contact	EPHA	Efna3	Epha5	neuron-neuron
DCO Il22 Gly-Gaba	CB Granule Glut	SEMA3F_NRP2_PLXNA2	259	0.137302	0.96139	6.17127	1.26355e-16	3.38117e-15	Cerebellum	Secreted Signaling	SEMA3	Sema3f	NRP2_PLXNA2	neuron-neuron
DCO Il22 Gly-Gaba	CB Granule Glut	SEMA3C_NRP2_PLXNA1	259	0.0305075	0.969112	5.68275	6.60566e-16	1.71397e-14	Cerebellum	Secreted Signaling	SEMA3	Sema3c	NRP2_PLXNA1	neuron-neuron
DCO Il22 Gly-Gaba	CB Granule Glut	SEMA4A_NRP1_PLXNA1	259	0.113875	0.818533	35.2827	6.96777e-15	1.72639e-13	Cerebellum	Cell-Cell Contact	SEMA4	Sema4a	NRP1_PLXNA1	neuron-neuron
DCO Il22 Gly-Gaba	CB Granule Glut	SEMA3C_NRP1_PLXNA1	259	0.0262775	0.826255	20.3071	2.2127e-14	5.35114e-13	Cerebellum	Secreted Signaling	SEMA3	Sema3c	NRP1_PLXNA1	neuron-neuron
DCO Il22 Gly-Gaba	CB Granule Glut	SEMA4A_NRP1_PLXNA3	259	0.0630842	0.783784	33.509	1.48173e-13	3.42838e-12	Cerebellum	Cell-Cell Contact	SEMA4	Sema4a	NRP1_PLXNA3	neuron-neuron
DCO Il22 Gly-Gaba	CB Granule Glut	SEMA3C_NRP1_PLXNA3	259	0.0150119	0.791506	15.3365	7.16046e-13	1.60159e-11	Cerebellum	Secreted Signaling	SEMA3	Sema3c	NRP1_PLXNA3	neuron-neuron
DCO Il22 Gly-Gaba	CB Granule Glut	SEMA3A_NRP1_PLXNA4	259	0.14408	0.737452	32.5883	7.50828e-13	1.67739e-11	Cerebellum	Secreted Signaling	SEMA3	Sema3a	NRP1_PLXNA4	neuron-neuron
DCO Il22 Gly-Gaba	CB Granule Glut	SEMA3B_NRP2_PLXNA1	259	0.0311188	0.84556	7.41151	2.37232e-12	5.16445e-11	Cerebellum	Secreted Signaling	SEMA3	Sema3b	NRP2_PLXNA1	neuron-neuron
DCO Il22 Gly-Gaba	CB Granule Glut	SEMA3B_NRP1_PLXNA3	259	0.0141379	0.698842	31.9729	7.72069e-12	1.63123e-10	Cerebellum	Secreted Signaling	SEMA3	Sema3b	NRP1_PLXNA3	neuron-neuron
DCO Il22 Gly-Gaba	CB Granule Glut	SEMA3B_NRP2_PLXNA3	259	0.0171306	0.795367	9.23087	1.21581e-10	2.37558e-09	Cerebellum	Secreted Signaling	SEMA3	Sema3b	NRP2_PLXNA3	neuron-neuron
DCO Il22 Gly-Gaba	CB Granule Glut	SEMA3C_NRP2_PLXNA3	259	0.0182993	0.911197	5.13796	1.27321e-10	2.48397e-09	Cerebellum	Secreted Signaling	SEMA3	Sema3c	NRP2_PLXNA3	neuron-neuron
DCO Il22 Gly-Gaba	CB Granule Glut	SEMA3F_NRP2_PLXNA1	259	0.0230003	0.945946	6.08918	1.90787e-10	3.67813e-09	Cerebellum	Secreted Signaling	SEMA3	Sema3f	NRP2_PLXNA1	neuron-neuron
DCO Il22 Gly-Gaba	CB Granule Glut	EFNB2_EPHB3	259	0.0351654	0.53668	4.39768	2.05052e-10	3.94536e-09	Cerebellum	Cell-Cell Contact	EPHB	Efnb2	Ephb3	neuron-neuron
DCO Il22 Gly-Gaba	CB Granule Glut	POMC_OPRL1	259	0.010169	0.795367	4.87637	3.08601e-10	5.86432e-09	Cerebellum	Secreted Signaling	OPIOID	Pomc	Oprl1	neuron-neuron
DCO Il22 Gly-Gaba	CB Granule Glut	SEMA3F_NRP2_PLXNA3	259	0.013406	0.88417	7.71466	5.71337e-10	1.06477e-08	Cerebellum	Secreted Signaling	SEMA3	Sema3f	NRP2_PLXNA3	neuron-neuron
DCO Il22 Gly-Gaba	CB Granule Glut	SEMA3B_NRP1_PLXNA1	259	0.0275353	0.725869	34.4985	1.10791e-09	2.01874e-08	Cerebellum	Secreted Signaling	SEMA3	Sema3b	NRP1_PLXNA1	neuron-neuron
DCO Il22 Gly-Gaba	CB Granule Glut	SEMA3A_NRP1_PLXNA2	259	0.0802162	0.737452	11.9249	1.05737e-08	1.7862e-07	Cerebellum	Secreted Signaling	SEMA3	Sema3a	NRP1_PLXNA2	neuron-neuron
DCO Il22 Gly-Gaba	CB Granule Glut	LAMA2_SV2A	259	0.124522	0.610039	2.04667	2.91326e-08	4.74556e-07	Cerebellum	ECM-Receptor	LAMININ	Lama2	Sv2a	neuron-neuron
DCO Il22 Gly-Gaba	CB Granule Glut	CCK_CCKBR	259	0.0694574	0.505792	346.58	9.569e-08	1.49223e-06	Cerebellum	Secreted Signaling	CCK	Cck	Cckbr	neuron-neuron
DCO Il22 Gly-Gaba	CB Granule Glut	EFNB1_EPHB3	259	0.00585108	0.53668	4.75691	1.90741e-07	2.89868e-06	Cerebellum	Cell-Cell Contact	EPHB	Efnb1	Ephb3	neuron-neuron
DCO Il22 Gly-Gaba	CB Granule Glut	WNT4_FZD4_LRP6	259	0.018641	0.571429	3.82809	1.02059e-06	1.43866e-05	Cerebellum	Secreted Signaling	WNT	Wnt4	FZD4_LRP6	neuron-neuron
DCO Il22 Gly-Gaba	CB Granule Glut	SEMA3A_NRP1_PLXNA1	259	0.017201	0.72973	16.9585	1.40393e-06	1.94935e-05	Cerebellum	Secreted Signaling	SEMA3	Sema3a	NRP1_PLXNA1	neuron-neuron
DCO Il22 Gly-Gaba	CB Granule Glut	SEMA3A_NRP1_PLXNA3	259	0.00832562	0.69112	18.3489	1.52035e-06	2.10371e-05	Cerebellum	Secreted Signaling	SEMA3	Sema3a	NRP1_PLXNA3	neuron-neuron
DCO Il22 Gly-Gaba	CB Granule Glut	GDF11_ACVR1B_ACVR2B	259	0.154899	0.888031	2.19919	1.11888e-05	0.000139595	Cerebellum	Secreted Signaling	GDF	Gdf11	ACVR1B_ACVR2B	neuron-neuron
DCO Il22 Gly-Gaba	CB Granule Glut	EFNA5_EPHA4	259	0.108351	0.498069	3.30696	4.24222e-05	0.000488235	Cerebellum	Cell-Cell Contact	EPHA	Efna5	Epha4	neuron-neuron
DCO Il22 Gly-Gaba	CB Granule Glut	EFNA3_EPHA4	259	0.0612388	0.498069	4.12981	7.41429e-05	0.000821293	Cerebellum	Cell-Cell Contact	EPHA	Efna3	Epha4	neuron-neuron
DCO Il22 Gly-Gaba	CB Granule Glut	WNT2B_FZD4_LRP6	259	0.003801	0.505792	4.04993	0.000188588	0.00195111	Cerebellum	Secreted Signaling	WNT	Wnt2b	FZD4_LRP6	neuron-neuron
DCO Il22 Gly-Gaba	CB Granule Glut	EFNA2_EPHA4	259	0.0163182	0.498069	3.68725	0.000544092	0.00515805	Cerebellum	Cell-Cell Contact	EPHA	Efna2	Epha4	neuron-neuron
DCO Il22 Gly-Gaba	CB Granule Glut	MDK_ITGA4_ITGB1	259	0.00248441	0.440154	4.17669	0.000594749	0.00559295	Cerebellum	Secreted Signaling	MK	Mdk	ITGA4_ITGB1	neuron-neuron
DCO Il22 Gly-Gaba	CB Granule Glut	PENK_OPRL1	259	0.104512	0.401544	4.26593	0.000749161	0.00689595	Cerebellum	Secreted Signaling	OPIOID	Penk	Oprl1	neuron-neuron
DCO Il22 Gly-Gaba	CB Granule Glut	WNT10A_FZD3_LRP6	259	0.0277957	0.405405	2.01261	0.000862113	0.00782169	Cerebellum	Secreted Signaling	WNT	Wnt10a	FZD3_LRP6	neuron-neuron
CB Granule Glut	Endo NN	BMP6_ACVR1_ACVR2A	24057	0.0426447	0.407615	2.60073	0	0	Cerebellum	Secreted Signaling	BMP	Bmp6	ACVR1_ACVR2A	NN-neuron
CB Granule Glut	Endo NN	BMP6_ACVR1_BMPR2	24057	0.292933	0.409029	2.28615	0	0	Cerebellum	Secreted Signaling	BMP	Bmp6	ACVR1_BMPR2	NN-neuron
CB Granule Glut	Endo NN	SEMA5B_PLXNA1	24057	0.016739	0.614956	2.15377	0	0	Cerebellum	Cell-Cell Contact	SEMA5	Sema5b	Plxna1	NN-neuron
Endo NN	CB Granule Glut	RELN_ITGA3_ITGB1	24057	0.00271099	0.482147	2.14383	0	0	Cerebellum	ECM-Receptor	RELN	Reln	ITGA3_ITGB1	NN-neuron
CB Granule Glut	Oligo NN	LAMC1_SV2B	24088	0.015951	0.510337	3.46509	0	0	Cerebellum	ECM-Receptor	LAMININ	Lamc1	Sv2b	NN-neuron
CB Granule Glut	Oligo NN	PTPRM_PTPRM	24088	0.114811	0.486093	2.09975	0	0	Cerebellum	Cell-Cell Contact	PTPRM	Ptprm	Ptprm	NN-neuron
CB Granule Glut	Oligo NN	NTF3_NTRK3	24088	0.0653758	0.790061	2.08389	0	0	Cerebellum	Secreted Signaling	NT	Ntf3	Ntrk3	NN-neuron
CB Granule Glut	Oligo NN	NRG1_ITGAV_ITGB3	24088	0.10999	0.651528	2.0671	0	0	Cerebellum	Secreted Signaling	NRG	Nrg1	ITGAV_ITGB3	NN-neuron
Oligo NN	CB Granule Glut	RELN_ITGA3_ITGB1	24088	0.0125203	0.488999	6.37533	0	0	Cerebellum	ECM-Receptor	RELN	Reln	ITGA3_ITGB1	NN-neuron
Oligo NN	CB Granule Glut	SEMA3C_NRP2_PLXNA4	24088	0.0318293	0.791764	2.52448	0	0	Cerebellum	Secreted Signaling	SEMA3	Sema3c	NRP2_PLXNA4	NN-neuron
Oligo NN	CB Granule Glut	SEMA3D_NRP2_PLXNA4	24088	0.0412902	0.821031	2.14072	0	0	Cerebellum	Secreted Signaling	SEMA3	Sema3d	NRP2_PLXNA4	NN-neuron
Oligo NN	CB Granule Glut	FGF9_FGFR2	24088	0.0478603	0.407049	2.07812	0	0	Cerebellum	Secreted Signaling	FGF	Fgf9	Fgfr2	NN-neuron
Oligo NN	CB Granule Glut	FGF9_FGFR1	24088	0.0291164	0.407049	2.07059	0	0	Cerebellum	Secreted Signaling	FGF	Fgf9	Fgfr1	NN-neuron
Peri NN	CB Granule Glut	RELN_ITGA3_ITGB1	5806	0.00301071	0.431278	3.93143	2.16747e-36	1.01046e-34	Cerebellum	ECM-Receptor	RELN	Reln	ITGA3_ITGB1	NN-neuron
CB Granule Glut	VLMC NN	BMP6_ACVR1_BMPR2	3094	0.103092	0.5	3.53162	0	0	Cerebellum	Secreted Signaling	BMP	Bmp6	ACVR1_BMPR2	NN-neuron
CB Granule Glut	VLMC NN	BMP6_BMPR1A_BMPR2	3094	0.217882	0.50097	3.08063	0	0	Cerebellum	Secreted Signaling	BMP	Bmp6	BMPR1A_BMPR2	NN-neuron
CB Granule Glut	VLMC NN	SEMA5B_PLXNA1	3094	0.039421	0.744667	2.60521	1.42932e-43	7.69164e-42	Cerebellum	Cell-Cell Contact	SEMA5	Sema5b	Plxna1	NN-neuron
CB Granule Glut	VLMC NN	BMP6_BMPR1A_ACVR2A	3094	0.0608984	0.499677	3.4008	8.25925e-41	4.23749e-39	Cerebellum	Secreted Signaling	BMP	Bmp6	BMPR1A_ACVR2A	NN-neuron
CB Granule Glut	VLMC NN	BMP6_ACVR1_ACVR2A	3094	0.0254557	0.498707	4.05615	1.05931e-34	4.75443e-33	Cerebellum	Secreted Signaling	BMP	Bmp6	ACVR1_ACVR2A	NN-neuron
CB Granule Glut	VLMC NN	BMP6_BMPR1A_ACVR2B	3094	0.0255253	0.471881	3.65104	1.73477e-34	7.75045e-33	Cerebellum	Secreted Signaling	BMP	Bmp6	BMPR1A_ACVR2B	NN-neuron
CB Granule Glut	VLMC NN	SEMA5B_PLXNA3	3094	0.0180683	0.590175	3.46043	2.76235e-34	1.22942e-32	Cerebellum	Cell-Cell Contact	SEMA5	Sema5b	Plxna3	NN-neuron
CB Granule Glut	VLMC NN	BMP6_ACVR1_ACVR2B	3094	0.00977135	0.470911	4.31366	3.73156e-26	1.35492e-24	Cerebellum	Secreted Signaling	BMP	Bmp6	ACVR1_ACVR2B	NN-neuron
CB Granule Glut	VLMC NN	JAG2_NOTCH4	3094	0.00744451	0.607628	2.01344	1.07622e-20	3.33806e-19	Cerebellum	Cell-Cell Contact	NOTCH	Jag2	Notch4	NN-neuron
CB Granule Glut	VLMC NN	EFNA5_EPHA8	3094	0.0233559	0.433096	2.12087	2.16567e-12	4.72425e-11	Cerebellum	Cell-Cell Contact	EPHA	Efna5	Epha8	NN-neuron
CB Granule Glut	VLMC NN	NRG1_ERBB2_ERBB4	3094	0.00881295	0.715255	2.06507	2.76688e-06	3.72421e-05	Cerebellum	Secreted Signaling	NRG	Nrg1	ERBB2_ERBB4	NN-neuron
VLMC NN	CB Granule Glut	SEMA3C_NRP2_PLXNA3	3094	0.00350928	0.729153	2.1338	1.05848e-05	0.000132464	Cerebellum	Secreted Signaling	SEMA3	Sema3c	NRP2_PLXNA3	NN-neuron
CB PLI Gly-Gaba	CBX MLI Megf11 Gaba	SEMA3F_NRP2_PLXNA1	1618	0.154122	0.979604	3.02017	0	0	Cerebellum	Secreted Signaling	SEMA3	Sema3f	NRP2_PLXNA1	neuron-neuron
CB PLI Gly-Gaba	CBX MLI Megf11 Gaba	SEMA3F_NRP2_PLXNA3	1618	0.09017	0.976514	2.74084	0	0	Cerebellum	Secreted Signaling	SEMA3	Sema3f	NRP2_PLXNA3	neuron-neuron
CB PLI Gly-Gaba	CBX MLI Megf11 Gaba	EFNA2_EPHA4	1618	0.284564	0.983931	2.70663	0	0	Cerebellum	Cell-Cell Contact	EPHA	Efna2	Epha4	neuron-neuron
CB PLI Gly-Gaba	CBX MLI Megf11 Gaba	EFNB3_EPHA4	1618	0.276673	0.983313	2.66067	0	0	Cerebellum	Cell-Cell Contact	EPHB	Efnb3	Epha4	neuron-neuron
CB PLI Gly-Gaba	CBX MLI Megf11 Gaba	EFNB1_EPHA4	1618	0.970933	0.983931	2.4455	0	0	Cerebellum	Cell-Cell Contact	EPHB	Efnb1	Epha4	neuron-neuron
CB PLI Gly-Gaba	CBX MLI Megf11 Gaba	EFNA3_EPHA4	1618	0.304599	0.985785	2.32137	0	0	Cerebellum	Cell-Cell Contact	EPHA	Efna3	Epha4	neuron-neuron
CB PLI Gly-Gaba	CBX MLI Megf11 Gaba	EFNB2_EPHA4	1618	1.02439	0.985785	2.17384	0	0	Cerebellum	Cell-Cell Contact	EPHB	Efnb2	Epha4	neuron-neuron
CB PLI Gly-Gaba	CBX MLI Megf11 Gaba	SEMA3F_NRP2_PLXNA2	1618	0.394263	0.982695	2.16143	0	0	Cerebellum	Secreted Signaling	SEMA3	Sema3f	NRP2_PLXNA2	neuron-neuron
CB PLI Gly-Gaba	CBX MLI Megf11 Gaba	SEMA3F_NRP2_PLXNA4	1618	1.97965	0.982695	2.06895	0	0	Cerebellum	Secreted Signaling	SEMA3	Sema3f	NRP2_PLXNA4	neuron-neuron
CB PLI Gly-Gaba	CBX MLI Megf11 Gaba	PTN_SDC3	1618	0.167095	0.542645	2.59498	1.67965e-32	7.1451e-31	Cerebellum	Secreted Signaling	PTN	Ptn	Sdc3	neuron-neuron
CB PLI Gly-Gaba	CBX MLI Megf11 Gaba	CCL17_ACKR1	1618	0.0217648	0.453028	2.97375	5.04945e-29	1.96319e-27	Cerebellum	Secreted Signaling	CCL	Ccl17	Ackr1	neuron-neuron
CB PLI Gly-Gaba	CBX MLI Megf11 Gaba	PSAP_GPR37L1	1618	0.283369	0.509889	2.57407	2.00453e-25	7.13533e-24	Cerebellum	Secreted Signaling	PSAP	Psap	Gpr37l1	neuron-neuron
CB PLI Gly-Gaba	CBX MLI Megf11 Gaba	LAMB1_ITGA6_ITGB1	1618	0.0148112	0.677998	3.03189	3.40177e-24	1.17116e-22	Cerebellum	ECM-Receptor	LAMININ	Lamb1	ITGA6_ITGB1	neuron-neuron
CB PLI Gly-Gaba	CBX MLI Megf11 Gaba	LRRC4_NTNG2	1618	0.112435	0.551298	2.29474	1.65657e-23	5.60147e-22	Cerebellum	Cell-Cell Contact	NGL	Lrrc4	Ntng2	neuron-neuron
CB PLI Gly-Gaba	CBX MLI Megf11 Gaba	LAMB3_ITGA6_ITGB1	1618	0.0229473	0.679852	3.06875	2.28757e-21	7.26297e-20	Cerebellum	ECM-Receptor	LAMININ	Lamb3	ITGA6_ITGB1	neuron-neuron
CB PLI Gly-Gaba	CBX MLI Megf11 Gaba	CDH1_ITGA1_ITGB1	1618	0.0305206	0.665019	2.25795	1.49838e-20	4.61932e-19	Cerebellum	Cell-Cell Contact	CDH1	Cdh1	ITGA2_ITGB1	neuron-neuron
CB PLI Gly-Gaba	CBX MLI Megf11 Gaba	COL9A3_SDC4	1618	0.0207733	0.574166	2.4175	2.75569e-20	8.42643e-19	Cerebellum	ECM-Receptor	COLLAGEN	Col9a3	Sdc4	neuron-neuron
CB PLI Gly-Gaba	CBX MLI Megf11 Gaba	LAMC1_ITGA6_ITGB1	1618	0.0199827	0.676761	2.45293	7.18487e-20	2.16612e-18	Cerebellum	ECM-Receptor	LAMININ	Lamc1	ITGA6_ITGB1	neuron-neuron
CB PLI Gly-Gaba	CBX MLI Megf11 Gaba	WNT2B_FZD1_LRP6	1618	0.0089237	0.598269	2.70484	2.2763e-14	5.50167e-13	Cerebellum	Secreted Signaling	WNT	Wnt2b	FZD1_LRP6	neuron-neuron
CB PLI Gly-Gaba	CBX MLI Megf11 Gaba	JAM2_ITGAV_ITGB1	1618	0.00836185	0.616811	2.21302	2.78682e-14	6.69783e-13	Cerebellum	Cell-Cell Contact	JAM	Jam2	ITGAV_ITGB1	neuron-neuron
CB PLI Gly-Gaba	CBX MLI Megf11 Gaba	WNT7B_FZD8_LRP6	1618	0.00648037	0.453646	2.75902	9.58912e-14	2.2429e-12	Cerebellum	Secreted Signaling	WNT	Wnt7b	FZD8_LRP6	neuron-neuron
CB PLI Gly-Gaba	CBX MLI Megf11 Gaba	COL9A3_ITGA3_ITGB1	1618	0.011015	0.574166	2.02756	1.04113e-10	2.04243e-09	Cerebellum	ECM-Receptor	COLLAGEN	Col9a3	ITGA3_ITGB1	neuron-neuron
CB PLI Gly-Gaba	CBX MLI Megf11 Gaba	COL9A3_ITGA2_ITGB1	1618	0.00514635	0.540173	2.51569	8.87382e-10	1.62893e-08	Cerebellum	ECM-Receptor	COLLAGEN	Col9a3	ITGA2_ITGB1	neuron-neuron
[truncated: 39,059 more rows]
