# Supplementary material for: A molecularly defined and spatially resolved cell atlas of the whole mouse brain
Source: bioRxiv. 2023 Mar 7:2023.03.06.531348. Preprint. [Version 1] doi: 10.1101/2023.03.06.531348 (PMC10028822; doi:10.1101/2023.03.06.531348)
Supplement: Supplement 6 [file media-6.xlsx]

## Sheet: upregulated genes
subclass_gene_exp	subclass_interacting	gene	proximal_mean	control_mean	fold_change	pval	pval_adjusted	region
ABC NN	ABC NN	Gm36503	0.00743576	0.00221447	3.35781	0.00123383	0.00889665	Cerebellum
Endo NN	ABC NN	Setbp1	0.986326	0.245373	4.0197	5.15894e-21	2.13666e-19	Cerebellum
Endo NN	ABC NN	Cd9	0.935	0.314935	2.96887	1.87684e-19	7.23371e-18	Cerebellum
Endo NN	ABC NN	S100a10	1.23474	0.498674	2.47605	2.82727e-19	1.07996e-17	Cerebellum
Endo NN	ABC NN	Airn	1.08143	0.402278	2.68827	5.7165e-19	2.14895e-17	Cerebellum
Endo NN	ABC NN	Me3	0.572634	0.261454	2.19019	7.8593e-19	2.93246e-17	Cerebellum
Endo NN	ABC NN	Cp	5.32311	2.2913	2.32319	1.07735e-18	3.99455e-17	Cerebellum
Endo NN	ABC NN	Vcam1	5.79932	1.23851	4.68249	2.35329e-18	8.55101e-17	Cerebellum
Endo NN	ABC NN	Myof	2.21873	0.602949	3.67979	2.81352e-18	1.01794e-16	Cerebellum
Endo NN	ABC NN	Ptprj	4.24388	1.8251	2.32529	4.81829e-18	1.72134e-16	Cerebellum
Endo NN	ABC NN	Cfh	7.39759	2.19306	3.37317	1.23138e-17	4.30297e-16	Cerebellum
Endo NN	ABC NN	Cdk14	3.82511	1.66172	2.30191	2.71631e-17	9.30753e-16	Cerebellum
Endo NN	ABC NN	Rapgef5	4.23816	2.02965	2.08813	3.04493e-17	1.04026e-15	Cerebellum
Endo NN	ABC NN	Npas2	0.31029	0.0986827	3.14432	3.57214e-17	1.21553e-15	Cerebellum
Endo NN	ABC NN	Ssbp2	0.678585	0.24151	2.80976	6.2168e-17	2.08354e-15	Cerebellum
Endo NN	ABC NN	Usp53	4.95744	2.11893	2.3396	8.90427e-17	2.95383e-15	Cerebellum
Endo NN	ABC NN	Coro2a	2.27172	0.898145	2.52935	1.0162e-16	3.35908e-15	Cerebellum
Endo NN	ABC NN	Ptprr	3.13183	1.30147	2.40637	1.0332e-16	3.41274e-15	Cerebellum
Endo NN	ABC NN	Pla2g4a	1.50297	0.506814	2.96553	2.0413e-16	6.62549e-15	Cerebellum
Endo NN	ABC NN	Vwf	8.94852	2.69527	3.32008	2.26073e-16	7.314e-15	Cerebellum
Endo NN	ABC NN	Pip5k1b	1.20219	0.596991	2.01375	3.14819e-16	1.00892e-14	Cerebellum
Endo NN	ABC NN	Nhs	0.789822	0.340922	2.31672	7.46735e-16	2.33861e-14	Cerebellum
Endo NN	ABC NN	Cysltr1	0.770887	0.165614	4.65472	8.90194e-16	2.77399e-14	Cerebellum
Endo NN	ABC NN	Ppfia2	0.771398	0.256204	3.01087	1.09728e-15	3.39817e-14	Cerebellum
Endo NN	ABC NN	H2-K1	6.30683	3.1084	2.02896	1.14525e-15	3.54135e-14	Cerebellum
Endo NN	ABC NN	Cpq	1.18108	0.495959	2.38141	1.50596e-15	4.62334e-14	Cerebellum
Endo NN	ABC NN	Samd5	0.418714	0.102408	4.08869	1.76243e-15	5.3833e-14	Cerebellum
Endo NN	ABC NN	Pknox2	0.673336	0.218275	3.0848	1.86862e-15	5.69814e-14	Cerebellum
Endo NN	ABC NN	Prss23	2.13923	0.949065	2.25404	2.93804e-15	8.85094e-14	Cerebellum
Endo NN	ABC NN	Slit2	0.338712	0.100591	3.36721	3.56077e-15	1.06622e-13	Cerebellum
Endo NN	ABC NN	Nrp2	3.2232	0.869922	3.70516	3.71793e-15	1.11196e-13	Cerebellum
Endo NN	ABC NN	Nr2f2	4.17342	1.16671	3.57709	3.83937e-15	1.14673e-13	Cerebellum
Endo NN	ABC NN	Smpd3	0.150668	0.046718	3.22506	4.18542e-15	1.24742e-13	Cerebellum
Endo NN	ABC NN	Prkg1	8.81897	4.30489	2.0486	5.05819e-15	1.4987e-13	Cerebellum
Endo NN	ABC NN	Flrt2	4.48782	1.58519	2.8311	5.55368e-15	1.63993e-13	Cerebellum
Endo NN	ABC NN	Nckap5	3.07858	0.729735	4.21876	7.59557e-15	2.22138e-13	Cerebellum
Endo NN	ABC NN	Icam1	1.01946	0.352895	2.88884	8.27806e-15	2.41485e-13	Cerebellum
Endo NN	ABC NN	Il1r1	10.7901	2.62659	4.10803	8.36338e-15	2.43921e-13	Cerebellum
Endo NN	ABC NN	Fmo1	1.66421	0.562248	2.95992	8.59111e-15	2.50397e-13	Cerebellum
Endo NN	ABC NN	Csf1	1.23223	0.508642	2.42259	1.15156e-14	3.32459e-13	Cerebellum
Endo NN	ABC NN	Zc3h12b	0.496903	0.20787	2.39045	1.17094e-14	3.37797e-13	Cerebellum
Endo NN	ABC NN	Cadps2	0.596262	0.231884	2.57138	1.26522e-14	3.64361e-13	Cerebellum
Endo NN	ABC NN	Gm5127	3.19463	0.593089	5.38643	1.82949e-14	5.20982e-13	Cerebellum
Endo NN	ABC NN	Tspan18	0.376536	0.164945	2.28279	2.3519e-14	6.64189e-13	Cerebellum
Endo NN	ABC NN	Gm16070	0.965999	0.428965	2.25193	2.36978e-14	6.6899e-13	Cerebellum
Endo NN	ABC NN	Fign	0.280816	0.0873535	3.2147	2.4284e-14	6.8503e-13	Cerebellum
Endo NN	ABC NN	Pdgfa	1.39967	0.661836	2.11482	2.74254e-14	7.70166e-13	Cerebellum
Endo NN	ABC NN	Acer3	0.543615	0.249191	2.18152	3.71466e-14	1.03316e-12	Cerebellum
Endo NN	ABC NN	Chn2	9.10417	4.17215	2.18213	4.76895e-14	1.3155e-12	Cerebellum
Endo NN	ABC NN	Prkag2	3.04925	1.37825	2.21242	5.11603e-14	1.40751e-12	Cerebellum
Endo NN	ABC NN	Gbp4	1.09737	0.538611	2.03741	5.32952e-14	1.4648e-12	Cerebellum
Endo NN	ABC NN	Adgrg6	1.6174	0.246331	6.56597	5.93008e-14	1.62448e-12	Cerebellum
Endo NN	ABC NN	Rbp1	1.23025	0.465905	2.64057	6.00859e-14	1.64547e-12	Cerebellum
Endo NN	ABC NN	Gngt2	0.461406	0.219776	2.09944	6.32167e-14	1.72836e-12	Cerebellum
Endo NN	ABC NN	Snx24	0.614278	0.295843	2.07637	8.41964e-14	2.27755e-12	Cerebellum
Endo NN	ABC NN	Ctsc	2.1593	0.71037	3.03969	8.77828e-14	2.36985e-12	Cerebellum
Endo NN	ABC NN	Ptn	17.881	8.69802	2.05575	9.26984e-14	2.49786e-12	Cerebellum
Endo NN	ABC NN	Rps6ka5	0.883995	0.43495	2.0324	1.06055e-13	2.84592e-12	Cerebellum
Endo NN	ABC NN	Wnt5a	2.15589	0.647641	3.32883	1.39548e-13	3.71129e-12	Cerebellum
Endo NN	ABC NN	Sdk1	1.73447	0.563411	3.07851	1.53582e-13	4.07228e-12	Cerebellum
Endo NN	ABC NN	Klf8	0.184451	0.0744085	2.47889	1.75973e-13	4.64211e-12	Cerebellum
Endo NN	ABC NN	St6gal1	2.70306	1.28984	2.09565	1.8504e-13	4.87356e-12	Cerebellum
Endo NN	ABC NN	Frmd5	8.73125	3.32056	2.62945	1.9989e-13	5.24928e-12	Cerebellum
Endo NN	ABC NN	Fmnl2	4.72896	2.30065	2.05549	3.23755e-13	8.35739e-12	Cerebellum
Endo NN	ABC NN	Gadd45g	1.41805	0.684024	2.0731	3.92448e-13	1.00587e-11	Cerebellum
Endo NN	ABC NN	Tnik	1.23098	0.533498	2.30737	4.25623e-13	1.08828e-11	Cerebellum
Endo NN	ABC NN	Col6a6	0.543891	0.0715079	7.60602	4.31896e-13	1.10362e-11	Cerebellum
Endo NN	ABC NN	Rasgrf2	0.447595	0.164051	2.72839	4.49507e-13	1.14708e-11	Cerebellum
Endo NN	ABC NN	Scn4b	0.0988537	0.0269255	3.67138	4.50651e-13	1.14994e-11	Cerebellum
Endo NN	ABC NN	Gm26532	0.558239	0.261403	2.13555	4.59492e-13	1.17211e-11	Cerebellum
Endo NN	ABC NN	Rbms3	1.19763	0.532048	2.25098	5.98864e-13	1.51417e-11	Cerebellum
Endo NN	ABC NN	Fam184a	0.0769204	0.0250192	3.07445	7.28509e-13	1.83063e-11	Cerebellum
Endo NN	ABC NN	Tmem252	1.33071	0.512499	2.59651	7.35004e-13	1.84625e-11	Cerebellum
Endo NN	ABC NN	Adk	2.58612	1.20483	2.14647	7.85486e-13	1.96905e-11	Cerebellum
Endo NN	ABC NN	Lama3	0.880634	0.39403	2.23494	1.16331e-12	2.87316e-11	Cerebellum
Endo NN	ABC NN	Kcnb1	0.312404	0.117127	2.66723	1.25788e-12	3.09736e-11	Cerebellum
Endo NN	ABC NN	Dach2	0.260277	0.0547421	4.7546	1.59548e-12	3.89487e-11	Cerebellum
Endo NN	ABC NN	Gm16083	0.182865	0.0414149	4.41544	1.9334e-12	4.69111e-11	Cerebellum
Endo NN	ABC NN	Nipal2	0.504198	0.22323	2.25865	2.02775e-12	4.91196e-11	Cerebellum
Endo NN	ABC NN	Ch25h	0.294627	0.0620055	4.75162	2.63552e-12	6.31961e-11	Cerebellum
Endo NN	ABC NN	Bmp2	0.119997	0.0238516	5.03098	2.72887e-12	6.53459e-11	Cerebellum
Endo NN	ABC NN	Nsg1	0.291436	0.139492	2.08928	2.8123e-12	6.73012e-11	Cerebellum
Endo NN	ABC NN	Slc38a5	1.83933	0.697872	2.63562	3.22142e-12	7.677e-11	Cerebellum
Endo NN	ABC NN	Tmsb10	20.8512	10.1582	2.05266	3.7261e-12	8.83332e-11	Cerebellum
Endo NN	ABC NN	Bicd1	0.148167	0.0649788	2.28023	4.23018e-12	9.98818e-11	Cerebellum
Endo NN	ABC NN	Errfi1	0.362367	0.172048	2.10619	4.91948e-12	1.15443e-10	Cerebellum
Endo NN	ABC NN	Gpc4	0.166819	0.0558834	2.98512	4.99417e-12	1.17113e-10	Cerebellum
Endo NN	ABC NN	Ptgs2	1.16566	0.254404	4.58193	5.36267e-12	1.25439e-10	Cerebellum
Endo NN	ABC NN	Ifi27l2a	0.854058	0.286484	2.98117	5.63129e-12	1.31462e-10	Cerebellum
Endo NN	ABC NN	Ptpn3	0.108348	0.0453422	2.38957	6.87011e-12	1.59205e-10	Cerebellum
Endo NN	ABC NN	Sfxn1	0.312497	0.148578	2.10326	8.12515e-12	1.87097e-10	Cerebellum
Endo NN	ABC NN	Atf3	2.34068	0.934925	2.5036	2.5627e-11	5.6541e-10	Cerebellum
Endo NN	ABC NN	Nexmif	0.508783	0.174193	2.9208	3.0749e-11	6.7338e-10	Cerebellum
Endo NN	ABC NN	Fkbp5	1.45566	0.634046	2.29582	3.89996e-11	8.46139e-10	Cerebellum
Endo NN	ABC NN	Net1	8.2294	4.0161	2.0491	6.01601e-11	1.28213e-09	Cerebellum
Endo NN	ABC NN	Fxyd6	0.580517	0.156595	3.70714	6.13019e-11	1.30552e-09	Cerebellum
Endo NN	ABC NN	Nr4a1	2.10378	1.02125	2.06	6.35124e-11	1.35054e-09	Cerebellum
Endo NN	ABC NN	Tnfaip3	0.356584	0.178149	2.00161	6.74643e-11	1.4305e-09	Cerebellum
Endo NN	ABC NN	B130024G19Rik	0.180002	0.0367953	4.892	7.51312e-11	1.58585e-09	Cerebellum
Endo NN	ABC NN	Atp8b1	0.20528	0.0497253	4.12829	7.83036e-11	1.64999e-09	Cerebellum
Endo NN	ABC NN	Prkca	0.315244	0.12082	2.60921	9.84181e-11	2.05418e-09	Cerebellum
Endo NN	ABC NN	Arhgap28	0.195252	0.07116	2.74384	1.10208e-10	2.29105e-09	Cerebellum
Endo NN	ABC NN	Nfkbiz	1.52539	0.754349	2.02212	1.52529e-10	3.13017e-09	Cerebellum
Endo NN	ABC NN	Pcdh7	0.325053	0.137645	2.36154	1.86281e-10	3.79016e-09	Cerebellum
Endo NN	ABC NN	Gm47371	0.0731799	0.0333695	2.19301	2.37744e-10	4.78769e-09	Cerebellum
Endo NN	ABC NN	Rasd2	0.152661	0.0447339	3.41264	2.47626e-10	4.98064e-09	Cerebellum
Endo NN	ABC NN	Lpl	0.184795	0.0640753	2.88403	2.79426e-10	5.58998e-09	Cerebellum
Endo NN	ABC NN	Cmip	0.749357	0.29106	2.57458	2.82219e-10	5.64415e-09	Cerebellum
Endo NN	ABC NN	Egr1	2.38628	1.11061	2.14863	4.15491e-10	8.17762e-09	Cerebellum
Endo NN	ABC NN	Col5a2	0.412761	0.115419	3.5762	4.73616e-10	9.27245e-09	Cerebellum
Endo NN	ABC NN	F5	0.418979	0.138707	3.0206	5.23126e-10	1.02011e-08	Cerebellum
Endo NN	ABC NN	Ldb2	0.782286	0.206496	3.78837	6.66989e-10	1.28783e-08	Cerebellum
Endo NN	ABC NN	Fmo2	5.26943	2.46407	2.13851	1.04899e-09	1.98448e-08	Cerebellum
Endo NN	ABC NN	Sncaip	0.314183	0.112745	2.78667	1.24069e-09	2.33159e-08	Cerebellum
Endo NN	ABC NN	Fam155a	0.58347	0.253625	2.30052	1.3465e-09	2.52012e-08	Cerebellum
Endo NN	ABC NN	Fstl1	0.452173	0.140725	3.21318	1.35386e-09	2.53334e-08	Cerebellum
Endo NN	ABC NN	Gm17056	0.0669311	0.0307306	2.17799	1.41153e-09	2.63725e-08	Cerebellum
Endo NN	ABC NN	Mylk	1.51959	0.744216	2.04187	1.51552e-09	2.8233e-08	Cerebellum
Endo NN	ABC NN	Lama1	0.346464	0.067311	5.14722	2.19086e-09	4.00922e-08	Cerebellum
Endo NN	ABC NN	Pak1	0.406477	0.183544	2.21461	2.39935e-09	4.37325e-08	Cerebellum
Endo NN	ABC NN	Phlda1	0.611346	0.242548	2.52051	3.74484e-09	6.68427e-08	Cerebellum
Endo NN	ABC NN	Gm20756	0.0387105	0.0106091	3.64879	3.90141e-09	6.95369e-08	Cerebellum
Endo NN	ABC NN	Gm17167	0.0374607	0.0070755	5.29443	4.16808e-09	7.40486e-08	Cerebellum
Endo NN	ABC NN	Lcn2	0.594888	0.129794	4.58331	5.71334e-09	1.00022e-07	Cerebellum
Endo NN	ABC NN	Frk	0.0600234	0.0179905	3.33639	5.90799e-09	1.03307e-07	Cerebellum
Endo NN	ABC NN	Kcnt2	0.167711	0.041658	4.02591	6.3909e-09	1.11293e-07	Cerebellum
Endo NN	ABC NN	Angpt1	0.201617	0.0411729	4.89684	6.7772e-09	1.17692e-07	Cerebellum
Endo NN	ABC NN	Fam124a	0.0437514	0.0169671	2.5786	8.17969e-09	1.40767e-07	Cerebellum
Endo NN	ABC NN	St6galnac5	0.04785	0.0206817	2.31364	9.94175e-09	1.69502e-07	Cerebellum
Endo NN	ABC NN	Wdr17	0.0864661	0.0333229	2.59479	1.04654e-08	1.78041e-07	Cerebellum
Endo NN	ABC NN	Cebpb	0.209676	0.0835609	2.50926	1.15846e-08	1.96077e-07	Cerebellum
Endo NN	ABC NN	Hist1h1d	0.101305	0.0494198	2.04989	1.38546e-08	2.32651e-07	Cerebellum
Endo NN	ABC NN	Sgsm1	0.043444	0.0198382	2.18992	1.4303e-08	2.39825e-07	Cerebellum
Endo NN	ABC NN	Aplnr	0.269451	0.113441	2.37526	1.59916e-08	2.66613e-07	Cerebellum
Endo NN	ABC NN	Rims2	0.358549	0.177715	2.01755	2.04322e-08	3.36118e-07	Cerebellum
Endo NN	ABC NN	Hook1	0.0528507	0.0249004	2.12249	2.66765e-08	4.32751e-07	Cerebellum
Endo NN	ABC NN	Vegfc	1.203	0.4885	2.46265	3.24639e-08	5.21125e-07	Cerebellum
Endo NN	ABC NN	Pdgfc	0.0391226	0.00965644	4.05145	3.51177e-08	5.6123e-07	Cerebellum
Endo NN	ABC NN	Mir99ahg	0.669399	0.198608	3.37046	4.14436e-08	6.57026e-07	Cerebellum
Endo NN	ABC NN	Itga9	0.215378	0.0546039	3.94437	4.63984e-08	7.3123e-07	Cerebellum
Endo NN	ABC NN	Slc16a12	0.274913	0.113865	2.41439	5.19364e-08	8.13677e-07	Cerebellum
Endo NN	ABC NN	Ptk2b	0.116758	0.0553607	2.10904	6.61441e-08	1.02233e-06	Cerebellum
Endo NN	ABC NN	Pcdh18	0.0886117	0.0299662	2.95706	6.73118e-08	1.03941e-06	Cerebellum
Endo NN	ABC NN	Tox	0.13035	0.0291097	4.47788	8.64869e-08	1.3156e-06	Cerebellum
Endo NN	ABC NN	Timp2	0.746599	0.286179	2.60886	9.60292e-08	1.4521e-06	Cerebellum
Endo NN	ABC NN	Ppm1e	0.120495	0.0573794	2.09997	1.00336e-07	1.51334e-06	Cerebellum
Endo NN	ABC NN	Igf1	0.0646583	0.00482305	13.4061	1.01192e-07	1.52539e-06	Cerebellum
Endo NN	ABC NN	Plcg2	0.312516	0.123802	2.52431	1.23541e-07	1.84149e-06	Cerebellum
Endo NN	ABC NN	Wipf3	0.0971191	0.0381082	2.54851	1.39386e-07	2.06351e-06	Cerebellum
Endo NN	ABC NN	Rnd1	0.240425	0.115948	2.07355	1.47739e-07	2.17964e-06	Cerebellum
Endo NN	ABC NN	Plekha6	0.0742558	0.031675	2.3443	1.48891e-07	2.19548e-06	Cerebellum
Endo NN	ABC NN	Cnih3	0.0314722	0.0113994	2.76087	1.58847e-07	2.33496e-06	Cerebellum
Endo NN	ABC NN	Abi3bp	0.0690789	0.0325719	2.12082	1.61189e-07	2.36766e-06	Cerebellum
Endo NN	ABC NN	Rgs2	0.113707	0.0390135	2.91455	1.88436e-07	2.74271e-06	Cerebellum
Endo NN	ABC NN	Rgs16	0.157924	0.0620906	2.54344	1.92581e-07	2.79896e-06	Cerebellum
Endo NN	ABC NN	Ptchd4	0.071055	0.0333365	2.13145	2.00793e-07	2.91266e-06	Cerebellum
Endo NN	ABC NN	Kcnmb4	0.046658	0.0187246	2.4918	2.11997e-07	3.06746e-06	Cerebellum
Endo NN	ABC NN	Cped1	0.570308	0.167637	3.40204	2.1958e-07	3.1708e-06	Cerebellum
Endo NN	ABC NN	Srsf12	0.0191574	0.00423812	4.52026	2.23289e-07	3.22067e-06	Cerebellum
Endo NN	ABC NN	Cnrip1	0.120196	0.0565815	2.1243	2.23879e-07	3.22848e-06	Cerebellum
Endo NN	ABC NN	Hs3st4	0.118249	0.052633	2.24666	3.37863e-07	4.75756e-06	Cerebellum
Endo NN	ABC NN	Alcam	1.26208	0.571506	2.20834	3.43311e-07	4.82928e-06	Cerebellum
Endo NN	ABC NN	Emp1	0.839482	0.379895	2.20977	3.74143e-07	5.23607e-06	Cerebellum
Endo NN	ABC NN	Naaladl2	0.306859	0.0991353	3.09535	3.91791e-07	5.46824e-06	Cerebellum
Endo NN	ABC NN	Palld	0.149775	0.0412382	3.63194	4.71149e-07	6.50719e-06	Cerebellum
Endo NN	ABC NN	Gpc6	0.537211	0.17579	3.05598	5.13832e-07	7.06069e-06	Cerebellum
Endo NN	ABC NN	Lrrc32	0.403821	0.194176	2.07966	5.48783e-07	7.51141e-06	Cerebellum
Endo NN	ABC NN	Fos	4.76637	2.15922	2.20745	6.05325e-07	8.23415e-06	Cerebellum
Endo NN	ABC NN	Igfbp4	0.500646	0.108211	4.62659	6.29623e-07	8.54649e-06	Cerebellum
Endo NN	ABC NN	Cdh11	0.229996	0.0524682	4.38352	8.35139e-07	1.11511e-05	Cerebellum
Endo NN	ABC NN	Ptgs1	0.0595445	0.0110164	5.40507	9.04648e-07	1.20173e-05	Cerebellum
Endo NN	ABC NN	Cxcl10	0.0626276	0.0167915	3.72972	1.0179e-06	1.34173e-05	Cerebellum
Endo NN	ABC NN	Gpr22	0.0271977	0.00725002	3.7514	1.07786e-06	1.4158e-05	Cerebellum
Endo NN	ABC NN	Gpr88	0.0535201	0.0101492	5.27334	1.08918e-06	1.42961e-05	Cerebellum
Endo NN	ABC NN	Syndig1l	0.022073	0.00651102	3.3901	1.28542e-06	1.66724e-05	Cerebellum
Endo NN	ABC NN	Dipk1b	0.0793269	0.0384784	2.0616	1.31385e-06	1.70178e-05	Cerebellum
Endo NN	ABC NN	Fhl2	0.0509528	0.0102585	4.9669	1.3871e-06	1.79111e-05	Cerebellum
Endo NN	ABC NN	Parp8	0.051872	0.0250293	2.07245	1.63176e-06	2.08567e-05	Cerebellum
Endo NN	ABC NN	Neurod6	0.0238405	0.00892689	2.67064	1.73953e-06	2.21425e-05	Cerebellum
Endo NN	ABC NN	Rmst	0.0507778	0.0237767	2.13561	1.78631e-06	2.26934e-05	Cerebellum
Endo NN	ABC NN	Mmp16	0.089245	0.0440273	2.02704	2.32294e-06	2.90074e-05	Cerebellum
Endo NN	ABC NN	Aldh1a1	0.369062	0.172085	2.14465	2.81314e-06	3.46626e-05	Cerebellum
Endo NN	ABC NN	Nuak1	0.839835	0.372167	2.25661	3.25714e-06	3.9721e-05	Cerebellum
Endo NN	ABC NN	Cdo1	0.0534847	0.0242112	2.20908	3.27888e-06	3.99668e-05	Cerebellum
Endo NN	ABC NN	Cyp2e1	0.183857	0.0738548	2.48944	3.5573e-06	4.30904e-05	Cerebellum
Endo NN	ABC NN	Slco3a1	0.208602	0.102647	2.03224	3.65595e-06	4.42087e-05	Cerebellum
Endo NN	ABC NN	C430049B03Rik	0.0711001	0.0338566	2.10004	3.77228e-06	4.55231e-05	Cerebellum
Endo NN	ABC NN	A430010J10Rik	0.0242565	0.0101205	2.39677	4.27681e-06	5.11051e-05	Cerebellum
Endo NN	ABC NN	Atp2b4	0.405936	0.164293	2.47081	4.66666e-06	5.54763e-05	Cerebellum
Endo NN	ABC NN	Parm1	0.0796885	0.0394565	2.01966	4.71332e-06	5.59884e-05	Cerebellum
Endo NN	ABC NN	Adcy8	0.061757	0.0256067	2.41176	5.77057e-06	6.75898e-05	Cerebellum
Endo NN	ABC NN	Epb41l4a	0.236205	0.10822	2.18263	6.56447e-06	7.62043e-05	Cerebellum
Endo NN	ABC NN	Cyp7b1	0.0920561	0.033134	2.7783	6.64711e-06	7.70918e-05	Cerebellum
Endo NN	ABC NN	Eda	0.0652401	0.0226976	2.87432	7.09624e-06	8.19526e-05	Cerebellum
Endo NN	ABC NN	Grik4	0.0295449	0.0127591	2.31559	7.23226e-06	8.34182e-05	Cerebellum
Endo NN	ABC NN	Vav3	0.1366	0.0670927	2.036	7.29803e-06	8.41385e-05	Cerebellum
Endo NN	ABC NN	Mmel1	0.0375393	0.0122177	3.07253	8.02555e-06	9.18973e-05	Cerebellum
Endo NN	ABC NN	Igfbp3	1.16107	0.485639	2.39081	8.11032e-06	9.27959e-05	Cerebellum
Endo NN	ABC NN	Gpx3	0.0269973	0.00918442	2.93947	9.948e-06	0.000112118	Cerebellum
Endo NN	ABC NN	Maf	0.334892	0.110616	3.02751	1.04518e-05	0.000117353	Cerebellum
Endo NN	ABC NN	Eln	3.25136	0.830629	3.91434	1.21742e-05	0.000135213	Cerebellum
Endo NN	ABC NN	C130073E24Rik	0.0278229	0.0115368	2.41165	1.32947e-05	0.000146597	Cerebellum
Endo NN	ABC NN	Gsn	0.103045	0.0265378	3.88294	1.33315e-05	0.000146951	Cerebellum
Endo NN	ABC NN	Oxt	0.0137187	0.00265433	5.16844	1.34569e-05	0.000148226	Cerebellum
Endo NN	ABC NN	Dcaf12l1	0.0414669	0.0200498	2.06819	1.53185e-05	0.000166889	Cerebellum
Endo NN	ABC NN	Wnt4	0.117306	0.020424	5.74354	1.69294e-05	0.000182911	Cerebellum
Endo NN	ABC NN	Gm10801	0.0385455	0.0178122	2.164	2.05537e-05	0.000218883	Cerebellum
Endo NN	ABC NN	Efna5	0.42308	0.122583	3.45137	2.09445e-05	0.000222697	Cerebellum
Endo NN	ABC NN	Col6a1	0.0573831	0.0108282	5.29941	2.10958e-05	0.000224112	Cerebellum
Endo NN	ABC NN	Prr16	0.0443951	0.0159792	2.77831	2.20969e-05	0.000234029	Cerebellum
Endo NN	ABC NN	Epha3	0.107425	0.0503559	2.13331	2.30885e-05	0.000243585	Cerebellum
Endo NN	ABC NN	Abcd2	0.0232662	0.00990096	2.3499	2.33032e-05	0.00024568	Cerebellum
Endo NN	ABC NN	Rarb	0.0782371	0.0191202	4.09186	2.39606e-05	0.00025202	Cerebellum
Endo NN	ABC NN	Wnt5b	0.157937	0.0747856	2.11186	2.41153e-05	0.000253547	Cerebellum
Endo NN	ABC NN	Pcsk5	0.294434	0.0847853	3.47271	2.47463e-05	0.000259615	Cerebellum
Endo NN	ABC NN	1700025G04Rik	0.12745	0.0600327	2.12301	2.57829e-05	0.000269585	Cerebellum
Endo NN	ABC NN	Gm12703	0.126867	0.0611439	2.07489	2.85802e-05	0.000296404	Cerebellum
Endo NN	ABC NN	Gda	0.162869	0.0762849	2.13501	3.09822e-05	0.000318985	Cerebellum
Endo NN	ABC NN	Zfhx4	0.162284	0.0372706	4.35421	3.11698e-05	0.000320792	Cerebellum
Endo NN	ABC NN	Ccn3	0.16415	0.0755665	2.17225	3.11732e-05	0.000320821	Cerebellum
Endo NN	ABC NN	Col8a1	0.126906	0.0388667	3.26516	3.21012e-05	0.000329547	Cerebellum
Endo NN	ABC NN	Ogn	0.203867	0.0425671	4.78931	3.55348e-05	0.000361981	Cerebellum
Endo NN	ABC NN	Mgp	6.77165	2.10794	3.21244	3.55574e-05	0.000362184	Cerebellum
Endo NN	ABC NN	Klf5	0.0356483	0.00995533	3.58082	3.60132e-05	0.000366391	Cerebellum
Endo NN	ABC NN	Glis3	0.0374671	0.00742292	5.04748	4.08469e-05	0.000410952	Cerebellum
Endo NN	ABC NN	Syt12	0.0507276	0.0103443	4.90392	4.12986e-05	0.000415057	Cerebellum
Endo NN	ABC NN	Ackr1	0.0770923	0.0277809	2.77501	4.21047e-05	0.000422542	Cerebellum
Endo NN	ABC NN	Nr2f1	0.220578	0.0867975	2.54129	4.6116e-05	0.000459307	Cerebellum
Endo NN	ABC NN	Bmp6	0.384289	0.06043	6.35925	4.98517e-05	0.000493164	Cerebellum
Endo NN	ABC NN	Plpp1	0.97085	0.457026	2.12428	5.543e-05	0.000543697	Cerebellum
Endo NN	ABC NN	Apod	2.19797	0.857405	2.56352	5.55568e-05	0.00054476	Cerebellum
Endo NN	ABC NN	Col23a1	0.0928148	0.0254224	3.65091	5.60308e-05	0.000549022	Cerebellum
Endo NN	ABC NN	Pcdh11x	0.141928	0.0591732	2.39853	5.67155e-05	0.000555147	Cerebellum
Endo NN	ABC NN	Synpo	0.37481	0.13774	2.72114	5.68311e-05	0.000556197	Cerebellum
Endo NN	ABC NN	Tcerg1l	0.0111488	0.00431796	2.58197	5.88974e-05	0.000574534	Cerebellum
Endo NN	ABC NN	Npy1r	0.054316	0.0164852	3.29483	6.56589e-05	0.000634503	Cerebellum
Endo NN	ABC NN	Necab1	0.045192	0.0216134	2.09093	7.14579e-05	0.000685483	Cerebellum
Endo NN	ABC NN	Dpyd	0.119615	0.0336784	3.55169	7.59837e-05	0.000724903	Cerebellum
Endo NN	ABC NN	Gem	0.134011	0.0668707	2.00403	7.81938e-05	0.000744142	Cerebellum
Endo NN	ABC NN	Plxnc1	0.0615197	0.0192456	3.19656	9.78417e-05	0.000913792	Cerebellum
Endo NN	ABC NN	Fam71a	0.124825	0.0615537	2.02791	9.82125e-05	0.000916981	Cerebellum
Endo NN	ABC NN	Egfr	0.0495024	0.0129414	3.82512	0.00010338	0.000960563	Cerebellum
Endo NN	ABC NN	Egfl8	0.379609	0.187652	2.02294	0.000105494	0.000978482	Cerebellum
Endo NN	ABC NN	Ror2	0.0712493	0.0151935	4.68947	0.000107141	0.000992058	Cerebellum
Endo NN	ABC NN	Foxd1	0.112076	0.0244751	4.57919	0.000113258	0.00104357	Cerebellum
Endo NN	ABC NN	Nos1	0.546771	0.187867	2.91041	0.000116786	0.00107329	Cerebellum
Endo NN	ABC NN	Gm8251	0.0184707	0.0076657	2.40952	0.000117543	0.00107948	Cerebellum
Endo NN	ABC NN	Npnt	0.349671	0.148025	2.36224	0.000119389	0.00109463	Cerebellum
Endo NN	ABC NN	Dlk1	0.0133119	0.00491878	2.70635	0.000121907	0.00111548	Cerebellum
Endo NN	ABC NN	1500009L16Rik	0.0638936	0.0202022	3.16271	0.000131778	0.00119706	Cerebellum
Endo NN	ABC NN	Bicc1	0.572787	0.0989614	5.78799	0.000136429	0.00123535	Cerebellum
Endo NN	ABC NN	Col27a1	0.0372738	0.017787	2.09557	0.000144212	0.00129949	Cerebellum
Endo NN	ABC NN	Fgfbp1	0.0298818	0.00855233	3.494	0.000162449	0.00144732	Cerebellum
Endo NN	ABC NN	Col18a1	0.39878	0.176592	2.2582	0.000165275	0.00147047	Cerebellum
Endo NN	ABC NN	Pbx4	0.0214422	0.00804736	2.6645	0.000188685	0.00165657	Cerebellum
Endo NN	ABC NN	Rasl11a	0.0314202	0.0133785	2.34856	0.000192319	0.00168527	Cerebellum
Endo NN	ABC NN	1700028E10Rik	0.0359555	0.01547	2.32421	0.000214172	0.00185705	Cerebellum
Endo NN	ABC NN	Slc2a6	0.0223675	0.0110372	2.02656	0.000224413	0.00193753	Cerebellum
Endo NN	ABC NN	Fzd2	0.028938	0.00608482	4.75576	0.00023568	0.00202548	Cerebellum
Endo NN	ABC NN	Chrd	0.0158795	0.00715577	2.21912	0.000241168	0.00206842	Cerebellum
Endo NN	ABC NN	Cdh13	0.971449	0.484365	2.00561	0.00024355	0.00208674	Cerebellum
Endo NN	ABC NN	Sh3rf3	0.036804	0.0123198	2.98739	0.000248873	0.0021275	Cerebellum
Endo NN	ABC NN	Gcnt1	0.134238	0.0612335	2.19224	0.000258603	0.00220241	Cerebellum
Endo NN	ABC NN	Sema3d	0.0664073	0.0133768	4.96437	0.000261344	0.00222322	Cerebellum
Endo NN	ABC NN	B3galt1	0.175625	0.0725198	2.42175	0.000266023	0.00225883	Cerebellum
Endo NN	ABC NN	Papss2	0.0824283	0.0363715	2.26629	0.000268456	0.0022773	Cerebellum
Endo NN	ABC NN	F2r	0.059076	0.0266004	2.22087	0.000306706	0.00256828	Cerebellum
Endo NN	ABC NN	Ror1	0.132785	0.0528571	2.51215	0.000310324	0.00259575	Cerebellum
Endo NN	ABC NN	Fmn1	0.0230921	0.011314	2.04103	0.000329132	0.00273652	Cerebellum
Endo NN	ABC NN	Bmx	1.09148	0.540959	2.01768	0.000373998	0.00306741	Cerebellum
Endo NN	ABC NN	Nxph3	0.0071124	0.00248163	2.86602	0.000377395	0.0030927	Cerebellum
Endo NN	ABC NN	Fbln2	0.842778	0.408662	2.06229	0.000410462	0.00333347	Cerebellum
Endo NN	ABC NN	Vstm4	0.102706	0.0381901	2.68932	0.000423731	0.0034301	Cerebellum
Endo NN	ABC NN	Fbln5	1.18378	0.261344	4.52957	0.000426449	0.00344958	Cerebellum
Endo NN	ABC NN	Shc2	0.0233109	0.0112894	2.06484	0.000432982	0.00349704	Cerebellum
Endo NN	ABC NN	Ptk7	0.0401631	0.016325	2.46022	0.000455378	0.00365792	Cerebellum
Endo NN	ABC NN	A330102I10Rik	0.0120376	0.00499612	2.40939	0.00049006	0.00390762	Cerebellum
Endo NN	ABC NN	Bmp4	0.155889	0.0291976	5.3391	0.000499284	0.00397254	Cerebellum
Endo NN	ABC NN	Clu	0.786475	0.33895	2.32033	0.000514569	0.0040816	Cerebellum
Endo NN	ABC NN	6530403H02Rik	0.0189781	0.00454372	4.17678	0.000519182	0.00411468	Cerebellum
Endo NN	ABC NN	Lama2	0.237871	0.0855596	2.78018	0.000533965	0.00422044	Cerebellum
Endo NN	ABC NN	Laptm5	0.260228	0.113718	2.28836	0.000535156	0.00422894	Cerebellum
Endo NN	ABC NN	Tbx18	0.114564	0.0321645	3.5618	0.000541977	0.00427708	Cerebellum
Endo NN	ABC NN	Arnt2	0.148756	0.0711993	2.08929	0.000544063	0.00429118	Cerebellum
Endo NN	ABC NN	Robo1	0.262179	0.104903	2.49925	0.000577864	0.00452751	Cerebellum
Endo NN	ABC NN	Pi16	0.223154	0.0567258	3.93391	0.000615489	0.0047897	Cerebellum
Endo NN	ABC NN	Lrrc9	0.0194752	0.00843894	2.30778	0.000645707	0.00499943	Cerebellum
Endo NN	ABC NN	Kcnv1	0.0117377	0.0055753	2.10531	0.000667191	0.00514678	Cerebellum
Endo NN	ABC NN	Fgd4	0.0552034	0.0253261	2.1797	0.000740013	0.00565129	Cerebellum
Endo NN	ABC NN	Il34	0.123502	0.0564615	2.18737	0.000756756	0.00576613	Cerebellum
Endo NN	ABC NN	C1qtnf7	0.0455197	0.0139827	3.25544	0.000774418	0.00588542	Cerebellum
Endo NN	ABC NN	Zic1	0.289602	0.141384	2.04834	0.000814305	0.00615401	Cerebellum
Endo NN	ABC NN	F3	0.0773882	0.0343823	2.25082	0.000826767	0.00623807	Cerebellum
Endo NN	ABC NN	Adamts12	0.276271	0.0791712	3.48954	0.000844426	0.00635667	Cerebellum
Endo NN	ABC NN	Slc22a4	0.0353061	0.0102206	3.45442	0.000895335	0.00669867	Cerebellum
Endo NN	ABC NN	Dlx6os1	0.0107212	0.00270107	3.96926	0.000923962	0.00688674	Cerebellum
Endo NN	ABC NN	Gsg1	0.0355231	0.0165436	2.14723	0.000932	0.00693896	Cerebellum
Endo NN	ABC NN	Igdcc4	0.0473603	0.0180864	2.61856	0.000952507	0.00707685	Cerebellum
Endo NN	ABC NN	Nrtn	0.020295	0.00988532	2.05304	0.00101569	0.00748985	Cerebellum
Endo NN	ABC NN	Frmd3	0.0533484	0.0189872	2.80971	0.00103522	0.00761624	Cerebellum
Endo NN	ABC NN	Igf2	0.853658	0.217614	3.92281	0.00103619	0.00762243	Cerebellum
Endo NN	ABC NN	Rasl11b	0.0173498	0.00719054	2.41287	0.00105606	0.00775268	Cerebellum
Endo NN	ABC NN	Cd248	0.0251293	0.0098501	2.55117	0.00107433	0.00786971	Cerebellum
Endo NN	ABC NN	Flrt3	0.0192435	0.00803954	2.3936	0.00115208	0.00837208	Cerebellum
Endo NN	ABC NN	Gkn3	2.6199	1.30334	2.01014	0.00117814	0.00854091	Cerebellum
Endo NN	ABC NN	Nupr1	0.296808	0.090228	3.28953	0.0011955	0.0086527	Cerebellum
Endo NN	ABC NN	G0s2	0.0321924	0.0131314	2.45155	0.00120173	0.00869141	Cerebellum
Endo NN	ABC NN	Bgn	0.77234	0.224129	3.44596	0.00120945	0.0087405	Cerebellum
Endo NN	ABC NN	Mkx	0.0215043	0.0106895	2.01172	0.00127033	0.00913265	Cerebellum
Endo NN	ABC NN	Tent5a	0.0718015	0.0173748	4.1325	0.00127632	0.00917066	Cerebellum
Endo NN	ABC NN	Sept6	0.0714495	0.0270135	2.64495	0.00128408	0.00922021	Cerebellum
Endo NN	ABC NN	Arhgef10l	0.0482417	0.0175619	2.74695	0.00128663	0.00923609	Cerebellum
Endo NN	ABC NN	Adcy5	0.0889096	0.0439417	2.02335	0.00132056	0.00944916	Cerebellum
Endo NN	ABC NN	Olah	0.018912	0.00727131	2.60091	0.00137706	0.00980572	Cerebellum
ABC NN	SMC NN	Trim6	0.151	0.072026	2.09647	1.01119e-06	1.33331e-05	Cerebellum
ABC NN	SMC NN	Pde3a	1.09392	0.488322	2.24016	4.2682e-05	0.000427737	Cerebellum
ABC NN	SMC NN	Slc2a9	0.101163	0.0408797	2.47465	0.000204505	0.00178144	Cerebellum
ABC NN	SMC NN	Lgals3	0.108465	0.0540177	2.00795	0.000246862	0.00211227	Cerebellum
ABC NN	SMC NN	AI427809	0.0437317	0.0164162	2.66393	0.000319932	0.00266776	Cerebellum
ABC NN	SMC NN	Gm553	0.0484989	0.0185491	2.61462	0.000322262	0.00268542	Cerebellum
ABC NN	SMC NN	Tsnaxip1	0.108544	0.0526216	2.06274	0.000352517	0.00291017	Cerebellum
ABC NN	SMC NN	Dio2	0.0614591	0.0298001	2.06238	0.000535676	0.00423276	Cerebellum
ABC NN	SMC NN	Prr18	0.172631	0.079586	2.16911	0.000831583	0.00626986	Cerebellum
ABC NN	SMC NN	Tefm	0.0495637	0.0178169	2.78184	0.000869254	0.00652368	Cerebellum
ABC NN	SMC NN	Kif9	0.33261	0.144461	2.30241	0.000931416	0.0069352	Cerebellum
ABC NN	SMC NN	Filip1l	0.728268	0.284371	2.56098	0.00111342	0.00812267	Cerebellum
ABC NN	SMC NN	Pcdhb7	0.170192	0.0831187	2.04757	0.00124818	0.00899064	Cerebellum
ABC NN	SMC NN	Meis2	0.54941	0.269485	2.03874	0.0013728	0.0097794	Cerebellum
SMC NN	ABC NN	Piezo1	0.267369	0.129857	2.05895	2.73462e-06	3.37614e-05	Cerebellum
SMC NN	ABC NN	Adam33	0.154006	0.0585476	2.63045	3.4997e-05	0.000356886	Cerebellum
SMC NN	ABC NN	Bhlhe40	0.460834	0.229793	2.00543	4.17406e-05	0.000419165	Cerebellum
SMC NN	ABC NN	Lmcd1	0.344573	0.168288	2.04752	5.86949e-05	0.000572716	Cerebellum
SMC NN	ABC NN	Eln	4.85113	2.15642	2.24962	8.95306e-05	0.00084247	Cerebellum
SMC NN	ABC NN	S100a6	0.724152	0.348773	2.07628	8.95741e-05	0.000842804	Cerebellum
SMC NN	ABC NN	Efhd1	0.340765	0.154287	2.20864	9.09899e-05	0.000854913	Cerebellum
SMC NN	ABC NN	Hk2	0.123504	0.0447802	2.758	9.12142e-05	0.000856809	Cerebellum
SMC NN	ABC NN	Sbno2	1.01478	0.482906	2.10141	0.000145647	0.00131125	Cerebellum
SMC NN	ABC NN	Id2	0.683952	0.312265	2.1903	0.000159229	0.00142118	Cerebellum
SMC NN	ABC NN	Bdh1	0.213164	0.106024	2.01053	0.000216401	0.00187436	Cerebellum
SMC NN	ABC NN	Slc10a6	0.0868869	0.032091	2.70751	0.000394624	0.00321858	Cerebellum
SMC NN	ABC NN	Irf1	0.471523	0.174789	2.69767	0.000538906	0.00425493	Cerebellum
SMC NN	ABC NN	Serpine1	1.61186	0.802763	2.00789	0.000732702	0.00560151	Cerebellum
SMC NN	ABC NN	Mtus2	0.357092	0.173471	2.05851	0.000738861	0.00564338	Cerebellum
SMC NN	ABC NN	Fam129a	0.467282	0.15824	2.953	0.00128598	0.00923233	Cerebellum
ABC NN	VLMC NN	Gm44734	0.00979404	0.0044847	2.18388	0.000594696	0.00464451	Cerebellum
VLMC NN	ABC NN	Bnc2	1.21561	0.253225	4.80053	0	0	Cerebellum
VLMC NN	ABC NN	Prdm6	1.5163	0.348207	4.35459	0	0	Cerebellum
VLMC NN	ABC NN	Aifm3	1.3385	0.343549	3.8961	0	0	Cerebellum
VLMC NN	ABC NN	Nnat	12.8537	3.54114	3.62981	0	0	Cerebellum
VLMC NN	ABC NN	Sdk1	4.54695	1.30128	3.49422	0	0	Cerebellum
VLMC NN	ABC NN	Gm27151	0.516519	0.148321	3.48245	0	0	Cerebellum
VLMC NN	ABC NN	Slc22a2	0.841072	0.2488	3.38052	0	0	Cerebellum
VLMC NN	ABC NN	Sema3a	1.15729	0.349051	3.31552	0	0	Cerebellum
VLMC NN	ABC NN	Wnt6	1.01511	0.307277	3.30357	0	0	Cerebellum
VLMC NN	ABC NN	Sphk1	0.574028	0.176911	3.24472	0	0	Cerebellum
VLMC NN	ABC NN	AU023762	0.180987	0.0558891	3.23833	0	0	Cerebellum
VLMC NN	ABC NN	Ildr2	1.23919	0.384593	3.22207	0	0	Cerebellum
VLMC NN	ABC NN	Slc16a11	0.709566	0.220961	3.21128	0	0	Cerebellum
VLMC NN	ABC NN	Serpind1	0.790868	0.247175	3.19963	0	0	Cerebellum
VLMC NN	ABC NN	Kcnj13	0.58866	0.186909	3.14944	0	0	Cerebellum
VLMC NN	ABC NN	Cxadr	1.2641	0.402301	3.14217	0	0	Cerebellum
VLMC NN	ABC NN	Crabp2	1.29626	0.413963	3.13134	0	0	Cerebellum
VLMC NN	ABC NN	Smoc1	1.36978	0.439358	3.11768	0	0	Cerebellum
VLMC NN	ABC NN	Mapk4	3.30586	1.10398	2.99449	0	0	Cerebellum
VLMC NN	ABC NN	Olfml2a	0.882553	0.295394	2.98772	0	0	Cerebellum
VLMC NN	ABC NN	Slc6a1	2.39631	0.804088	2.98016	0	0	Cerebellum
VLMC NN	ABC NN	Alcam	23.3642	7.89356	2.95991	0	0	Cerebellum
VLMC NN	ABC NN	Ccnd2	0.69041	0.239032	2.88836	0	0	Cerebellum
VLMC NN	ABC NN	Chchd10	2.20688	0.776339	2.84267	0	0	Cerebellum
VLMC NN	ABC NN	B4galt1	0.315047	0.113806	2.76828	0	0	Cerebellum
VLMC NN	ABC NN	Aebp1	6.77801	2.45901	2.7564	0	0	Cerebellum
VLMC NN	ABC NN	Rgs16	0.665721	0.242223	2.74839	0	0	Cerebellum
VLMC NN	ABC NN	Ankrd55	0.436193	0.161523	2.70051	0	0	Cerebellum
VLMC NN	ABC NN	Plaat3	0.317133	0.119403	2.656	0	0	Cerebellum
VLMC NN	ABC NN	Asgr1	0.901443	0.343124	2.62716	0	0	Cerebellum
VLMC NN	ABC NN	Nadk2	1.47106	0.561515	2.6198	0	0	Cerebellum
VLMC NN	ABC NN	Myof	0.996063	0.382172	2.60632	0	0	Cerebellum
VLMC NN	ABC NN	Fbln1	1.38697	0.538365	2.57627	0	0	Cerebellum
VLMC NN	ABC NN	Osr1	2.06566	0.807852	2.55697	0	0	Cerebellum
VLMC NN	ABC NN	Srgap3	0.553129	0.217382	2.5445	0	0	Cerebellum
VLMC NN	ABC NN	Dtna	0.596777	0.237157	2.51638	0	0	Cerebellum
VLMC NN	ABC NN	Lepr	1.98836	0.790435	2.51553	0	0	Cerebellum
VLMC NN	ABC NN	Pdgfd	1.62656	0.656331	2.47827	0	0	Cerebellum
VLMC NN	ABC NN	Nebl	2.99624	1.22033	2.45527	0	0	Cerebellum
VLMC NN	ABC NN	Slc13a3	5.15022	2.12319	2.42569	0	0	Cerebellum
VLMC NN	ABC NN	Col9a2	0.712428	0.294863	2.41614	0	0	Cerebellum
VLMC NN	ABC NN	Gas1	1.76697	0.732799	2.41126	0	0	Cerebellum
VLMC NN	ABC NN	Pawr	0.58799	0.249225	2.35928	0	0	Cerebellum
VLMC NN	ABC NN	Fat4	0.981166	0.417552	2.34981	0	0	Cerebellum
VLMC NN	ABC NN	Kit	0.986982	0.422955	2.33354	0	0	Cerebellum
VLMC NN	ABC NN	B3galt1	1.82143	0.786247	2.31661	0	0	Cerebellum
VLMC NN	ABC NN	Sidt1	1.59857	0.694535	2.30163	0	0	Cerebellum
VLMC NN	ABC NN	Ranbp3l	16.4295	7.14627	2.29904	0	0	Cerebellum
VLMC NN	ABC NN	Adam12	9.20764	4.0295	2.28506	0	0	Cerebellum
VLMC NN	ABC NN	Slc22a4	0.725041	0.326849	2.21827	0	0	Cerebellum
VLMC NN	ABC NN	Mpp6	4.6864	2.11892	2.21169	0	0	Cerebellum
VLMC NN	ABC NN	Prkag2	8.46823	3.83728	2.20683	0	0	Cerebellum
VLMC NN	ABC NN	Enpp2	2.37145	1.07637	2.2032	0	0	Cerebellum
VLMC NN	ABC NN	Aig1	0.638654	0.290253	2.20033	0	0	Cerebellum
VLMC NN	ABC NN	Fam174b	1.01277	0.461582	2.19414	0	0	Cerebellum
VLMC NN	ABC NN	Sorbs1	2.4191	1.10334	2.19252	0	0	Cerebellum
VLMC NN	ABC NN	Egfr	1.16976	0.536809	2.1791	0	0	Cerebellum
VLMC NN	ABC NN	Gsdme	2.25578	1.03581	2.1778	0	0	Cerebellum
VLMC NN	ABC NN	Dkk3	1.11614	0.513434	2.17388	0	0	Cerebellum
VLMC NN	ABC NN	Ddo	0.677222	0.312447	2.16748	0	0	Cerebellum
VLMC NN	ABC NN	Pkp4	1.62873	0.757122	2.15121	0	0	Cerebellum
VLMC NN	ABC NN	Kcnip3	0.748232	0.35017	2.13677	0	0	Cerebellum
VLMC NN	ABC NN	Armh4	0.626367	0.294559	2.12646	0	0	Cerebellum
VLMC NN	ABC NN	Ncam1	0.670049	0.315528	2.12358	0	0	Cerebellum
VLMC NN	ABC NN	Tspan5	1.88317	0.892224	2.11065	0	0	Cerebellum
VLMC NN	ABC NN	Msx1	1.38211	0.659346	2.09619	0	0	Cerebellum
VLMC NN	ABC NN	Gm17276	0.514255	0.246938	2.08253	0	0	Cerebellum
VLMC NN	ABC NN	Npy1r	0.868932	0.420176	2.06802	0	0	Cerebellum
VLMC NN	ABC NN	Slc5a5	0.831813	0.403862	2.05965	0	0	Cerebellum
VLMC NN	ABC NN	Slc4a4	1.68376	0.823293	2.04516	0	0	Cerebellum
VLMC NN	ABC NN	Ogn	6.55562	3.2523	2.01569	0	0	Cerebellum
VLMC NN	ABC NN	Kcnt1	0.847655	0.420642	2.01514	0	0	Cerebellum
VLMC NN	ABC NN	Robo1	5.73181	2.8532	2.00891	0	0	Cerebellum
VLMC NN	ABC NN	Phldb2	3.84122	1.91275	2.00822	0	0	Cerebellum
VLMC NN	ABC NN	Sned1	5.54581	2.76352	2.00679	0	0	Cerebellum
VLMC NN	ABC NN	Slc38a2	4.81954	2.40921	2.00046	0	0	Cerebellum
VLMC NN	ABC NN	Ephb2	0.233249	0.0645656	3.61259	1.4013e-45	1.25398e-43	Cerebellum
VLMC NN	ABC NN	Ppp1r1a	2.89654	0.864336	3.35118	1.4013e-45	1.25398e-43	Cerebellum
VLMC NN	ABC NN	Omd	0.579158	0.241106	2.40209	1.4013e-45	1.25398e-43	Cerebellum
VLMC NN	ABC NN	Slc2a12	0.402502	0.139622	2.8828	2.8026e-45	2.49325e-43	Cerebellum
VLMC NN	ABC NN	Wfikkn2	0.284832	0.116233	2.45053	4.2039e-45	3.72939e-43	Cerebellum
VLMC NN	ABC NN	H2-Q1	0.221422	0.0551902	4.01198	1.26117e-44	1.10969e-42	Cerebellum
VLMC NN	ABC NN	Slc16a6	0.631437	0.203902	3.09676	1.96182e-44	1.71708e-42	Cerebellum
VLMC NN	ABC NN	Bdkrb2	0.247211	0.07909	3.1257	5.04467e-44	4.37209e-42	Cerebellum
VLMC NN	ABC NN	Elmod1	0.46267	0.214725	2.15471	7.00649e-44	6.05258e-42	Cerebellum
VLMC NN	ABC NN	Hs3st3a1	0.495251	0.12581	3.93651	9.3887e-44	8.08809e-42	Cerebellum
VLMC NN	ABC NN	Wnt5b	0.621872	0.24174	2.57248	2.69049e-43	2.29175e-41	Cerebellum
VLMC NN	ABC NN	Fibin	1.5434	0.770891	2.0021	3.09687e-43	2.63451e-41	Cerebellum
VLMC NN	ABC NN	Epha4	0.381095	0.172989	2.203	3.64338e-43	3.09595e-41	Cerebellum
VLMC NN	ABC NN	Hif3a	0.231284	0.091509	2.52744	1.86373e-42	1.55998e-40	Cerebellum
VLMC NN	ABC NN	Car14	0.38919	0.151047	2.57662	4.36364e-42	3.6171e-40	Cerebellum
VLMC NN	ABC NN	Npr3	0.404765	0.11992	3.37531	8.5283e-42	7.01557e-40	Cerebellum
VLMC NN	ABC NN	Enpp5	0.225072	0.0844697	2.66454	9.53303e-42	7.82874e-40	Cerebellum
VLMC NN	ABC NN	Nudt4	2.0896	0.804485	2.59744	1.29312e-41	1.05899e-39	Cerebellum
VLMC NN	ABC NN	Fmn1	0.578886	0.196888	2.94019	2.05542e-41	1.67346e-39	Cerebellum
VLMC NN	ABC NN	Sulf2	0.394016	0.159575	2.46917	2.20407e-40	1.74784e-38	Cerebellum
VLMC NN	ABC NN	Itga9	0.450997	0.21548	2.09299	3.56378e-40	2.81433e-38	Cerebellum
VLMC NN	ABC NN	Pamr1	0.265596	0.113164	2.347	4.3513e-40	3.42807e-38	Cerebellum
VLMC NN	ABC NN	Sema3d	1.01812	0.383187	2.65697	9.05396e-40	7.06896e-38	Cerebellum
VLMC NN	ABC NN	Ramp1	0.451304	0.161286	2.79815	1.09227e-39	8.51297e-38	Cerebellum
VLMC NN	ABC NN	Tspan13	1.20855	0.301059	4.01432	1.13632e-39	8.84977e-38	Cerebellum
VLMC NN	ABC NN	Syne3	0.227155	0.0835365	2.71923	1.26583e-39	9.8512e-38	Cerebellum
VLMC NN	ABC NN	Hspb8	0.423323	0.171449	2.4691	1.6117e-39	1.24971e-37	Cerebellum
VLMC NN	ABC NN	Sgk1	1.63479	0.77552	2.108	1.65576e-39	1.28294e-37	Cerebellum
VLMC NN	ABC NN	Ripor2	0.317071	0.139352	2.27532	3.00979e-39	2.31619e-37	Cerebellum
VLMC NN	ABC NN	Unc5c	0.682681	0.276472	2.46926	8.71592e-39	6.63427e-37	Cerebellum
VLMC NN	ABC NN	Rbm47	0.21536	0.0687823	3.13104	9.77162e-39	7.42188e-37	Cerebellum
VLMC NN	ABC NN	Tmem176b	0.272707	0.113079	2.41165	3.5902e-38	2.69069e-36	Cerebellum
VLMC NN	ABC NN	Fgf1	0.523181	0.192115	2.72327	5.36246e-38	3.99803e-36	Cerebellum
VLMC NN	ABC NN	Rbp1	7.29556	3.61051	2.02064	2.08185e-37	1.52494e-35	Cerebellum
VLMC NN	ABC NN	Fgfbp1	1.06581	0.457418	2.33005	7.8661e-37	5.68654e-35	Cerebellum
VLMC NN	ABC NN	Ace	0.372169	0.10344	3.59793	1.38857e-36	9.96222e-35	Cerebellum
VLMC NN	ABC NN	Thbd	1.49336	0.546316	2.73351	2.7069e-36	1.92669e-34	Cerebellum
VLMC NN	ABC NN	Creb5	0.626402	0.271762	2.30497	3.92755e-36	2.78394e-34	Cerebellum
VLMC NN	ABC NN	Glis3	0.664349	0.2651	2.50603	4.27698e-36	3.02763e-34	Cerebellum
VLMC NN	ABC NN	9130410C08Rik	0.23068	0.10664	2.16316	6.92658e-36	4.87329e-34	Cerebellum
VLMC NN	ABC NN	Trim63	0.187653	0.0804672	2.33204	1.33538e-35	9.31989e-34	Cerebellum
VLMC NN	ABC NN	Anxa3	0.59807	0.227634	2.62733	1.56204e-35	1.08832e-33	Cerebellum
VLMC NN	ABC NN	Gbp6	0.236261	0.103306	2.287	1.8022e-35	1.25383e-33	Cerebellum
VLMC NN	ABC NN	Ppp1r3c	0.27577	0.120455	2.2894	2.03231e-35	1.41152e-33	Cerebellum
VLMC NN	ABC NN	Rcan2	1.24301	0.551699	2.25305	2.03413e-35	1.4126e-33	Cerebellum
VLMC NN	ABC NN	Plcb1	0.752066	0.371729	2.02315	2.20959e-35	1.53305e-33	Cerebellum
VLMC NN	ABC NN	Bst2	0.564035	0.281674	2.00244	2.12332e-34	1.43365e-32	Cerebellum
VLMC NN	ABC NN	Thsd4	0.486903	0.133603	3.6444	2.4003e-34	1.61799e-32	Cerebellum
VLMC NN	ABC NN	4921539H07Rik	0.239269	0.0973726	2.45725	4.16961e-34	2.79081e-32	Cerebellum
VLMC NN	ABC NN	Ackr3	0.399982	0.167643	2.38591	5.3313e-34	3.55758e-32	Cerebellum
VLMC NN	ABC NN	Flt1	1.45232	0.638733	2.27375	8.58227e-34	5.68338e-32	Cerebellum
VLMC NN	ABC NN	Rapgef5	1.56636	0.69951	2.23922	9.9707e-34	6.59542e-32	Cerebellum
VLMC NN	ABC NN	Sfrp1	0.473161	0.195262	2.42322	3.13948e-33	2.04888e-31	Cerebellum
VLMC NN	ABC NN	Arl15	1.87085	0.919319	2.03504	1.58688e-32	1.01467e-30	Cerebellum
VLMC NN	ABC NN	Fabp3	0.159888	0.0645315	2.47767	9.61591e-32	5.99119e-30	Cerebellum
VLMC NN	ABC NN	Frmd4b	0.579722	0.282974	2.04868	4.33681e-31	2.64949e-29	Cerebellum
VLMC NN	ABC NN	Gm40604	0.11166	0.0344735	3.23901	6.22483e-31	3.77859e-29	Cerebellum
VLMC NN	ABC NN	Trmt9b	0.12746	0.060618	2.10268	7.65713e-31	4.63266e-29	Cerebellum
VLMC NN	ABC NN	Wwc1	0.181306	0.0665486	2.72441	1.38556e-30	8.30145e-29	Cerebellum
VLMC NN	ABC NN	Gchfr	0.180905	0.0752265	2.40481	1.73925e-30	1.03784e-28	Cerebellum
VLMC NN	ABC NN	Hopx	0.152995	0.0607378	2.51894	1.81885e-30	1.08436e-28	Cerebellum
VLMC NN	ABC NN	Gm4951	0.169266	0.071996	2.35105	1.95957e-30	1.16747e-28	Cerebellum
VLMC NN	ABC NN	Kcnma1	0.455057	0.221725	2.05235	3.5774e-30	2.1126e-28	Cerebellum
VLMC NN	ABC NN	Ppp2r2b	0.895762	0.377935	2.37015	3.70982e-30	2.1891e-28	Cerebellum
VLMC NN	ABC NN	Dnah2	0.117367	0.0419419	2.79832	7.43049e-30	4.34356e-28	Cerebellum
VLMC NN	ABC NN	Nabp1	0.295744	0.132177	2.23748	9.1239e-30	5.31823e-28	Cerebellum
VLMC NN	ABC NN	Egln3	0.128225	0.0409481	3.13139	8.8653e-29	5.01015e-27	Cerebellum
VLMC NN	ABC NN	Vgll3	0.203821	0.0927156	2.19835	1.42025e-28	7.97464e-27	Cerebellum
VLMC NN	ABC NN	Ccdc148	0.129289	0.0530775	2.43585	4.04881e-28	2.23486e-26	Cerebellum
VLMC NN	ABC NN	Slc24a4	0.0534222	0.0161642	3.30497	5.08184e-28	2.79229e-26	Cerebellum
VLMC NN	ABC NN	Fat2	0.103457	0.0305401	3.38759	2.92428e-27	1.56279e-25	Cerebellum
VLMC NN	ABC NN	Il13ra2	0.207498	0.0856472	2.4227	3.49507e-27	1.86314e-25	Cerebellum
VLMC NN	ABC NN	Tpd52l1	0.292729	0.144419	2.02695	1.81139e-26	9.40396e-25	Cerebellum
VLMC NN	ABC NN	Spp2	0.066091	0.0148038	4.46447	2.42996e-26	1.25601e-24	Cerebellum
VLMC NN	ABC NN	Pstpip2	0.12774	0.043265	2.95251	1.01099e-25	5.11214e-24	Cerebellum
VLMC NN	ABC NN	Abi3bp	0.389372	0.136222	2.85837	1.01684e-25	5.13977e-24	Cerebellum
VLMC NN	ABC NN	Cldn11	0.578854	0.220599	2.62401	4.78469e-25	2.35393e-23	Cerebellum
VLMC NN	ABC NN	Platr22	0.0954917	0.0473119	2.01834	7.65753e-25	3.74301e-23	Cerebellum
VLMC NN	ABC NN	Mtus2	0.215647	0.10481	2.05751	1.28485e-24	6.21911e-23	Cerebellum
VLMC NN	ABC NN	Isg15	0.373999	0.167135	2.23771	1.59516e-24	7.68954e-23	Cerebellum
VLMC NN	ABC NN	Shtn1	0.133913	0.0571403	2.34359	1.77538e-24	8.53348e-23	Cerebellum
VLMC NN	ABC NN	Alk	0.385924	0.0964424	4.0016	1.96524e-24	9.42728e-23	Cerebellum
VLMC NN	ABC NN	Spon2	0.0970781	0.0349144	2.78046	3.24314e-24	1.54263e-22	Cerebellum
VLMC NN	ABC NN	C1ql1	0.450616	0.192024	2.34667	4.51464e-24	2.13482e-22	Cerebellum
VLMC NN	ABC NN	Ankfn1	0.286167	0.106203	2.69454	5.82742e-24	2.74239e-22	Cerebellum
VLMC NN	ABC NN	Fyb	0.234508	0.0854059	2.74581	7.04281e-24	3.3041e-22	Cerebellum
VLMC NN	ABC NN	Pik3ap1	0.29409	0.124171	2.36843	7.58346e-24	3.55272e-22	Cerebellum
VLMC NN	ABC NN	Scube2	0.0599034	0.0163509	3.66362	8.70259e-24	4.06661e-22	Cerebellum
VLMC NN	ABC NN	Gm47710	0.0907966	0.0284508	3.19135	1.02286e-23	4.76206e-22	Cerebellum
VLMC NN	ABC NN	Bicd1	0.185019	0.091039	2.0323	1.3407e-23	6.21351e-22	Cerebellum
VLMC NN	ABC NN	Actn2	0.176689	0.0811307	2.17783	2.1626e-23	9.9462e-22	Cerebellum
VLMC NN	ABC NN	Scara3	0.291522	0.105448	2.76461	2.19545e-23	1.00947e-21	Cerebellum
VLMC NN	ABC NN	Gm13710	0.0494909	0.0158265	3.12708	2.54781e-23	1.16814e-21	Cerebellum
VLMC NN	ABC NN	Gm4876	0.152691	0.0501538	3.04445	1.01233e-22	4.51319e-21	Cerebellum
VLMC NN	ABC NN	Nkain4	0.45181	0.173213	2.60841	2.80104e-22	1.22702e-20	Cerebellum
VLMC NN	ABC NN	C77080	0.164595	0.0821683	2.00315	4.13413e-22	1.79852e-20	Cerebellum
VLMC NN	ABC NN	Rbp4	1.57743	0.476636	3.30952	4.44692e-22	1.93095e-20	Cerebellum
VLMC NN	ABC NN	Epha8	0.190698	0.0945416	2.01709	4.47475e-22	1.9424e-20	Cerebellum
VLMC NN	ABC NN	Fn1	1.08939	0.386415	2.81921	5.29163e-22	2.28839e-20	Cerebellum
VLMC NN	ABC NN	Oas1a	0.0459199	0.0182812	2.51187	7.20858e-22	3.0977e-20	Cerebellum
VLMC NN	ABC NN	Igfbp6	1.21571	0.469866	2.58735	1.26395e-21	5.37667e-20	Cerebellum
VLMC NN	ABC NN	2310068J16Rik	0.0383863	0.0118604	3.23651	1.74778e-21	7.38804e-20	Cerebellum
VLMC NN	ABC NN	Opn3	0.0756764	0.0188206	4.02094	2.4727e-21	1.0387e-19	Cerebellum
VLMC NN	ABC NN	Slco2a1	0.078912	0.0273048	2.89005	2.50216e-21	1.05099e-19	Cerebellum
VLMC NN	ABC NN	Cmtm8	0.0713727	0.0297609	2.3982	2.53391e-21	1.06365e-19	Cerebellum
VLMC NN	ABC NN	Mettl24	0.124395	0.0593643	2.09545	8.21158e-21	3.37411e-19	Cerebellum
VLMC NN	ABC NN	Ak5	0.222637	0.102737	2.16705	1.09875e-20	4.4873e-19	Cerebellum
VLMC NN	ABC NN	Lmntd1	0.607122	0.265171	2.28955	1.20861e-20	4.928e-19	Cerebellum
VLMC NN	ABC NN	Cyp26b1	1.85832	0.511827	3.63077	2.99437e-20	1.19765e-18	Cerebellum
VLMC NN	ABC NN	Abcc6	0.153695	0.066286	2.31867	3.3448e-20	1.3345e-18	Cerebellum
VLMC NN	ABC NN	A530065N20Rik	0.0441308	0.0153283	2.87904	4.40647e-20	1.74927e-18	Cerebellum
VLMC NN	ABC NN	Dusp10	0.0832935	0.0399708	2.08386	4.82017e-20	1.9085e-18	Cerebellum
VLMC NN	ABC NN	Gm15987	0.112269	0.0551112	2.03714	6.74421e-20	2.65624e-18	Cerebellum
VLMC NN	ABC NN	Hhatl	0.0482376	0.00974909	4.94791	8.57731e-20	3.35828e-18	Cerebellum
VLMC NN	ABC NN	Rspo2	0.185591	0.0334011	5.55645	2.23893e-19	8.59683e-18	Cerebellum
VLMC NN	ABC NN	Olfm2	0.0706433	0.0343495	2.0566	3.21073e-19	1.22177e-17	Cerebellum
VLMC NN	ABC NN	Itgb8	0.312791	0.146571	2.13405	7.57218e-19	2.82732e-17	Cerebellum
VLMC NN	ABC NN	Syt9	0.0746589	0.022454	3.32497	1.01398e-18	3.76459e-17	Cerebellum
VLMC NN	ABC NN	Lamc2	0.0441164	0.0188261	2.34336	2.80903e-18	1.01638e-16	Cerebellum
VLMC NN	ABC NN	Vav3	0.11981	0.046633	2.5692	2.89118e-18	1.04526e-16	Cerebellum
VLMC NN	ABC NN	Gm17473	0.0767426	0.0358273	2.14201	4.30582e-18	1.54209e-16	Cerebellum
VLMC NN	ABC NN	Alx1	0.0461238	0.0210059	2.19575	4.33036e-18	1.55015e-16	Cerebellum
VLMC NN	ABC NN	Slc8a3	0.103505	0.0499894	2.07053	1.10131e-17	3.86142e-16	Cerebellum
VLMC NN	ABC NN	Gm47712	0.0839651	0.0229317	3.66153	2.36866e-17	8.14256e-16	Cerebellum
VLMC NN	ABC NN	Stra6	0.171439	0.0832559	2.05919	4.29562e-17	1.45398e-15	Cerebellum
VLMC NN	ABC NN	Gm10649	0.0678559	0.0291537	2.32752	4.29762e-17	1.45457e-15	Cerebellum
VLMC NN	ABC NN	Slc9a2	0.128658	0.0196894	6.53437	5.64328e-17	1.89647e-15	Cerebellum
VLMC NN	ABC NN	Cdk15	0.0885522	0.0386771	2.28953	5.8984e-17	1.98008e-15	Cerebellum
VLMC NN	ABC NN	Hsd17b2	0.094393	0.023164	4.07498	6.74669e-17	2.25571e-15	Cerebellum
VLMC NN	ABC NN	Atp13a5	2.60341	1.24605	2.08934	9.45477e-17	3.13273e-15	Cerebellum
VLMC NN	ABC NN	Plcl2	0.0942309	0.0428327	2.19998	2.11203e-16	6.84836e-15	Cerebellum
VLMC NN	ABC NN	Cd79a	0.0733976	0.0203851	3.60054	5.44972e-16	1.72197e-14	Cerebellum
VLMC NN	ABC NN	Cdh1	0.0699634	0.0119176	5.87058	8.0857e-16	2.5269e-14	Cerebellum
VLMC NN	ABC NN	Kdr	0.130607	0.0438543	2.97821	1.49997e-15	4.60576e-14	Cerebellum
VLMC NN	ABC NN	Igfbp3	1.76964	0.401809	4.4042	3.27667e-15	9.83034e-14	Cerebellum
VLMC NN	ABC NN	Lrfn2	0.0864164	0.043016	2.00893	4.3582e-15	1.29746e-13	Cerebellum
VLMC NN	ABC NN	F830016B08Rik	0.108524	0.0419103	2.58944	5.26564e-15	1.558e-13	Cerebellum
VLMC NN	ABC NN	Ifi27l2a	1.02549	0.320525	3.19941	6.77746e-15	1.99023e-13	Cerebellum
VLMC NN	ABC NN	Eya4	0.1219	0.0505485	2.41155	3.35431e-14	9.3617e-13	Cerebellum
VLMC NN	ABC NN	Klf8	0.0257689	0.0100955	2.5525	3.55957e-14	9.91215e-13	Cerebellum
VLMC NN	ABC NN	Ctxn3	0.210435	0.0377677	5.57182	8.08053e-14	2.18928e-12	Cerebellum
VLMC NN	ABC NN	Megf11	0.120903	0.0401706	3.00973	8.39309e-14	2.2706e-12	Cerebellum
VLMC NN	ABC NN	Gm3455	0.0604933	0.0295049	2.05028	1.23385e-13	3.29447e-12	Cerebellum
VLMC NN	ABC NN	Sfrp4	0.0690271	0.033922	2.03488	1.53379e-13	4.0671e-12	Cerebellum
VLMC NN	ABC NN	Gm6598	0.0419803	0.0163883	2.5616	2.87525e-13	7.45406e-12	Cerebellum
VLMC NN	ABC NN	Frem2	0.0257425	0.0109913	2.34208	3.50399e-13	9.01847e-12	Cerebellum
VLMC NN	ABC NN	Tnnc1	0.0416067	0.0185838	2.23887	4.47043e-13	1.14112e-11	Cerebellum
VLMC NN	ABC NN	Podxl	0.184107	0.078221	2.35368	5.09399e-13	1.29463e-11	Cerebellum
VLMC NN	ABC NN	Slc7a14	0.0599713	0.0299325	2.00355	6.93305e-13	1.74506e-11	Cerebellum
VLMC NN	ABC NN	Dlx1	0.0184833	0.00563621	3.27938	8.97451e-13	2.23778e-11	Cerebellum
VLMC NN	ABC NN	Zfp711	0.0477197	0.0141947	3.36179	8.99817e-13	2.24347e-11	Cerebellum
VLMC NN	ABC NN	Pcolce2	0.0764544	0.0238114	3.21083	2.6068e-12	6.25498e-11	Cerebellum
VLMC NN	ABC NN	1700023F06Rik	0.0390112	0.017401	2.2419	3.23039e-12	7.69735e-11	Cerebellum
VLMC NN	ABC NN	Anxa1	0.203776	0.0545743	3.73392	6.26976e-12	1.45764e-10	Cerebellum
VLMC NN	ABC NN	Ppp1r1b	0.0349547	0.016223	2.15464	1.06251e-11	2.42182e-10	Cerebellum
VLMC NN	ABC NN	Upb1	0.0314889	0.0137482	2.2904	1.22391e-11	2.77434e-10	Cerebellum
VLMC NN	ABC NN	Timp1	0.0303733	0.0143098	2.12255	1.67942e-11	3.76288e-10	Cerebellum
VLMC NN	ABC NN	Ptpro	0.060972	0.027815	2.19206	1.73948e-11	3.89466e-10	Cerebellum
VLMC NN	ABC NN	Cdh3	0.0417003	0.00652103	6.39475	3.24132e-11	7.08305e-10	Cerebellum
VLMC NN	ABC NN	Clec2g	0.0266941	0.0117607	2.26978	7.66293e-11	1.61625e-09	Cerebellum
VLMC NN	ABC NN	Agt	0.0751623	0.0313648	2.39639	8.21944e-11	1.72882e-09	Cerebellum
VLMC NN	ABC NN	Gask1a	0.0168577	0.00667792	2.5244	1.40446e-10	2.89351e-09	Cerebellum
VLMC NN	ABC NN	Klhl4	0.0470013	0.0166104	2.82963	1.4531e-10	2.98862e-09	Cerebellum
VLMC NN	ABC NN	Krt222	0.0259848	0.0121557	2.13766	2.54522e-10	5.11315e-09	Cerebellum
VLMC NN	ABC NN	Adam33	0.0615978	0.0279145	2.20666	2.87825e-10	5.75063e-09	Cerebellum
VLMC NN	ABC NN	5830418P13Rik	0.0495733	0.00545046	9.09525	2.90427e-10	5.80109e-09	Cerebellum
VLMC NN	ABC NN	Bmp3	0.0259859	0.0105155	2.47119	3.52208e-10	6.98284e-09	Cerebellum
VLMC NN	ABC NN	Gm16287	0.0690942	0.0312044	2.21425	3.64105e-10	7.20687e-09	Cerebellum
VLMC NN	ABC NN	Dlx6os1	0.0183759	0.00826071	2.2245	4.40911e-10	8.65483e-09	Cerebellum
VLMC NN	ABC NN	Gm960	0.0228	0.0101053	2.25623	5.22709e-10	1.01934e-08	Cerebellum
VLMC NN	ABC NN	Etaa1os	0.0239063	0.0111928	2.13586	9.46497e-10	1.7984e-08	Cerebellum
VLMC NN	ABC NN	Sfmbt2	0.0264514	0.0131483	2.01178	1.01348e-09	1.92051e-08	Cerebellum
VLMC NN	ABC NN	Tigar	0.027837	0.0136015	2.04662	1.16112e-09	2.18834e-08	Cerebellum
VLMC NN	ABC NN	Gm10373	0.029119	0.0134454	2.16572	1.64853e-09	3.0581e-08	Cerebellum
VLMC NN	ABC NN	Paqr5	0.0644758	0.0304571	2.11694	1.94906e-09	3.58688e-08	Cerebellum
VLMC NN	ABC NN	Fsd1	0.0252732	0.0123297	2.04979	3.10388e-09	5.58452e-08	Cerebellum
VLMC NN	ABC NN	Gm973	0.0513184	0.0201812	2.54288	3.66565e-09	6.55129e-08	Cerebellum
VLMC NN	ABC NN	Lama5	0.0129402	0.00486818	2.65813	3.7734e-09	6.73322e-08	Cerebellum
VLMC NN	ABC NN	6530403H02Rik	0.264382	0.131998	2.00292	5.4491e-09	9.56164e-08	Cerebellum
VLMC NN	ABC NN	Rspo1	0.033042	0.0106915	3.09048	8.18225e-09	1.40797e-07	Cerebellum
VLMC NN	ABC NN	Osr2	0.0199915	0.00850656	2.35012	1.31361e-08	2.21124e-07	Cerebellum
VLMC NN	ABC NN	St8sia5	0.0222391	0.0109082	2.03876	2.16513e-08	3.55083e-07	Cerebellum
VLMC NN	ABC NN	Gm48094	0.0330235	0.0140754	2.34619	3.11929e-08	5.01998e-07	Cerebellum
VLMC NN	ABC NN	Cftr	0.105978	0.0145416	7.28791	3.51426e-08	5.61611e-07	Cerebellum
VLMC NN	ABC NN	Slc25a13	0.0326469	0.0158504	2.05969	4.82775e-08	7.59447e-07	Cerebellum
VLMC NN	ABC NN	Psma8	0.0282593	0.0106858	2.64458	5.37429e-08	8.40169e-07	Cerebellum
VLMC NN	ABC NN	Vwc2	0.0165269	0.00546557	3.02383	6.53049e-08	1.0103e-06	Cerebellum
VLMC NN	ABC NN	1500015L24Rik	0.0490032	0.0122161	4.01137	7.90722e-08	1.20915e-06	Cerebellum
VLMC NN	ABC NN	Ccdc192	0.0430648	0.0101782	4.2311	9.92616e-08	1.49795e-06	Cerebellum
VLMC NN	ABC NN	Sema3f	0.0148372	0.0072645	2.04242	1.20681e-07	1.80147e-06	Cerebellum
VLMC NN	ABC NN	Gm2115	0.0738274	0.0337543	2.1872	1.3048e-07	1.93864e-06	Cerebellum
VLMC NN	ABC NN	Clic5	0.0682972	0.031379	2.17653	2.49223e-07	3.57077e-06	Cerebellum
VLMC NN	ABC NN	4930513N10Rik	0.01072	0.00383762	2.7934	3.48011e-07	4.89105e-06	Cerebellum
VLMC NN	ABC NN	Ppnr	0.0300696	0.0140945	2.13343	6.24953e-07	8.48722e-06	Cerebellum
VLMC NN	ABC NN	Gpr35	0.0184458	0.00899792	2.05001	6.8729e-07	9.28038e-06	Cerebellum
VLMC NN	ABC NN	Gm30382	0.0164	0.00766746	2.13891	6.15863e-06	7.18055e-05	Cerebellum
VLMC NN	ABC NN	Chrm3	0.111138	0.0554845	2.00304	1.67847e-05	0.000181462	Cerebellum
VLMC NN	ABC NN	Gata6	0.12418	0.0610182	2.03514	4.53189e-05	0.000451919	Cerebellum
VLMC NN	ABC NN	Emx2	0.0053976	0.00177583	3.03949	4.93204e-05	0.000488353	Cerebellum
VLMC NN	ABC NN	Pkhd1	0.0196184	0.00522658	3.75358	0.000146197	0.0013156	Cerebellum
VLMC NN	ABC NN	Hist1h2bh	0.0171376	0.00838434	2.04401	0.000245788	0.0021041	Cerebellum
VLMC NN	ABC NN	Car12	0.0079472	0.00353458	2.24841	0.000782328	0.00593709	Cerebellum
VLMC NN	ABC NN	Aass	0.0164849	0.00529609	3.11265	0.000984871	0.00728885	Cerebellum
Astro-CB NN	Astro-CB NN	Kcns1	0.0442503	0.021038	2.10335	4.13364e-05	0.000415397	Cerebellum
Astro-CB NN	Bergmann NN	Cacng5	1.08535	0.407775	2.66163	1.7867e-18	6.53921e-17	Cerebellum
Astro-CB NN	Bergmann NN	Pde7b	2.86485	1.39105	2.05949	9.87952e-18	3.47313e-16	Cerebellum
Astro-CB NN	Bergmann NN	Gpc6	10.9751	5.48555	2.00074	3.78158e-17	1.28441e-15	Cerebellum
Astro-CB NN	Bergmann NN	Otof	1.2672	0.419737	3.01904	1.80472e-16	5.87631e-15	Cerebellum
Astro-CB NN	Bergmann NN	Hr	0.267236	0.108534	2.46224	6.12561e-15	1.804e-13	Cerebellum
Astro-CB NN	Bergmann NN	Kcnab1	0.229691	0.0793195	2.89577	1.33808e-13	3.56293e-12	Cerebellum
Astro-CB NN	Bergmann NN	0610040J01Rik	0.500309	0.17523	2.85516	1.6634e-13	4.39761e-12	Cerebellum
Astro-CB NN	Bergmann NN	Gpld1	0.634706	0.260336	2.43802	5.40109e-13	1.37018e-11	Cerebellum
Astro-CB NN	Bergmann NN	Ndst3	0.731394	0.211749	3.45406	8.46277e-13	2.11485e-11	Cerebellum
Astro-CB NN	Bergmann NN	Cdh23	0.257742	0.0979744	2.63071	1.87866e-12	4.5631e-11	Cerebellum
Astro-CB NN	Bergmann NN	Gria2	0.921166	0.427096	2.15681	2.45681e-12	5.90976e-11	Cerebellum
Astro-CB NN	Bergmann NN	St6galnac5	0.616517	0.20623	2.98945	2.90641e-12	6.94719e-11	Cerebellum
Astro-CB NN	Bergmann NN	Slco1c1	0.347897	0.140731	2.47208	4.19844e-12	9.91543e-11	Cerebellum
Astro-CB NN	Bergmann NN	Fam107a	2.90468	0.994615	2.9204	8.8078e-11	1.8465e-09	Cerebellum
Astro-CB NN	Bergmann NN	Hspa12a	0.183241	0.0443143	4.13504	1.87622e-10	3.81539e-09	Cerebellum
Astro-CB NN	Bergmann NN	Gm29514	0.649312	0.30894	2.10174	2.06592e-10	4.18417e-09	Cerebellum
Astro-CB NN	Bergmann NN	Nexmif	0.0896994	0.018057	4.96756	2.51996e-10	5.06471e-09	Cerebellum
Astro-CB NN	Bergmann NN	En1	0.443964	0.140045	3.17014	3.60395e-10	7.13689e-09	Cerebellum
Astro-CB NN	Bergmann NN	Gm26676	0.0330922	0.00483897	6.8387	3.96451e-10	7.81532e-09	Cerebellum
Astro-CB NN	Bergmann NN	Vps16	0.175749	0.0859714	2.04427	9.07697e-10	1.72777e-08	Cerebellum
Astro-CB NN	Bergmann NN	Gm13052	0.141128	0.0468657	3.01132	1.60745e-09	2.98553e-08	Cerebellum
Astro-CB NN	Bergmann NN	Dffb	0.130898	0.0365928	3.57715	1.83896e-09	3.39415e-08	Cerebellum
Astro-CB NN	Bergmann NN	Rybp	0.290084	0.112986	2.56744	1.90353e-09	3.50673e-08	Cerebellum
Astro-CB NN	Bergmann NN	Clstn3	0.167116	0.0740812	2.25585	2.71726e-09	4.92027e-08	Cerebellum
Astro-CB NN	Bergmann NN	Nkx2-2os	0.31712	0.102918	3.08129	2.75024e-09	4.97795e-08	Cerebellum
Astro-CB NN	Bergmann NN	Rab27b	0.49583	0.169828	2.9196	4.36602e-09	7.73632e-08	Cerebellum
Astro-CB NN	Bergmann NN	Gm44718	0.0735351	0.0184461	3.98648	4.39381e-09	7.78284e-08	Cerebellum
Astro-CB NN	Bergmann NN	Gm44148	0.0796466	0.0119053	6.69004	4.76989e-09	8.41545e-08	Cerebellum
Astro-CB NN	Bergmann NN	Cdh4	0.990201	0.426423	2.32211	7.06157e-09	1.22398e-07	Cerebellum
Astro-CB NN	Bergmann NN	Htra3	0.196068	0.0898165	2.18298	1.27643e-08	2.15146e-07	Cerebellum
Astro-CB NN	Bergmann NN	Gm44167	0.214008	0.0805217	2.65777	1.47342e-08	2.46634e-07	Cerebellum
Astro-CB NN	Bergmann NN	Gdf10	1.81499	0.187656	9.67191	1.63434e-08	2.72264e-07	Cerebellum
Astro-CB NN	Bergmann NN	Pde8b	0.673161	0.333806	2.01662	2.17569e-08	3.56671e-07	Cerebellum
Astro-CB NN	Bergmann NN	Grm5	0.372874	0.175647	2.12286	2.2357e-08	3.66069e-07	Cerebellum
Astro-CB NN	Bergmann NN	Ttll3	0.895878	0.198761	4.5073	3.07642e-08	4.9531e-07	Cerebellum
Astro-CB NN	Bergmann NN	Igfbp4	0.0778512	0.0257735	3.02059	3.23385e-08	5.19222e-07	Cerebellum
Astro-CB NN	Bergmann NN	Fzd1	0.550798	0.175258	3.14279	3.42293e-08	5.47956e-07	Cerebellum
Astro-CB NN	Bergmann NN	Trdc	0.0868614	0.0363257	2.39118	6.18876e-08	9.60116e-07	Cerebellum
Astro-CB NN	Bergmann NN	Nox4	0.138442	0.0586129	2.36198	1.32003e-07	1.96023e-06	Cerebellum
Astro-CB NN	Bergmann NN	Arl4d	0.0918187	0.0210371	4.36461	1.3252e-07	1.96747e-06	Cerebellum
Astro-CB NN	Bergmann NN	Zim1	0.130559	0.0595217	2.19348	1.35247e-07	2.00587e-06	Cerebellum
Astro-CB NN	Bergmann NN	Neb	0.0894827	0.0327516	2.73216	1.89009e-07	2.75051e-06	Cerebellum
Astro-CB NN	Bergmann NN	Slco4a1	0.147809	0.0356714	4.14362	3.04181e-07	4.31095e-06	Cerebellum
Astro-CB NN	Bergmann NN	Frem1	0.248764	0.0863992	2.87924	3.3623e-07	4.73645e-06	Cerebellum
Astro-CB NN	Bergmann NN	Gm28981	0.173378	0.0646013	2.68381	8.008e-07	1.07169e-05	Cerebellum
Astro-CB NN	Bergmann NN	6330418K02Rik	0.110565	0.0521831	2.11878	9.04174e-07	1.20113e-05	Cerebellum
Astro-CB NN	Bergmann NN	Malt1	0.1198	0.0588668	2.0351	9.47479e-07	1.25495e-05	Cerebellum
Astro-CB NN	Bergmann NN	Khdrbs2	0.112166	0.0540026	2.07706	1.66545e-06	2.12633e-05	Cerebellum
Astro-CB NN	Bergmann NN	Gm6209	0.111529	0.051245	2.17638	1.70307e-06	2.17102e-05	Cerebellum
Astro-CB NN	Bergmann NN	Ppp1r14c	0.215282	0.0817759	2.63258	1.7065e-06	2.17508e-05	Cerebellum
Astro-CB NN	Bergmann NN	Rftn1	0.13055	0.0625035	2.08869	2.40983e-06	3.00147e-05	Cerebellum
Astro-CB NN	Bergmann NN	Gm42723	0.101975	0.0414742	2.45876	2.42484e-06	3.01889e-05	Cerebellum
Astro-CB NN	Bergmann NN	Sdk1	0.13503	0.0564321	2.39279	3.05546e-06	3.74153e-05	Cerebellum
Astro-CB NN	Bergmann NN	Amigo2	0.0665317	0.0210591	3.15929	4.21863e-06	5.04632e-05	Cerebellum
Astro-CB NN	Bergmann NN	Riiad1	0.091624	0.038971	2.35108	4.67207e-06	5.55345e-05	Cerebellum
Astro-CB NN	Bergmann NN	Parvaos	0.0897059	0.0324192	2.76706	4.72753e-06	5.61434e-05	Cerebellum
Astro-CB NN	Bergmann NN	Adamts12	0.307937	0.124065	2.48206	5.9097e-06	6.9104e-05	Cerebellum
Astro-CB NN	Bergmann NN	Hist1h3d	0.0397038	0.00904363	4.39025	6.18976e-06	7.21384e-05	Cerebellum
Astro-CB NN	Bergmann NN	Otoa	0.0524918	0.0198905	2.63904	6.35631e-06	7.39496e-05	Cerebellum
Astro-CB NN	Bergmann NN	Plcxd2	0.088293	0.0303517	2.909	7.60569e-06	8.74273e-05	Cerebellum
Astro-CB NN	Bergmann NN	Calcr	0.098683	0.00860362	11.4699	1.01517e-05	0.00011423	Cerebellum
Astro-CB NN	Bergmann NN	Gm49926	0.045793	0.0135709	3.37436	1.0483e-05	0.000117686	Cerebellum
Astro-CB NN	Bergmann NN	Itgbl1	0.0375948	0.00995304	3.77722	1.06693e-05	0.000119625	Cerebellum
Astro-CB NN	Bergmann NN	1110002J07Rik	0.0109399	0.0023191	4.71729	1.11009e-05	0.000124116	Cerebellum
Astro-CB NN	Bergmann NN	6330415G19Rik	0.107971	0.0330936	3.26261	1.13844e-05	0.000127047	Cerebellum
Astro-CB NN	Bergmann NN	Efhc1	0.14686	0.0708764	2.07206	1.19405e-05	0.000132776	Cerebellum
Astro-CB NN	Bergmann NN	Zfp11	0.0660797	0.0247647	2.6683	1.20829e-05	0.000134281	Cerebellum
Astro-CB NN	Bergmann NN	B020031H02Rik	0.0450697	0.010124	4.45179	1.6282e-05	0.000176523	Cerebellum
Astro-CB NN	Bergmann NN	Cacng2	0.218777	0.0787728	2.77731	1.79267e-05	0.000192885	Cerebellum
Astro-CB NN	Bergmann NN	Npas1	0.0330784	0.00151712	21.8034	2.0601e-05	0.000219352	Cerebellum
Astro-CB NN	Bergmann NN	Gab3	0.0753736	0.01893	3.9817	2.17209e-05	0.000230338	Cerebellum
Astro-CB NN	Bergmann NN	Rsad2	0.0354963	0.00627007	5.66123	2.31358e-05	0.000244051	Cerebellum
Astro-CB NN	Bergmann NN	5330417C22Rik	0.0211827	0.00786539	2.69316	2.46392e-05	0.000258594	Cerebellum
Astro-CB NN	Bergmann NN	6430571L13Rik	0.0338742	0.0140294	2.41451	2.57622e-05	0.000269411	Cerebellum
Astro-CB NN	Bergmann NN	Prkx	0.131489	0.058927	2.23139	2.63831e-05	0.000275307	Cerebellum
Astro-CB NN	Bergmann NN	Pcdhb21	0.0399877	0.00736742	5.42764	2.90438e-05	0.000300783	Cerebellum
Astro-CB NN	Bergmann NN	Pld1	0.117336	0.0581556	2.01762	3.11429e-05	0.000320546	Cerebellum
Astro-CB NN	Bergmann NN	Gm960	0.0959068	0.0459141	2.08883	3.3945e-05	0.000346999	Cerebellum
Astro-CB NN	Bergmann NN	Nusap1	0.0801736	0.0398295	2.01292	3.40197e-05	0.000347695	Cerebellum
Astro-CB NN	Bergmann NN	Gm48746	0.0392381	0.0154891	2.53328	4.16184e-05	0.000418041	Cerebellum
Astro-CB NN	Bergmann NN	Pnma2	0.0359457	0.0133176	2.69911	5.63545e-05	0.00055194	Cerebellum
Astro-CB NN	Bergmann NN	2900079G21Rik	0.0781231	0.0379182	2.06031	5.77334e-05	0.000564205	Cerebellum
Astro-CB NN	Bergmann NN	Gria1	3.43147	0.299567	11.4548	5.87138e-05	0.000572858	Cerebellum
Astro-CB NN	Bergmann NN	6330576A10Rik	0.0673825	0.0315693	2.13443	6.28113e-05	0.000609253	Cerebellum
Astro-CB NN	Bergmann NN	Sept4	1.40076	0.249973	5.60364	6.36665e-05	0.00061685	Cerebellum
Astro-CB NN	Bergmann NN	Gm12979	0.0442157	0.0109848	4.02516	8.74601e-05	0.000824595	Cerebellum
Astro-CB NN	Bergmann NN	Relb	0.0825319	0.0373993	2.20678	8.95906e-05	0.000842915	Cerebellum
Astro-CB NN	Bergmann NN	Gm11110	0.0444386	0.013948	3.18601	9.26745e-05	0.000869343	Cerebellum
Astro-CB NN	Bergmann NN	Casp1	0.0275536	0.0114389	2.40878	9.67388e-05	0.000904192	Cerebellum
Astro-CB NN	Bergmann NN	Hdac10	0.0901595	0.0435592	2.06982	9.99675e-05	0.00093176	Cerebellum
Astro-CB NN	Bergmann NN	Kitl	0.231044	0.04087	5.65314	0.000109875	0.00101512	Cerebellum
Astro-CB NN	Bergmann NN	B930036N10Rik	0.0447337	0.0164405	2.72094	0.000128708	0.0011717	Cerebellum
Astro-CB NN	Bergmann NN	Armc7	0.111651	0.0492873	2.26531	0.000142937	0.00128895	Cerebellum
Astro-CB NN	Bergmann NN	Spock3	0.281029	0.109994	2.55496	0.000145347	0.00130894	Cerebellum
Astro-CB NN	Bergmann NN	Gm29521	0.452986	0.0588808	7.69328	0.000145923	0.00131347	Cerebellum
Astro-CB NN	Bergmann NN	Prkg1	2.4397	1.08827	2.24182	0.000151383	0.00135759	Cerebellum
Astro-CB NN	Bergmann NN	Rab3b	0.0558725	0.0211205	2.64542	0.000151831	0.00136128	Cerebellum
Astro-CB NN	Bergmann NN	Gm37814	0.0461843	0.01063	4.3447	0.000161531	0.00143974	Cerebellum
Astro-CB NN	Bergmann NN	Gm30613	0.0599037	0.022523	2.65967	0.000186973	0.00164271	Cerebellum
Astro-CB NN	Bergmann NN	A430010J10Rik	0.0228673	0.00730226	3.13154	0.000190083	0.00166771	Cerebellum
Astro-CB NN	Bergmann NN	Ppp1r17	0.086709	0.0122851	7.05806	0.000192893	0.00168977	Cerebellum
Astro-CB NN	Bergmann NN	Gm29570	0.0892491	0.0234472	3.80638	0.000204048	0.0017778	Cerebellum
Astro-CB NN	Bergmann NN	Btg2	0.0375465	0.00885471	4.24028	0.000230701	0.00198674	Cerebellum
Astro-CB NN	Bergmann NN	Syt9	0.183005	0.0845388	2.16474	0.000244353	0.0020928	Cerebellum
Astro-CB NN	Bergmann NN	Gm9989	0.038104	0.0108974	3.49663	0.000268056	0.00227445	Cerebellum
Astro-CB NN	Bergmann NN	Fam71d	0.0433082	0.0195029	2.22061	0.000274838	0.00232638	Cerebellum
Astro-CB NN	Bergmann NN	Bend6	0.274207	0.117669	2.33032	0.000275583	0.00233213	Cerebellum
Astro-CB NN	Bergmann NN	Hormad2	0.0309038	0.00794294	3.89073	0.000302267	0.00253443	Cerebellum
Astro-CB NN	Bergmann NN	Efcab11	0.0976216	0.0196339	4.97208	0.000303153	0.00254119	Cerebellum
Astro-CB NN	Bergmann NN	Zfp217	0.120192	0.0410319	2.92924	0.000318898	0.0026601	Cerebellum
Astro-CB NN	Bergmann NN	Trf	0.481428	0.235562	2.04374	0.000327207	0.00272256	Cerebellum
Astro-CB NN	Bergmann NN	Gm34655	0.0319194	0.00844904	3.77787	0.000360189	0.00296649	Cerebellum
Astro-CB NN	Bergmann NN	Gm30173	0.283645	0.0989517	2.8665	0.000371167	0.00304707	Cerebellum
Astro-CB NN	Bergmann NN	Matk	0.0365465	0.0178393	2.04865	0.000378964	0.00310421	Cerebellum
Astro-CB NN	Bergmann NN	Gm11899	0.0203552	0.00732861	2.77749	0.000383913	0.0031401	Cerebellum
Astro-CB NN	Bergmann NN	Ccdc83	0.0436093	0.0134846	3.234	0.000385625	0.00315274	Cerebellum
Astro-CB NN	Bergmann NN	Pde2a	0.0362823	0.0163894	2.21377	0.000390762	0.00319007	Cerebellum
Astro-CB NN	Bergmann NN	Lrrd1	0.0321552	0.00806969	3.98469	0.000397356	0.00323858	Cerebellum
Astro-CB NN	Bergmann NN	Cbx8	0.0529734	0.0151235	3.50272	0.000410713	0.0033352	Cerebellum
Astro-CB NN	Bergmann NN	Kazn	0.123748	0.0497991	2.48495	0.000411181	0.00333844	Cerebellum
Astro-CB NN	Bergmann NN	9430038I01Rik	0.121206	0.0546989	2.21587	0.000417074	0.00338215	Cerebellum
Astro-CB NN	Bergmann NN	Bok	0.112693	0.0148704	7.57831	0.000425672	0.00344403	Cerebellum
Astro-CB NN	Bergmann NN	Nat8f7	0.0447005	0.0115682	3.8641	0.000434104	0.00350509	Cerebellum
Astro-CB NN	Bergmann NN	Sgcd	0.460958	0.175595	2.62513	0.000440226	0.00354886	Cerebellum
Astro-CB NN	Bergmann NN	Fam135b	0.129318	0.0620776	2.08317	0.000570329	0.00447482	Cerebellum
Astro-CB NN	Bergmann NN	Oasl2	0.0581818	0.0140258	4.14819	0.000587185	0.00459254	Cerebellum
Astro-CB NN	Bergmann NN	4930505N22Rik	0.0545054	0.0261646	2.08317	0.000590873	0.0046186	Cerebellum
Astro-CB NN	Bergmann NN	Isg15	0.0223655	0.00413168	5.41318	0.000605788	0.00472287	Cerebellum
Astro-CB NN	Bergmann NN	Slc32a1	0.0283978	0.0032734	8.67533	0.000623814	0.00484873	Cerebellum
Astro-CB NN	Bergmann NN	Rgs8	0.225749	0.0679272	3.3234	0.000791999	0.00600305	Cerebellum
Astro-CB NN	Bergmann NN	Robo2	0.200889	0.0660626	3.04089	0.000962162	0.00714069	Cerebellum
Astro-CB NN	Bergmann NN	Cd101	0.0173613	0.0067386	2.5764	0.000974426	0.0072206	Cerebellum
Astro-CB NN	Bergmann NN	Ly6h	0.0738471	0.0119221	6.19415	0.00104824	0.00770029	Cerebellum
Astro-CB NN	Bergmann NN	Junb	0.0438207	0.0195474	2.24177	0.00130027	0.00932305	Cerebellum
Astro-CB NN	Bergmann NN	Vmn2r27	0.0255856	0.0078577	3.25612	0.00131692	0.0094269	Cerebellum
Astro-CB NN	CB Granule Glut	Casp1	0.0154006	0.00234489	6.56775	3.94409e-26	2.02287e-24	Cerebellum
Astro-CB NN	CB Granule Glut	6330576A10Rik	0.0394855	0.0144293	2.73648	4.90866e-22	2.12624e-20	Cerebellum
Astro-CB NN	CB Granule Glut	C730034F03Rik	0.181541	0.0443474	4.09362	1.48725e-20	6.03586e-19	Cerebellum
Astro-CB NN	CB Granule Glut	Fam83a	0.037926	0.0110461	3.43344	5.40259e-19	2.03267e-17	Cerebellum
Astro-CB NN	CB Granule Glut	Scd3	0.0848274	0.0287066	2.95497	5.26495e-16	1.66538e-14	Cerebellum
Astro-CB NN	CB Granule Glut	Neb	0.0411393	0.0199499	2.06213	2.4696e-14	6.96282e-13	Cerebellum
Astro-CB NN	CB Granule Glut	1700102P08Rik	0.0286759	0.0111479	2.57231	2.62802e-14	7.39102e-13	Cerebellum
Astro-CB NN	CB Granule Glut	Rxfp1	0.055476	0.0197036	2.81553	3.03716e-11	6.65417e-10	Cerebellum
Astro-CB NN	CB Granule Glut	Calhm2	0.0359829	0.0179647	2.00298	7.29061e-11	1.5409e-09	Cerebellum
Astro-CB NN	CB Granule Glut	Matk	0.0218235	0.00940767	2.31975	9.37203e-11	1.95972e-09	Cerebellum
Astro-CB NN	CB Granule Glut	Gm28703	0.0216183	0.0102486	2.10939	1.10538e-10	2.29722e-09	Cerebellum
Astro-CB NN	CB Granule Glut	Gm12296	0.0295533	0.0114663	2.57741	2.40877e-09	4.38937e-08	Cerebellum
Astro-CB NN	CB Granule Glut	Gm40538	0.0491997	0.0224805	2.18855	3.68042e-09	6.57571e-08	Cerebellum
Astro-CB NN	CB Granule Glut	Lzts1	0.0122282	0.00473511	2.58246	1.22256e-08	2.06406e-07	Cerebellum
Astro-CB NN	CB Granule Glut	Hist1h3d	0.0127455	0.00499776	2.55023	1.90092e-07	2.76558e-06	Cerebellum
Astro-CB NN	CB Granule Glut	Col5a1	0.00859266	0.00214007	4.01512	2.88009e-07	4.09399e-06	Cerebellum
Astro-CB NN	CB Granule Glut	Rfx8	0.0190076	0.00914417	2.07865	3.17484e-07	4.48846e-06	Cerebellum
Astro-CB NN	CB Granule Glut	Tmem130	0.0186563	0.0091693	2.03464	1.73529e-06	2.20938e-05	Cerebellum
Astro-CB NN	CB Granule Glut	1110002J07Rik	0.00343527	0.000921217	3.72905	1.82957e-06	2.32068e-05	Cerebellum
Astro-CB NN	CB Granule Glut	Nyap2	0.0226403	0.0103134	2.19523	1.9047e-06	2.40999e-05	Cerebellum
Astro-CB NN	CB Granule Glut	Sycp2l	0.0159263	0.00670272	2.37609	2.17502e-06	2.72797e-05	Cerebellum
Astro-CB NN	CB Granule Glut	Palmd	0.0194904	0.0086441	2.25477	2.20961e-06	2.76821e-05	Cerebellum
Astro-CB NN	CB Granule Glut	Ctrl	0.0120927	0.00551542	2.19253	2.82654e-06	3.48137e-05	Cerebellum
Astro-CB NN	CB Granule Glut	Akr1b8	0.00824716	0.00347888	2.37064	9.07031e-06	0.000102906	Cerebellum
Astro-CB NN	CB Granule Glut	Mtfr2	0.013103	0.00619055	2.11662	9.76893e-06	0.000110227	Cerebellum
Astro-CB NN	CB Granule Glut	Gm49926	0.017918	0.0077403	2.3149	1.06328e-05	0.000119237	Cerebellum
Astro-CB NN	CB Granule Glut	Atf7ip2	0.0175659	0.00667236	2.63263	3.36604e-05	0.000344341	Cerebellum
Astro-CB NN	CB Granule Glut	Gm12082	0.0154247	0.00713055	2.16319	3.53269e-05	0.000360016	Cerebellum
Astro-CB NN	CB Granule Glut	Iltifb	0.0095661	0.00433669	2.20585	5.66252e-05	0.000554325	Cerebellum
Astro-CB NN	CB Granule Glut	Adap2	0.0114499	0.00471077	2.43058	0.000121853	0.00111501	Cerebellum
Astro-CB NN	CB Granule Glut	Gm14437	0.030397	0.0151893	2.00121	0.000140454	0.00126847	Cerebellum
Astro-CB NN	CB Granule Glut	Itga9	0.0151639	0.00566412	2.67718	0.000166599	0.00148071	Cerebellum
Astro-CB NN	CB Granule Glut	Oasl2	0.0195188	0.0076404	2.55468	0.000178027	0.00157165	Cerebellum
Astro-CB NN	CB Granule Glut	Gm45370	0.0050387	0.00224514	2.24427	0.000217672	0.00188444	Cerebellum
Astro-CB NN	CB Granule Glut	Fanci	0.00728466	0.0030056	2.4237	0.000244054	0.00209051	Cerebellum
Astro-CB NN	CB Granule Glut	Gm35721	0.0239999	0.00974585	2.46257	0.00086953	0.00652548	Cerebellum
Astro-CB NN	CB Granule Glut	Knl1	0.0115268	0.00541158	2.13002	0.00119703	0.00866185	Cerebellum
CB Granule Glut	Astro-CB NN	Gfap	0.0412638	0.0204667	2.01614	1.096e-15	3.39517e-14	Cerebellum
CB Granule Glut	Astro-CB NN	Olfr1369-ps1	0.0251677	0.0114876	2.19086	1.27552e-12	3.13906e-11	Cerebellum
CB Granule Glut	Astro-CB NN	Ermn	0.0419477	0.0192582	2.17817	1.79922e-10	3.66676e-09	Cerebellum
CB Granule Glut	Astro-CB NN	Ugt8a	0.0401402	0.0190823	2.10353	5.45932e-06	6.41934e-05	Cerebellum
CB Granule Glut	Astro-CB NN	Cldn11	0.0476683	0.0229671	2.07551	1.94902e-05	0.000208394	Cerebellum
CB Granule Glut	Astro-CB NN	Plp1	1.6877	0.841545	2.00548	7.69652e-05	0.000733357	Cerebellum
Astro-CB NN	CBX Purkinje Gaba	Pde7b	3.211	1.44937	2.21546	1.0865e-08	1.8445e-07	Cerebellum
Astro-CB NN	CBX Purkinje Gaba	Ndst3	0.842827	0.232532	3.62456	1.87464e-07	2.72929e-06	Cerebellum
Astro-CB NN	CBX Purkinje Gaba	Gpc6	12.253	5.70299	2.14853	2.02012e-07	2.92962e-06	Cerebellum
Astro-CB NN	CBX Purkinje Gaba	Cacng5	1.27813	0.433883	2.9458	2.2349e-07	3.22339e-06	Cerebellum
Astro-CB NN	CBX Purkinje Gaba	0610040J01Rik	0.53877	0.188884	2.85239	7.16336e-06	8.26793e-05	Cerebellum
Astro-CB NN	CBX Purkinje Gaba	Nkx2-2os	0.303067	0.112738	2.68825	8.81984e-06	0.000100255	Cerebellum
Astro-CB NN	CBX Purkinje Gaba	Fam107a	3.31403	1.07101	3.09429	1.14363e-05	0.000127597	Cerebellum
Astro-CB NN	CBX Purkinje Gaba	Gpld1	0.739079	0.274806	2.68946	1.37615e-05	0.000151244	Cerebellum
Astro-CB NN	CBX Purkinje Gaba	Hr	0.265395	0.115631	2.2952	1.39945e-05	0.000153599	Cerebellum
Astro-CB NN	CBX Purkinje Gaba	Dock11	0.785229	0.366125	2.1447	1.76331e-05	0.000189942	Cerebellum
Astro-CB NN	CBX Purkinje Gaba	Cdh4	1.18299	0.447469	2.64374	2.76636e-05	0.000287634	Cerebellum
Astro-CB NN	CBX Purkinje Gaba	St6galnac5	0.657936	0.223612	2.94231	3.30629e-05	0.00033868	Cerebellum
Astro-CB NN	CBX Purkinje Gaba	Hspa12a	0.181258	0.0505344	3.58683	3.75897e-05	0.000380904	Cerebellum
Astro-CB NN	CBX Purkinje Gaba	Gria4	18.0999	8.74142	2.07059	4.66412e-05	0.000464007	Cerebellum
Astro-CB NN	CBX Purkinje Gaba	Otof	1.17183	0.45942	2.55068	5.25464e-05	0.00051768	Cerebellum
Astro-CB NN	CBX Purkinje Gaba	Ttll3	1.10186	0.225463	4.8871	5.99648e-05	0.000584034	Cerebellum
Astro-CB NN	CBX Purkinje Gaba	Mybpc1	2.05957	1.01201	2.03513	7.04274e-05	0.000676526	Cerebellum
Astro-CB NN	CBX Purkinje Gaba	Pde8b	0.928031	0.343575	2.7011	7.28479e-05	0.000697523	Cerebellum
Astro-CB NN	CBX Purkinje Gaba	Gsdme	1.7417	0.855937	2.03485	8.78518e-05	0.000828082	Cerebellum
Astro-CB NN	CBX Purkinje Gaba	Ust	2.47815	1.11347	2.22561	0.000113031	0.00104182	Cerebellum
Astro-CB NN	CBX Purkinje Gaba	Gdf10	2.21849	0.251602	8.81748	0.000127228	0.0011593	Cerebellum
Astro-CB NN	CBX Purkinje Gaba	Nexmif	0.0830903	0.0213813	3.88611	0.000210903	0.0018317	Cerebellum
Astro-CB NN	CBX Purkinje Gaba	En1	0.344244	0.155645	2.21172	0.00033347	0.00276925	Cerebellum
Astro-CB NN	CBX Purkinje Gaba	Slco4a1	0.152379	0.0405632	3.75659	0.000387542	0.00316652	Cerebellum
Astro-CB NN	CBX Purkinje Gaba	Syndig1	0.403327	0.172437	2.33898	0.000389971	0.0031842	Cerebellum
Astro-CB NN	CBX Purkinje Gaba	Fzd1	0.638376	0.19013	3.35757	0.000447682	0.00360296	Cerebellum
Astro-CB NN	CBX Purkinje Gaba	Rbfox1	4.733	2.25343	2.10036	0.000479769	0.00383346	Cerebellum
Astro-CB NN	CBX Purkinje Gaba	Amigo2	0.082986	0.0227377	3.64971	0.000546414	0.00430723	Cerebellum
Astro-CB NN	CBX Purkinje Gaba	Ppm1h	0.840669	0.400476	2.09917	0.000728708	0.00557306	Cerebellum
Astro-CB NN	CBX Purkinje Gaba	Slco1c1	0.360924	0.149672	2.41143	0.000784899	0.00595493	Cerebellum
Astro-CB NN	CBX Purkinje Gaba	Frem1	0.312641	0.0922859	3.38774	0.00090662	0.00677471	Cerebellum
Astro-CB NN	CBX Purkinje Gaba	Rab27b	0.438438	0.185526	2.36322	0.000962986	0.00714551	Cerebellum
Astro-CB NN	CBX Purkinje Gaba	Ppp1r14c	0.254197	0.0869005	2.92515	0.0010065	0.00743025	Cerebellum
Astro-CB NN	CBX Purkinje Gaba	Gm28981	0.150653	0.0699138	2.15484	0.00101584	0.00749063	Cerebellum
Astro-CB NN	CBX Purkinje Gaba	Gm44167	0.226507	0.0861973	2.62777	0.00102362	0.00754072	Cerebellum
Astro-CB NN	CBX Purkinje Gaba	Gm29521	0.737665	0.0704616	10.469	0.00127549	0.00916496	Cerebellum
Astro-CB NN	CBX Purkinje Gaba	Gria1	5.29468	0.399935	13.2389	0.00133269	0.0095276	Cerebellum
Astro-CB NN	CBX Purkinje Gaba	Gm44148	0.0638372	0.0152483	4.18652	0.00134993	0.00963426	Cerebellum
Endo NN	Astro-CB NN	Kcnn2	0.152658	0.075696	2.01672	7.87543e-11	1.65916e-09	Cerebellum
Endo NN	Astro-CB NN	Celsr3	0.043535	0.0122993	3.53962	1.03539e-10	2.15775e-09	Cerebellum
Endo NN	Astro-CB NN	Cbln1	0.0650154	0.0244979	2.65391	6.3121e-10	1.22146e-08	Cerebellum
Endo NN	Astro-CB NN	Nfatc2	0.0210502	0.00658432	3.19702	1.29779e-09	2.43374e-08	Cerebellum
Endo NN	Astro-CB NN	St8sia5	0.0334038	0.013492	2.47583	4.51917e-09	7.99329e-08	Cerebellum
Endo NN	Astro-CB NN	Wnt5a	1.39465	0.664804	2.09784	5.57685e-09	9.77354e-08	Cerebellum
Endo NN	Astro-CB NN	Igsf21	0.0331418	0.0147798	2.24237	1.91813e-08	3.16796e-07	Cerebellum
Endo NN	Astro-CB NN	Cysltr1	0.438277	0.170039	2.5775	4.04617e-08	6.42322e-07	Cerebellum
Endo NN	Astro-CB NN	Il1r1	6.20894	2.69947	2.30006	5.00873e-08	7.86402e-07	Cerebellum
Endo NN	Astro-CB NN	Gm19531	0.0225275	0.00693573	3.24803	6.37519e-08	9.87654e-07	Cerebellum
Endo NN	Astro-CB NN	Pls1	0.0244121	0.00848963	2.87552	1.00827e-07	1.52023e-06	Cerebellum
Endo NN	Astro-CB NN	Gm5127	1.6815	0.610308	2.75516	1.04073e-07	1.56619e-06	Cerebellum
Endo NN	Astro-CB NN	Sox10	0.0522532	0.0243953	2.14194	1.35722e-07	2.01275e-06	Cerebellum
Endo NN	Astro-CB NN	Nckap5	1.61266	0.750224	2.14957	2.12084e-07	3.06848e-06	Cerebellum
Endo NN	Astro-CB NN	St18	0.11304	0.0378537	2.98623	2.25847e-07	3.25474e-06	Cerebellum
Endo NN	Astro-CB NN	Neto2	0.0341582	0.0155804	2.19238	2.60861e-07	3.72676e-06	Cerebellum
Endo NN	Astro-CB NN	Zfyve28	0.0417024	0.0190741	2.18633	4.04669e-07	5.63904e-06	Cerebellum
Endo NN	Astro-CB NN	Slc35f3	0.0611872	0.0291598	2.09834	4.57615e-07	6.33015e-06	Cerebellum
Endo NN	Astro-CB NN	B130024G19Rik	0.0832302	0.0381806	2.17991	1.01758e-06	1.34141e-05	Cerebellum
Endo NN	Astro-CB NN	Adgrg6	0.657564	0.256714	2.56147	1.32883e-06	1.72035e-05	Cerebellum
Endo NN	Astro-CB NN	Fam184a	0.0515674	0.0254264	2.02811	1.80155e-06	2.28722e-05	Cerebellum
Endo NN	Astro-CB NN	Ypel4	0.0207608	0.0101821	2.03896	1.90768e-06	2.41347e-05	Cerebellum
Endo NN	Astro-CB NN	Olig2	0.0196561	0.00906875	2.16745	4.22253e-06	5.05054e-05	Cerebellum
Endo NN	Astro-CB NN	Bdnf	0.0218131	0.0103247	2.11271	4.73113e-06	5.61798e-05	Cerebellum
Endo NN	Astro-CB NN	Rasd2	0.0917773	0.0457921	2.00422	1.24434e-05	0.000137975	Cerebellum
Endo NN	Astro-CB NN	Fgf9	0.0125526	0.00615506	2.03939	1.27015e-05	0.000140608	Cerebellum
Endo NN	Astro-CB NN	Mmp24	0.035245	0.0175583	2.00731	2.25079e-05	0.000238047	Cerebellum
Endo NN	Astro-CB NN	Kcnh1	0.0378678	0.0154596	2.44947	2.78432e-05	0.000289338	Cerebellum
Endo NN	Astro-CB NN	Olfm3	0.0798843	0.0387566	2.06118	3.7846e-05	0.000383223	Cerebellum
Endo NN	Astro-CB NN	Lcn2	0.500231	0.133433	3.74893	3.82406e-05	0.000386872	Cerebellum
Endo NN	Astro-CB NN	Kcnk3	0.0417841	0.0183507	2.27697	4.46273e-05	0.000445734	Cerebellum
Endo NN	Astro-CB NN	Gabrb2	0.0686785	0.0342514	2.00513	0.000113629	0.00104658	Cerebellum
Endo NN	Astro-CB NN	Cryzl2	0.0228113	0.00842717	2.70688	0.000138851	0.00125532	Cerebellum
Endo NN	Astro-CB NN	Col6a6	0.165793	0.0748327	2.21551	0.000139772	0.0012629	Cerebellum
Endo NN	Astro-CB NN	D7Ertd443e	0.0273156	0.00827385	3.30144	0.000151117	0.0013555	Cerebellum
Endo NN	Astro-CB NN	Gm1043	0.0126507	0.00560648	2.25645	0.000151321	0.00135714	Cerebellum
Endo NN	Astro-CB NN	Nxph3	0.00754216	0.00249685	3.02067	0.00015647	0.00139891	Cerebellum
Endo NN	Astro-CB NN	Ptgs2	0.605178	0.26381	2.29399	0.000193276	0.00169259	Cerebellum
Endo NN	Astro-CB NN	Bmpr1b	0.0212226	0.0103314	2.05418	0.000272405	0.00230771	Cerebellum
Endo NN	Astro-CB NN	Grm4	0.0428429	0.0163704	2.61709	0.000334615	0.00277784	Cerebellum
Endo NN	Astro-CB NN	Ermn	0.0877589	0.0427532	2.05269	0.000400552	0.00326177	Cerebellum
Endo NN	Astro-CB NN	Dbx2	0.0152908	0.00692701	2.20742	0.000478405	0.003824	Cerebellum
Endo NN	Astro-CB NN	Opalin	0.0286378	0.0132633	2.15918	0.000622752	0.00484112	Cerebellum
Endo NN	Astro-CB NN	Gm17167	0.0150714	0.00729214	2.06679	0.000740348	0.00565353	Cerebellum
Endo NN	Astro-CB NN	Agt	0.0632257	0.0194189	3.2559	0.00108718	0.00795243	Cerebellum
Microglia NN	Astro-CB NN	Alpk1	0.3143	0.143144	2.19569	3.33753e-07	4.70255e-06	Cerebellum
Microglia NN	Astro-CB NN	4921511C10Rik	0.147667	0.0579631	2.54761	7.13279e-07	9.60931e-06	Cerebellum
Microglia NN	Astro-CB NN	S100a1	0.183163	0.0636077	2.87958	1.76708e-06	2.24657e-05	Cerebellum
Microglia NN	Astro-CB NN	Pmaip1	0.123294	0.0544757	2.26329	2.43322e-06	3.02869e-05	Cerebellum
Microglia NN	Astro-CB NN	Gab3	0.21564	0.107313	2.00945	3.87159e-06	4.66315e-05	Cerebellum
Microglia NN	Astro-CB NN	Gm13427	0.0844901	0.017625	4.79377	5.922e-06	6.92352e-05	Cerebellum
Microglia NN	Astro-CB NN	1110035H17Rik	0.0483379	0.0137305	3.52047	6.04016e-06	7.05063e-05	Cerebellum
Microglia NN	Astro-CB NN	Gskip	0.153589	0.0751466	2.04386	8.57808e-06	9.77203e-05	Cerebellum
Microglia NN	Astro-CB NN	Nr2f1	0.100921	0.0339268	2.97468	1.35414e-05	0.000149066	Cerebellum
Microglia NN	Astro-CB NN	Tipin	0.0981922	0.0485437	2.02276	1.42872e-05	0.000156526	Cerebellum
Microglia NN	Astro-CB NN	4930432K21Rik	0.0607897	0.0141146	4.30685	1.74e-05	0.00018764	Cerebellum
Microglia NN	Astro-CB NN	Baalc	0.12805	0.0584269	2.19162	1.91198e-05	0.00020473	Cerebellum
Microglia NN	Astro-CB NN	Fbxo36	0.0691348	0.0295462	2.33989	8.34619e-05	0.000790112	Cerebellum
Microglia NN	Astro-CB NN	Thbs3	0.0287623	0.00727253	3.95493	0.000150384	0.0013498	Cerebellum
Microglia NN	Astro-CB NN	Acer2	0.0455667	0.0144229	3.15934	0.000190696	0.00167265	Cerebellum
Microglia NN	Astro-CB NN	Gm34342	0.0431458	0.0136066	3.17096	0.00019527	0.00170862	Cerebellum
Microglia NN	Astro-CB NN	Plau	0.308365	0.109186	2.82423	0.000201943	0.00176114	Cerebellum
Microglia NN	Astro-CB NN	Fabp7	0.0758926	0.0176839	4.29163	0.000211619	0.00183714	Cerebellum
Microglia NN	Astro-CB NN	Rspo1	0.0412145	0.0100712	4.09231	0.000245629	0.00210292	Cerebellum
Microglia NN	Astro-CB NN	Nwd1	0.0490283	0.0176338	2.78036	0.000252525	0.00215594	Cerebellum
Microglia NN	Astro-CB NN	Egr2	0.24278	0.110735	2.19245	0.000321802	0.00268187	Cerebellum
Microglia NN	Astro-CB NN	St18	0.166265	0.0419161	3.96662	0.000348178	0.00287793	Cerebellum
Microglia NN	Astro-CB NN	1700010I14Rik	0.0604663	0.0256128	2.36079	0.000351277	0.00290101	Cerebellum
Microglia NN	Astro-CB NN	Kcnj10	0.20948	0.089015	2.35331	0.000352144	0.00290745	Cerebellum
Microglia NN	Astro-CB NN	Bloc1s6os	0.0240987	0.00669445	3.5998	0.00036102	0.00297254	Cerebellum
Microglia NN	Astro-CB NN	AW011738	0.0654344	0.025185	2.59815	0.000380721	0.00311688	Cerebellum
Microglia NN	Astro-CB NN	Fbxo17	0.0536924	0.0191028	2.8107	0.000425012	0.0034393	Cerebellum
Microglia NN	Astro-CB NN	Fabp5	0.143056	0.0637073	2.24552	0.000481949	0.0038492	Cerebellum
Microglia NN	Astro-CB NN	Igfbp5	0.0746659	0.0246032	3.0348	0.000489006	0.00390004	Cerebellum
Microglia NN	Astro-CB NN	Gm11290	0.220282	0.104236	2.11331	0.000504167	0.00400747	Cerebellum
Microglia NN	Astro-CB NN	Atad5	0.092674	0.0413374	2.24189	0.000519088	0.00411406	Cerebellum
Microglia NN	Astro-CB NN	Mlc1	0.146614	0.0392919	3.73142	0.000655347	0.00506536	Cerebellum
Microglia NN	Astro-CB NN	Gm8013	0.0878342	0.0424334	2.06993	0.000770854	0.0058621	Cerebellum
Microglia NN	Astro-CB NN	Wdhd1	0.0617466	0.0149485	4.13062	0.000841699	0.00633857	Cerebellum
Microglia NN	Astro-CB NN	Adgb	0.0360368	0.0143228	2.51605	0.000901482	0.0067404	Cerebellum
Microglia NN	Astro-CB NN	Gm47431	0.0739406	0.0254146	2.90938	0.000923317	0.00688271	Cerebellum
Microglia NN	Astro-CB NN	Ptger4	0.0685366	0.0327777	2.09095	0.000992971	0.00734254	Cerebellum
Microglia NN	Astro-CB NN	Ednrb	0.129202	0.0384073	3.36399	0.00100568	0.00742481	Cerebellum
Microglia NN	Astro-CB NN	Fancm	0.0796516	0.03108	2.5628	0.00101277	0.00747014	Cerebellum
Microglia NN	Astro-CB NN	Mmd2	0.138681	0.055739	2.48805	0.00102322	0.00753843	Cerebellum
Microglia NN	Astro-CB NN	Rwdd3	0.0586523	0.0181471	3.23205	0.00108604	0.00794549	Cerebellum
Microglia NN	Astro-CB NN	Homer2	0.0743282	0.0292161	2.54409	0.00108852	0.00796104	Cerebellum
Microglia NN	Astro-CB NN	Mcm2	0.0292254	0.00785651	3.71989	0.00110132	0.00804427	Cerebellum
Microglia NN	Astro-CB NN	Grasp	0.0403363	0.0144129	2.79863	0.0011105	0.00810334	Cerebellum
Microglia NN	Astro-CB NN	Exoc3l2	0.110302	0.0283287	3.89367	0.00111829	0.00815374	Cerebellum
Microglia NN	Astro-CB NN	Psd3	0.462597	0.230236	2.00923	0.00120285	0.0086983	Cerebellum
Microglia NN	Astro-CB NN	Ncan	0.124293	0.0534308	2.32623	0.00121656	0.00878542	Cerebellum
Microglia NN	Astro-CB NN	Calb2	0.0538497	0.0158234	3.40317	0.00122488	0.00883865	Cerebellum
Microglia NN	Astro-CB NN	Cpe	1.22727	0.577732	2.12428	0.00127838	0.00918383	Cerebellum
Microglia NN	Astro-CB NN	Kynu	0.0841236	0.0311872	2.69738	0.00130939	0.00937974	Cerebellum
Microglia NN	Astro-CB NN	Il2rg	0.0266608	0.0123914	2.15156	0.00135232	0.00964945	Cerebellum
Astro-CB NN	OPC NN	Cldn19	0.0395812	0.0191937	2.06219	0.000577905	0.00452776	Cerebellum
OPC NN	Astro-CB NN	Ddx60	0.137468	0.0614705	2.23632	0.000948603	0.00705091	Cerebellum
Astro-CB NN	Oligo NN	Crispld2	0.789023	0.37562	2.10059	4.26042e-34	2.85123e-32	Cerebellum
Astro-CB NN	Oligo NN	Lgals3	0.16989	0.0677403	2.50796	2.58307e-30	1.53223e-28	Cerebellum
Astro-CB NN	Oligo NN	Adm	0.269405	0.134042	2.00985	2.50984e-27	1.34496e-25	Cerebellum
Astro-CB NN	Oligo NN	Birc7	0.237375	0.10402	2.28201	3.53205e-27	1.88229e-25	Cerebellum
Astro-CB NN	Oligo NN	Fbln5	0.283839	0.137077	2.07066	1.52317e-25	7.64809e-24	Cerebellum
Astro-CB NN	Oligo NN	Bmp6	0.308989	0.143297	2.15628	4.61674e-24	2.1829e-22	Cerebellum
Astro-CB NN	Oligo NN	Gm36287	0.587932	0.272989	2.15368	2.36742e-22	1.0405e-20	Cerebellum
Astro-CB NN	Oligo NN	Dio3os	0.152678	0.0739732	2.06397	5.79733e-22	2.50239e-20	Cerebellum
Astro-CB NN	Oligo NN	Hspb8	0.144807	0.0712158	2.03336	9.92679e-22	4.24208e-20	Cerebellum
Astro-CB NN	Oligo NN	Cxcr4	0.108111	0.0466582	2.31709	1.36124e-20	5.53332e-19	Cerebellum
Astro-CB NN	Oligo NN	Plin4	0.113679	0.0525333	2.16394	4.1018e-20	1.63027e-18	Cerebellum
Astro-CB NN	Oligo NN	Bgn	0.188669	0.0889797	2.12036	4.58909e-20	1.81945e-18	Cerebellum
Astro-CB NN	Oligo NN	A430027H14Rik	0.0691282	0.0327293	2.11212	2.01301e-17	6.9474e-16	Cerebellum
Astro-CB NN	Oligo NN	Mstn	0.0929689	0.0461679	2.01371	3.56516e-16	1.13877e-14	Cerebellum
Astro-CB NN	Oligo NN	Vstm2a	0.0957017	0.0444864	2.15126	3.80851e-16	1.21467e-14	Cerebellum
Astro-CB NN	Oligo NN	Rassf9	0.135443	0.0645289	2.09895	2.04903e-12	4.96079e-11	Cerebellum
Astro-CB NN	Oligo NN	Flnc	0.101438	0.0507111	2.00031	2.63308e-12	6.31404e-11	Cerebellum
Astro-CB NN	Oligo NN	Ephx4	0.0290398	0.0124798	2.32694	1.24531e-11	2.82129e-10	Cerebellum
Astro-CB NN	Oligo NN	Aebp1	0.0953242	0.045651	2.08811	2.43292e-10	4.8959e-09	Cerebellum
Astro-CB NN	Oligo NN	Mdga1	0.04797	0.0230647	2.0798	1.12797e-09	2.12826e-08	Cerebellum
Astro-CB NN	Oligo NN	Kcns1	0.033212	0.0137793	2.41029	2.53954e-09	4.61568e-08	Cerebellum
Astro-CB NN	Oligo NN	Cldn19	0.0249043	0.011642	2.13919	4.90151e-09	8.63875e-08	Cerebellum
Astro-CB NN	Oligo NN	Eya4	0.0669748	0.0301129	2.22412	5.66846e-09	9.92654e-08	Cerebellum
Astro-CB NN	Oligo NN	Gm47922	0.0208811	0.00848517	2.46089	1.77169e-08	2.93918e-07	Cerebellum
Astro-CB NN	Oligo NN	2810407A14Rik	0.0148057	0.00571689	2.58982	5.96818e-07	8.12447e-06	Cerebellum
Astro-CB NN	Oligo NN	Cenpf	0.061051	0.0293704	2.07866	0.000123278	0.00112677	Cerebellum
Astro-CB NN	Oligo NN	Olfr889	0.0179989	0.00867669	2.0744	0.000302785	0.00253833	Cerebellum
Astro-CB NN	Oligo NN	Gm47320	0.0136302	0.00661509	2.06047	0.000509998	0.00404867	Cerebellum
Astro-CB NN	Oligo NN	Gm32913	0.00895842	0.0040038	2.23748	0.000622836	0.00484169	Cerebellum
Peri NN	Astro-CB NN	Rad51c	0.058508	0.0270478	2.16314	5.41629e-05	0.000532143	Cerebellum
Peri NN	Astro-CB NN	Gm8013	0.0365615	0.013312	2.7465	0.000238364	0.00204653	Cerebellum
Peri NN	Astro-CB NN	Ifi44	0.0555826	0.0195433	2.84408	0.000346014	0.002862	Cerebellum
Peri NN	Astro-CB NN	Fam122b	0.0351166	0.0122637	2.86346	0.0010962	0.00801112	Cerebellum
Peri NN	Astro-CB NN	Gm9866	0.0197692	0.00598786	3.30155	0.00128	0.00919427	Cerebellum
Astroependymal NN	Astroependymal NN	Tgfbr3l	0.239383	0.0614031	3.89855	1.0224e-13	2.74744e-12	Cerebellum
Astroependymal NN	Astroependymal NN	Alad	0.673805	0.174415	3.86322	1.93157e-12	4.68709e-11	Cerebellum
Astroependymal NN	Astroependymal NN	Pstpip1	0.189653	0.0371886	5.09976	2.42594e-12	5.83869e-11	Cerebellum
Astroependymal NN	Astroependymal NN	Sv2c	1.83728	0.461041	3.98507	2.71298e-12	6.4977e-11	Cerebellum
Astroependymal NN	Astroependymal NN	Sorcs3	2.54996	0.929681	2.74283	1.01757e-11	2.32398e-10	Cerebellum
Astroependymal NN	Astroependymal NN	Filip1	3.62054	0.971522	3.72666	2.54829e-11	5.62396e-10	Cerebellum
Astroependymal NN	Astroependymal NN	Arl4c	1.81822	0.532029	3.41751	2.56687e-11	5.66261e-10	Cerebellum
Astroependymal NN	Astroependymal NN	Hmgcs2	4.7734	1.53846	3.10272	7.4734e-11	1.57778e-09	Cerebellum
Astroependymal NN	Astroependymal NN	Cacng8	1.06597	0.243819	4.37199	7.59225e-11	1.60185e-09	Cerebellum
Astroependymal NN	Astroependymal NN	4833411C07Rik	0.287146	0.0930448	3.0861	1.63918e-10	3.3552e-09	Cerebellum
Astroependymal NN	Astroependymal NN	AC160336.1	9.18648	2.61795	3.50904	1.79344e-10	3.65559e-09	Cerebellum
Astroependymal NN	Astroependymal NN	Hey2	0.868339	0.292924	2.96438	2.182e-10	4.41018e-09	Cerebellum
Astroependymal NN	Astroependymal NN	Rspo1	1.08323	0.299589	3.61573	2.25936e-10	4.5601e-09	Cerebellum
Astroependymal NN	Astroependymal NN	Fmo2	0.8434	0.253559	3.32625	2.27923e-10	4.59758e-09	Cerebellum
Astroependymal NN	Astroependymal NN	Esr1	2.61209	0.807784	3.23364	5.68316e-10	1.10458e-08	Cerebellum
Astroependymal NN	Astroependymal NN	Ppm1l	7.26441	2.83073	2.56627	6.05797e-10	1.17446e-08	Cerebellum
Astroependymal NN	Astroependymal NN	Mia	2.3558	0.84814	2.77761	6.58803e-10	1.27277e-08	Cerebellum
Astroependymal NN	Astroependymal NN	Mest	1.4413	0.531658	2.71095	7.0229e-10	1.35299e-08	Cerebellum
Astroependymal NN	Astroependymal NN	Lrrc36	0.140062	0.0290732	4.81755	7.9535e-10	1.5243e-08	Cerebellum
Astroependymal NN	Astroependymal NN	Fam83b	0.23928	0.0492298	4.86046	8.45958e-10	1.61541e-08	Cerebellum
Astroependymal NN	Astroependymal NN	Gm20743	1.12887	0.416937	2.70753	8.82856e-10	1.6829e-08	Cerebellum
Astroependymal NN	Astroependymal NN	Ammecr1l	3.19332	1.35315	2.35992	1.21668e-09	2.28833e-08	Cerebellum
Astroependymal NN	Astroependymal NN	Slc22a3	1.95145	0.571962	3.41185	1.2807e-09	2.40304e-08	Cerebellum
Astroependymal NN	Astroependymal NN	Gm49164	1.0577	0.305204	3.46554	1.51755e-09	2.82668e-08	Cerebellum
Astroependymal NN	Astroependymal NN	Enox2	1.40397	0.663043	2.11747	1.60824e-09	2.98689e-08	Cerebellum
Astroependymal NN	Astroependymal NN	Astn2	9.79037	4.67973	2.09208	2.88714e-09	5.21506e-08	Cerebellum
Astroependymal NN	Astroependymal NN	Rerg	0.723384	0.23682	3.05457	3.73114e-09	6.66207e-08	Cerebellum
Astroependymal NN	Astroependymal NN	Pde10a	5.54502	2.23643	2.47941	4.65309e-09	8.21758e-08	Cerebellum
Astroependymal NN	Astroependymal NN	Efna5	7.54366	3.38486	2.22865	4.7484e-09	8.37949e-08	Cerebellum
Astroependymal NN	Astroependymal NN	Rad54b	0.067019	0.00725546	9.23703	4.90384e-09	8.64257e-08	Cerebellum
Astroependymal NN	Astroependymal NN	Ppargc1a	3.98314	1.74825	2.27835	5.28523e-09	9.28331e-08	Cerebellum
Astroependymal NN	Astroependymal NN	Lratd2	1.1971	0.449001	2.66613	5.57479e-09	9.77025e-08	Cerebellum
Astroependymal NN	Astroependymal NN	Btbd3	3.06303	1.50243	2.03872	8.45465e-09	1.45277e-07	Cerebellum
Astroependymal NN	Astroependymal NN	Pex5l	9.2214	3.1872	2.89326	9.7359e-09	1.66185e-07	Cerebellum
Astroependymal NN	Astroependymal NN	Itih5	16.945	6.26069	2.70658	1.05365e-08	1.7916e-07	Cerebellum
Astroependymal NN	Astroependymal NN	Olfml3	8.81925	2.98338	2.95613	1.17617e-08	1.98916e-07	Cerebellum
Astroependymal NN	Astroependymal NN	Gm12406	0.120237	0.0216452	5.55491	1.18574e-08	2.00476e-07	Cerebellum
Astroependymal NN	Astroependymal NN	Reln	7.82157	3.0203	2.58967	1.44387e-08	2.41963e-07	Cerebellum
Astroependymal NN	Astroependymal NN	Wnt5b	3.32943	1.17798	2.82639	1.47376e-08	2.46682e-07	Cerebellum
Astroependymal NN	Astroependymal NN	Lpl	0.422899	0.0941536	4.49159	1.50717e-08	2.52019e-07	Cerebellum
Astroependymal NN	Astroependymal NN	Fzd4	5.40442	2.06647	2.61529	1.73255e-08	2.87811e-07	Cerebellum
Astroependymal NN	Astroependymal NN	Col27a1	0.446259	0.150863	2.95803	1.75449e-08	2.91237e-07	Cerebellum
Astroependymal NN	Astroependymal NN	Shisa9	9.78768	4.08394	2.39663	1.82093e-08	3.01663e-07	Cerebellum
Astroependymal NN	Astroependymal NN	Wif1	22.8387	7.96127	2.86873	2.3627e-08	3.85828e-07	Cerebellum
Astroependymal NN	Astroependymal NN	Itga6	3.07181	1.22959	2.49824	2.82016e-08	4.55902e-07	Cerebellum
Astroependymal NN	Astroependymal NN	Meis2	4.132	1.72065	2.40142	3.02923e-08	4.8808e-07	Cerebellum
Astroependymal NN	Astroependymal NN	Nmnat2	3.77012	1.74831	2.15644	3.36389e-08	5.39025e-07	Cerebellum
Astroependymal NN	Astroependymal NN	Rasd1	0.352085	0.13374	2.63261	3.47482e-08	5.55659e-07	Cerebellum
Astroependymal NN	Astroependymal NN	Ryr2	4.65228	2.03596	2.28505	3.77705e-08	6.01597e-07	Cerebellum
Astroependymal NN	Astroependymal NN	Trf	7.43723	2.97039	2.50379	3.83363e-08	6.10152e-07	Cerebellum
Astroependymal NN	Astroependymal NN	Fbxo2	8.72476	3.1835	2.74062	4.15165e-08	6.58044e-07	Cerebellum
Astroependymal NN	Astroependymal NN	Garem1	3.15431	1.38622	2.27548	4.24936e-08	6.72726e-07	Cerebellum
Astroependymal NN	Astroependymal NN	Dach2	1.48617	0.593923	2.50229	4.44172e-08	7.01758e-07	Cerebellum
Astroependymal NN	Astroependymal NN	Aldh1a2	5.11406	2.00859	2.54609	4.57868e-08	7.22042e-07	Cerebellum
Astroependymal NN	Astroependymal NN	Chad	0.32806	0.0929388	3.52986	4.66699e-08	7.35356e-07	Cerebellum
Astroependymal NN	Astroependymal NN	Igfbp5	95.9184	37.05	2.58889	5.23316e-08	8.19482e-07	Cerebellum
Astroependymal NN	Astroependymal NN	Pcdhb13	0.210789	0.0641405	3.28637	5.39966e-08	8.43861e-07	Cerebellum
Astroependymal NN	Astroependymal NN	Dach1	3.32727	1.5505	2.14594	5.84265e-08	9.08918e-07	Cerebellum
Astroependymal NN	Astroependymal NN	Ptger3	0.077573	0.0130634	5.93821	5.86212e-08	9.11733e-07	Cerebellum
Astroependymal NN	Astroependymal NN	Isca1	0.68291	0.340307	2.00675	6.20882e-08	9.63031e-07	Cerebellum
Astroependymal NN	Astroependymal NN	Avil	1.25186	0.496089	2.52345	6.4976e-08	1.00547e-06	Cerebellum
Astroependymal NN	Astroependymal NN	Tmtc4	2.69161	1.10825	2.4287	7.18087e-08	1.10428e-06	Cerebellum
Astroependymal NN	Astroependymal NN	Ccbe1	0.415784	0.141002	2.94879	7.27634e-08	1.11809e-06	Cerebellum
Astroependymal NN	Astroependymal NN	Igfbp4	4.68331	1.77537	2.63794	7.70518e-08	1.17982e-06	Cerebellum
Astroependymal NN	Astroependymal NN	Efnb2	3.44007	1.58721	2.16737	9.61598e-08	1.45391e-06	Cerebellum
Astroependymal NN	Astroependymal NN	Pax2	0.921075	0.211067	4.36389	9.70216e-08	1.46627e-06	Cerebellum
Astroependymal NN	Astroependymal NN	Meis1	6.56316	2.97625	2.20518	9.7805e-08	1.47731e-06	Cerebellum
Astroependymal NN	Astroependymal NN	Wt1	9.31027	3.41211	2.7286	9.9904e-08	1.50721e-06	Cerebellum
Astroependymal NN	Astroependymal NN	Atp1a1	16.6921	7.65723	2.17991	1.00762e-07	1.51938e-06	Cerebellum
Astroependymal NN	Astroependymal NN	Hoxb3os	1.14651	0.447115	2.56425	1.02201e-07	1.53959e-06	Cerebellum
Astroependymal NN	Astroependymal NN	Pla2g7	22.429	10.3832	2.16012	1.06406e-07	1.59949e-06	Cerebellum
Astroependymal NN	Astroependymal NN	Col4a5	2.01287	0.930484	2.16325	1.1342e-07	1.69886e-06	Cerebellum
Astroependymal NN	Astroependymal NN	Gng2	0.746855	0.360849	2.06972	1.18796e-07	1.77553e-06	Cerebellum
Astroependymal NN	Astroependymal NN	Gm12326	0.989179	0.391412	2.52721	1.20602e-07	1.80034e-06	Cerebellum
Astroependymal NN	Astroependymal NN	Tshz2	8.53381	3.81388	2.23757	1.27176e-07	1.89202e-06	Cerebellum
Astroependymal NN	Astroependymal NN	Apobec4	0.132279	0.0359708	3.67741	1.4493e-07	2.14088e-06	Cerebellum
Astroependymal NN	Astroependymal NN	Brinp2	1.40489	0.546642	2.57003	1.54326e-07	2.27164e-06	Cerebellum
Astroependymal NN	Astroependymal NN	Arhgap28	0.771657	0.304521	2.534	1.54522e-07	2.27439e-06	Cerebellum
Astroependymal NN	Astroependymal NN	Rftn1	2.05851	0.784157	2.62512	1.5523e-07	2.28425e-06	Cerebellum
Astroependymal NN	Astroependymal NN	Sncg	3.75148	1.27644	2.93901	1.55591e-07	2.28944e-06	Cerebellum
Astroependymal NN	Astroependymal NN	Hunk	0.998493	0.432715	2.30751	1.57797e-07	2.32009e-06	Cerebellum
Astroependymal NN	Astroependymal NN	Acsf2	10.6334	4.20476	2.52889	1.58262e-07	2.32686e-06	Cerebellum
Astroependymal NN	Astroependymal NN	Crtac1	0.364011	0.13875	2.6235	1.6575e-07	2.43009e-06	Cerebellum
Astroependymal NN	Astroependymal NN	Col11a1	1.28872	0.578684	2.22699	1.77752e-07	2.59531e-06	Cerebellum
Astroependymal NN	Astroependymal NN	Tmem132c	0.542567	0.236926	2.29003	1.904e-07	2.76908e-06	Cerebellum
Astroependymal NN	Astroependymal NN	Fah	0.239478	0.0810804	2.95359	2.13919e-07	3.09316e-06	Cerebellum
Astroependymal NN	Astroependymal NN	Trp53cor1	0.901174	0.40886	2.20412	2.14675e-07	3.10343e-06	Cerebellum
Astroependymal NN	Astroependymal NN	Zfp536	5.92232	2.96074	2.00028	2.20715e-07	3.18649e-06	Cerebellum
Astroependymal NN	Astroependymal NN	Cntnap3	0.381788	0.103763	3.67944	2.22428e-07	3.20938e-06	Cerebellum
Astroependymal NN	Astroependymal NN	Wnt8b	0.250752	0.0420079	5.96917	2.44573e-07	3.50793e-06	Cerebellum
Astroependymal NN	Astroependymal NN	Gm49937	0.0482488	0.00669576	7.20587	2.50227e-07	3.58371e-06	Cerebellum
Astroependymal NN	Astroependymal NN	Matn2	0.842313	0.377203	2.23305	2.51133e-07	3.59599e-06	Cerebellum
Astroependymal NN	Astroependymal NN	Gm29539	0.113581	0.029075	3.90649	2.564e-07	3.66687e-06	Cerebellum
Astroependymal NN	Astroependymal NN	Wt1os	3.17995	1.18507	2.68334	2.94083e-07	4.17441e-06	Cerebellum
Astroependymal NN	Astroependymal NN	Shisa8	1.19026	0.452931	2.62792	2.97928e-07	4.22662e-06	Cerebellum
Astroependymal NN	Astroependymal NN	Mgmt	0.334562	0.14463	2.31323	3.67202e-07	5.14408e-06	Cerebellum
Astroependymal NN	Astroependymal NN	Ar	1.48939	0.56616	2.6307	3.69498e-07	5.17448e-06	Cerebellum
Astroependymal NN	Astroependymal NN	8430419K02Rik	1.46303	0.594331	2.46164	4.08742e-07	5.69161e-06	Cerebellum
Astroependymal NN	Astroependymal NN	Gm34455	2.81016	0.935485	3.00397	4.76721e-07	6.57866e-06	Cerebellum
Astroependymal NN	Astroependymal NN	Gm6209	3.08468	0.991447	3.11129	5.39964e-07	7.39852e-06	Cerebellum
Astroependymal NN	Astroependymal NN	Mcf2l	0.594782	0.290057	2.05057	5.4036e-07	7.40279e-06	Cerebellum
Astroependymal NN	Astroependymal NN	Abcc12	0.407389	0.126794	3.21299	5.46812e-07	7.48674e-06	Cerebellum
Astroependymal NN	Astroependymal NN	Enpep	1.77871	0.700071	2.54075	5.58982e-07	7.64116e-06	Cerebellum
Astroependymal NN	Astroependymal NN	Olfr1512	0.047488	0.00707081	6.71607	6.24593e-07	8.48256e-06	Cerebellum
Astroependymal NN	Astroependymal NN	Rsad1	4.28765	1.58844	2.69927	6.35729e-07	8.62453e-06	Cerebellum
Astroependymal NN	Astroependymal NN	Dgkh	0.496891	0.228369	2.17582	6.53706e-07	8.85325e-06	Cerebellum
Astroependymal NN	Astroependymal NN	Dkk3	12.5456	5.36133	2.34002	7.50535e-07	1.00828e-05	Cerebellum
Astroependymal NN	Astroependymal NN	Heg1	3.45045	1.69789	2.0322	7.61612e-07	1.0221e-05	Cerebellum
Astroependymal NN	Astroependymal NN	Slc7a8	3.61449	1.48737	2.43012	7.75503e-07	1.03977e-05	Cerebellum
Astroependymal NN	Astroependymal NN	Tmem150c	1.6865	0.632798	2.66514	8.50629e-07	1.13451e-05	Cerebellum
Astroependymal NN	Astroependymal NN	Dusp15	0.549474	0.226912	2.42152	8.57155e-07	1.14275e-05	Cerebellum
Astroependymal NN	Astroependymal NN	Gm37679	2.21331	0.804528	2.75106	9.93684e-07	1.31183e-05	Cerebellum
Astroependymal NN	Astroependymal NN	P3h2	0.361854	0.135576	2.66902	1.02698e-06	1.35276e-05	Cerebellum
Astroependymal NN	Astroependymal NN	3100003L05Rik	7.78022	3.1488	2.47085	1.08785e-06	1.42822e-05	Cerebellum
Astroependymal NN	Astroependymal NN	Sox11	0.557171	0.256528	2.17197	1.09866e-06	1.44092e-05	Cerebellum
Astroependymal NN	Astroependymal NN	Pcdh10	2.18017	1.08822	2.00342	1.11378e-06	1.45916e-05	Cerebellum
Astroependymal NN	Astroependymal NN	Minar2	1.02865	0.475384	2.16382	1.30389e-06	1.68975e-05	Cerebellum
Astroependymal NN	Astroependymal NN	Gm47450	0.047488	0.00822891	5.77088	1.70074e-06	2.16826e-05	Cerebellum
Astroependymal NN	Astroependymal NN	Ptgdr	1.52833	0.404368	3.77956	1.81471e-06	2.30293e-05	Cerebellum
Astroependymal NN	Astroependymal NN	Dqx1	0.064267	0.0134993	4.76075	1.86004e-06	2.3573e-05	Cerebellum
Astroependymal NN	Astroependymal NN	Gatm	19.9698	8.11269	2.46155	1.86645e-06	2.36514e-05	Cerebellum
Astroependymal NN	Astroependymal NN	Shq1	0.153054	0.0469479	3.26009	2.03242e-06	2.56014e-05	Cerebellum
Astroependymal NN	Astroependymal NN	Enkd1	0.15161	0.0505997	2.99626	2.11478e-06	2.65686e-05	Cerebellum
Astroependymal NN	Astroependymal NN	Ephb1	0.954117	0.435844	2.18912	2.26596e-06	2.83399e-05	Cerebellum
Astroependymal NN	Astroependymal NN	Mycbpap	1.02477	0.382042	2.68234	2.27745e-06	2.84763e-05	Cerebellum
Astroependymal NN	Astroependymal NN	Shroom3	9.49662	4.42736	2.14499	2.55607e-06	3.17156e-05	Cerebellum
Astroependymal NN	Astroependymal NN	Hoxa3	0.48328	0.199456	2.42299	2.56344e-06	3.17967e-05	Cerebellum
Astroependymal NN	Astroependymal NN	Prokr2	10.9417	5.20656	2.10152	2.56467e-06	3.18112e-05	Cerebellum
Astroependymal NN	Astroependymal NN	Tmem100	0.768492	0.285477	2.69196	2.63832e-06	3.26613e-05	Cerebellum
Astroependymal NN	Astroependymal NN	Zfp189	0.153276	0.0440775	3.47742	2.78301e-06	3.43125e-05	Cerebellum
Astroependymal NN	Astroependymal NN	Hoxa5	0.192876	0.0668499	2.88521	2.78437e-06	3.43285e-05	Cerebellum
Astroependymal NN	Astroependymal NN	2700069I18Rik	1.3264	0.646642	2.05122	2.98155e-06	3.65694e-05	Cerebellum
Astroependymal NN	Astroependymal NN	Slc43a2	4.52078	2.16238	2.09065	2.99557e-06	3.6726e-05	Cerebellum
Astroependymal NN	Astroependymal NN	Ptpre	0.516673	0.225909	2.28708	3.01029e-06	3.68945e-05	Cerebellum
Astroependymal NN	Astroependymal NN	Lyplal1	0.321844	0.151727	2.1212	3.2479e-06	3.96165e-05	Cerebellum
Astroependymal NN	Astroependymal NN	2310014F06Rik	0.671896	0.299223	2.24547	3.30031e-06	4.0205e-05	Cerebellum
Astroependymal NN	Astroependymal NN	B230312C02Rik	0.177195	0.0604947	2.92911	3.30607e-06	4.02714e-05	Cerebellum
Astroependymal NN	Astroependymal NN	9130023H24Rik	0.182283	0.0637823	2.85789	3.66365e-06	4.42937e-05	Cerebellum
Astroependymal NN	Astroependymal NN	Gm38560	0.0773681	0.0203461	3.8026	3.91433e-06	4.71098e-05	Cerebellum
Astroependymal NN	Astroependymal NN	Cpne8	1.72102	0.843647	2.03998	3.97526e-06	4.77825e-05	Cerebellum
Astroependymal NN	Astroependymal NN	Tbc1d10a	0.534545	0.256235	2.08615	4.1713e-06	4.99332e-05	Cerebellum
Astroependymal NN	Astroependymal NN	Myo1h	0.2421	0.0390586	6.19839	4.99862e-06	5.91418e-05	Cerebellum
Astroependymal NN	Astroependymal NN	Tgfb2	6.79939	3.09537	2.19663	5.69681e-06	6.67936e-05	Cerebellum
Astroependymal NN	Astroependymal NN	Rgs2	2.67099	1.3256	2.01492	6.30213e-06	7.33675e-05	Cerebellum
Astroependymal NN	Astroependymal NN	Ecm2	6.03279	2.83646	2.12687	6.35477e-06	7.39349e-05	Cerebellum
Astroependymal NN	Astroependymal NN	Cxcr4	0.226577	0.0971615	2.33196	6.59213e-06	7.65003e-05	Cerebellum
Astroependymal NN	Astroependymal NN	AC106834.1	0.221283	0.0842352	2.62696	6.96114e-06	8.04975e-05	Cerebellum
Astroependymal NN	Astroependymal NN	Msra	0.831882	0.398917	2.08535	7.3974e-06	8.5199e-05	Cerebellum
Astroependymal NN	Astroependymal NN	Gm13266	0.941354	0.441071	2.13424	7.46351e-06	8.59026e-05	Cerebellum
Astroependymal NN	Astroependymal NN	Plagl1	1.31111	0.645756	2.03035	7.89234e-06	9.04637e-05	Cerebellum
Astroependymal NN	Astroependymal NN	Grm8	18.6224	9.10243	2.04587	8.31985e-06	9.49947e-05	Cerebellum
Astroependymal NN	Astroependymal NN	C1qb	0.0228775	0.00157734	14.5038	9.1892e-06	0.000104172	Cerebellum
Astroependymal NN	Astroependymal NN	Abca8b	0.320467	0.155714	2.05805	1.11228e-05	0.000124334	Cerebellum
Astroependymal NN	Astroependymal NN	Nrp2	4.59448	2.05195	2.23908	1.20502e-05	0.000133937	Cerebellum
Astroependymal NN	Astroependymal NN	Tmem132b	0.758806	0.369765	2.05213	1.22185e-05	0.000135668	Cerebellum
Astroependymal NN	Astroependymal NN	Adamts12	0.783394	0.344807	2.27198	1.23272e-05	0.000136789	Cerebellum
Astroependymal NN	Astroependymal NN	Gsta3	0.382702	0.146602	2.61047	1.27821e-05	0.000141406	Cerebellum
Astroependymal NN	Astroependymal NN	Dnah7c	0.409938	0.195651	2.09525	1.33487e-05	0.000147126	Cerebellum
Astroependymal NN	Astroependymal NN	Mettl24	0.785214	0.387867	2.02444	1.405e-05	0.000154144	Cerebellum
Astroependymal NN	Astroependymal NN	Gpr176	0.271539	0.107342	2.52967	1.44704e-05	0.000158383	Cerebellum
Astroependymal NN	Astroependymal NN	Dctd	0.102259	0.0388224	2.63403	1.50372e-05	0.00016405	Cerebellum
Astroependymal NN	Astroependymal NN	Cdon	3.62086	1.78876	2.02423	1.55672e-05	0.000169392	Cerebellum
Astroependymal NN	Astroependymal NN	Dpysl5	0.262838	0.129814	2.02473	1.58598e-05	0.000172337	Cerebellum
Astroependymal NN	Astroependymal NN	Tex14	1.95275	0.78897	2.47506	1.62725e-05	0.000176432	Cerebellum
Astroependymal NN	Astroependymal NN	Gm5544	0.110026	0.0404783	2.71814	1.8061e-05	0.000194208	Cerebellum
Astroependymal NN	Astroependymal NN	Gm26533	0.201821	0.0926131	2.17918	2.02586e-05	0.000215975	Cerebellum
Astroependymal NN	Astroependymal NN	Bfsp1	0.0632301	0.0178699	3.53835	2.48345e-05	0.000260453	Cerebellum
Astroependymal NN	Astroependymal NN	Togaram2	0.443991	0.204788	2.16805	2.52301e-05	0.000264289	Cerebellum
Astroependymal NN	Astroependymal NN	Bc1	0.185012	0.0758527	2.4391	2.68044e-05	0.000279335	Cerebellum
Astroependymal NN	Astroependymal NN	Gbp6	0.221039	0.0990701	2.23114	2.92482e-05	0.000302687	Cerebellum
Astroependymal NN	Astroependymal NN	2810429I04Rik	0.0701148	0.0215643	3.25143	2.92744e-05	0.000302941	Cerebellum
Astroependymal NN	Astroependymal NN	Sel1l3	0.515363	0.256768	2.00712	3.08225e-05	0.000317519	Cerebellum
Astroependymal NN	Astroependymal NN	Gm4189	0.0713862	0.0238886	2.98829	3.28667e-05	0.000336871	Cerebellum
Astroependymal NN	Astroependymal NN	Ucp3	0.0550717	0.0178467	3.08582	3.67637e-05	0.000373347	Cerebellum
Astroependymal NN	Astroependymal NN	Lyn	1.83553	0.839572	2.18627	3.76808e-05	0.000381717	Cerebellum
Astroependymal NN	Astroependymal NN	Gm36756	0.0494424	0.0139728	3.53849	3.97482e-05	0.00040078	Cerebellum
Astroependymal NN	Astroependymal NN	Col4a6	0.895786	0.443416	2.02019	4.12893e-05	0.000414979	Cerebellum
Astroependymal NN	Astroependymal NN	Gm20758	0.0557756	0.00906716	6.15138	4.18402e-05	0.000420117	Cerebellum
Astroependymal NN	Astroependymal NN	Gm9934	0.117145	0.035494	3.30042	4.38206e-05	0.00043837	Cerebellum
Astroependymal NN	Astroependymal NN	Rbpms	0.984058	0.469227	2.09719	4.51088e-05	0.00045006	Cerebellum
Astroependymal NN	Astroependymal NN	Galnt15	0.365398	0.171456	2.13114	4.83728e-05	0.000479767	Cerebellum
Astroependymal NN	Astroependymal NN	Grm4	0.231854	0.105693	2.19366	5.24983e-05	0.000517235	Cerebellum
Astroependymal NN	Astroependymal NN	Gpx3	3.92385	1.73611	2.26014	5.40549e-05	0.000531191	Cerebellum
Astroependymal NN	Astroependymal NN	Ptprq	0.0567064	0.0154913	3.66053	6.51028e-05	0.000629606	Cerebellum
Astroependymal NN	Astroependymal NN	Rinl	0.112375	0.0526287	2.13524	7.04875e-05	0.000677067	Cerebellum
Astroependymal NN	Astroependymal NN	Olfr287	0.275503	0.108415	2.54119	7.53408e-05	0.000719274	Cerebellum
Astroependymal NN	Astroependymal NN	2900060B14Rik	0.349197	0.147172	2.37272	8.2489e-05	0.000781696	Cerebellum
Astroependymal NN	Astroependymal NN	Iqch	0.136136	0.045253	3.00834	8.25307e-05	0.00078205	Cerebellum
Astroependymal NN	Astroependymal NN	Cyp1b1	2.35263	1.10388	2.13123	8.3148e-05	0.000787478	Cerebellum
Astroependymal NN	Astroependymal NN	Agrp	0.130098	0.0529535	2.45684	8.80397e-05	0.000829779	Cerebellum
Astroependymal NN	Astroependymal NN	Nuak2	0.192769	0.0865014	2.2285	9.23063e-05	0.000866163	Cerebellum
Astroependymal NN	Astroependymal NN	Clp1	0.248898	0.0753494	3.30325	9.44874e-05	0.000884908	Cerebellum
Astroependymal NN	Astroependymal NN	Gm9828	0.241881	0.112998	2.14059	9.66842e-05	0.000903712	Cerebellum
Astroependymal NN	Astroependymal NN	Gm7467	0.0906869	0.0411109	2.20591	0.00010683	0.000989438	Cerebellum
Astroependymal NN	Astroependymal NN	Rho	0.0502875	0.00976434	5.15012	0.000122441	0.00111988	Cerebellum
Astroependymal NN	Astroependymal NN	Gm16189	0.0851865	0.0342156	2.48969	0.00013055	0.00118688	Cerebellum
Astroependymal NN	Astroependymal NN	Vps25	0.0766003	0.0293241	2.61219	0.000137899	0.00124748	Cerebellum
Astroependymal NN	Astroependymal NN	Gm48619	0.0555379	0.0105939	5.24243	0.000139211	0.00125834	Cerebellum
Astroependymal NN	Astroependymal NN	Adam2	0.155339	0.0730872	2.12539	0.000140104	0.0012656	Cerebellum
Astroependymal NN	Astroependymal NN	Rad18	0.176048	0.0601124	2.92864	0.00014786	0.00132921	Cerebellum
Astroependymal NN	Astroependymal NN	Npl	0.441219	0.191834	2.3	0.000151047	0.00135497	Cerebellum
Astroependymal NN	Astroependymal NN	Gm48094	0.0360495	0.0108734	3.31539	0.000153074	0.00137139	Cerebellum
Astroependymal NN	Astroependymal NN	Gm35835	0.0648468	0.0242213	2.67726	0.000159432	0.0014228	Cerebellum
Astroependymal NN	Astroependymal NN	Gm10550	0.060343	0.026143	2.30819	0.00016785	0.00149068	Cerebellum
Astroependymal NN	Astroependymal NN	4921511I17Rik	0.052628	0.0171445	3.06967	0.000177018	0.0015636	Cerebellum
Astroependymal NN	Astroependymal NN	Gm11290	0.458805	0.215171	2.13228	0.000179018	0.00157964	Cerebellum
Astroependymal NN	Astroependymal NN	C77080	3.7031	1.60717	2.30411	0.000182728	0.00160876	Cerebellum
Astroependymal NN	Astroependymal NN	Alk	7.6844	3.73916	2.05512	0.000201165	0.0017551	Cerebellum
Astroependymal NN	Astroependymal NN	Cip2a	0.0723456	0.0217502	3.32621	0.000220658	0.00190812	Cerebellum
Astroependymal NN	Astroependymal NN	Gm43696	0.153172	0.0679172	2.25528	0.000223448	0.00192998	Cerebellum
Astroependymal NN	Astroependymal NN	Gm12592	0.343301	0.170457	2.014	0.000231265	0.00199111	Cerebellum
Astroependymal NN	Astroependymal NN	Cxcl10	0.0157853	0.00305762	5.16262	0.000238956	0.00205111	Cerebellum
Astroependymal NN	Astroependymal NN	Ctss	0.0890228	0.0148682	5.98747	0.000240483	0.00206309	Cerebellum
Astroependymal NN	Astroependymal NN	C1qc	0.122095	0.0115397	10.5804	0.000241348	0.00206977	Cerebellum
Astroependymal NN	Astroependymal NN	Gm49312	0.0557756	0.0136423	4.08843	0.000254658	0.00217251	Cerebellum
Astroependymal NN	Astroependymal NN	Taf1c	0.140334	0.0664766	2.11103	0.000261307	0.00222298	Cerebellum
Astroependymal NN	Astroependymal NN	Hsf3	0.0381877	0.0126794	3.01178	0.000283108	0.00238877	Cerebellum
Astroependymal NN	Astroependymal NN	Gm15943	0.0228775	0.00468697	4.88108	0.000307652	0.00257564	Cerebellum
Astroependymal NN	Astroependymal NN	Riox2	0.218275	0.103767	2.10351	0.00030954	0.00258981	Cerebellum
Astroependymal NN	Astroependymal NN	Epb41l4a	0.513337	0.207259	2.47679	0.00032011	0.00266912	Cerebellum
Astroependymal NN	Astroependymal NN	Gja5	0.0785602	0.0137129	5.72893	0.000347641	0.00287407	Cerebellum
Astroependymal NN	Astroependymal NN	Spata2l	0.0495307	0.0193724	2.55677	0.00036725	0.00301804	Cerebellum
Astroependymal NN	Astroependymal NN	AC166172.1	0.204824	0.0825465	2.48131	0.000397336	0.00323846	Cerebellum
Astroependymal NN	Astroependymal NN	Tgds	0.15295	0.0760288	2.01174	0.000400792	0.00326362	Cerebellum
Astroependymal NN	Astroependymal NN	S100a2	0.347279	0.127436	2.72513	0.000457589	0.00367365	Cerebellum
Astroependymal NN	Astroependymal NN	Gm36723	0.0751388	0.0211968	3.54482	0.000468005	0.003749	Cerebellum
Astroependymal NN	Astroependymal NN	Gm14443	0.0720978	0.0329531	2.18789	0.000475703	0.00380497	Cerebellum
Astroependymal NN	Astroependymal NN	Vcpkmt	0.107697	0.0534542	2.01475	0.000496644	0.00395436	Cerebellum
Astroependymal NN	Astroependymal NN	Nexn	0.275533	0.0832857	3.30829	0.000506382	0.00402279	Cerebellum
Astroependymal NN	Astroependymal NN	Gm765	0.0766381	0.0299299	2.56058	0.000516697	0.0040967	Cerebellum
Astroependymal NN	Astroependymal NN	Nat8f3	0.311264	0.145515	2.13906	0.000536359	0.00423753	Cerebellum
Astroependymal NN	Astroependymal NN	Gm29570	0.0657506	0.022733	2.8923	0.00060335	0.00470518	Cerebellum
Astroependymal NN	Astroependymal NN	Fshr	0.0274181	0.00981662	2.79303	0.000610218	0.00475322	Cerebellum
Astroependymal NN	Astroependymal NN	Tsen54	0.0696513	0.0277061	2.51394	0.000633744	0.00491758	Cerebellum
Astroependymal NN	Astroependymal NN	Nnmt	0.175259	0.049673	3.52824	0.000682877	0.0052561	Cerebellum
Astroependymal NN	Astroependymal NN	Ccdc153	0.103656	0.0432067	2.39906	0.000702151	0.00538929	Cerebellum
Astroependymal NN	Astroependymal NN	Sox6os	0.0246297	0.00558452	4.41035	0.000773652	0.00588052	Cerebellum
Astroependymal NN	Astroependymal NN	Pgap3	0.0941876	0.0422792	2.22775	0.000786406	0.00596542	Cerebellum
Astroependymal NN	Astroependymal NN	Sds	0.0387964	0.00697825	5.55962	0.000840384	0.00632956	Cerebellum
Astroependymal NN	Astroependymal NN	Gm32592	0.0638555	0.0302414	2.11153	0.000873524	0.00655332	Cerebellum
Astroependymal NN	Astroependymal NN	Gm32926	0.240998	0.0614442	3.92222	0.000874174	0.00655773	Cerebellum
Astroependymal NN	Astroependymal NN	Syne3	2.07507	0.791709	2.621	0.000978416	0.00724649	Cerebellum
Astroependymal NN	Astroependymal NN	Gm29650	0.04415	0.0184298	2.39558	0.00101978	0.0075166	Cerebellum
Astroependymal NN	Astroependymal NN	Aldh1b1	0.0432774	0.0148933	2.90583	0.00117216	0.00850237	Cerebellum
Astroependymal NN	Astroependymal NN	Tmem88b	0.159906	0.0670631	2.3844	0.0011777	0.00853799	Cerebellum
Endo NN	Astroependymal NN	Scn1b	0.527476	0.147671	3.57198	0.00078771	0.00597472	Cerebellum
Endo NN	Astroependymal NN	Bicc1	0.868449	0.0870258	9.97921	0.00106961	0.00784022	Cerebellum
Endo NN	Astroependymal NN	Gngt2	0.834031	0.213182	3.91229	0.00108474	0.00793743	Cerebellum
Endo NN	Astroependymal NN	Slit3	0.562868	0.0326217	17.2544	0.0013941	0.00991239	Cerebellum
VLMC NN	Astroependymal NN	Gm15563	0.116312	0.0488151	2.38271	0.000812687	0.00614319	Cerebellum
BAM NN	Bergmann NN	Scn8a	0.101193	0.0473115	2.13887	0.000690014	0.00530557	Cerebellum
BAM NN	Endo NN	Mgat3	0.0387981	0.015219	2.54932	0.000911175	0.00680347	Cerebellum
Endo NN	BAM NN	Pdgfa	1.80017	0.663794	2.71194	0	0	Cerebellum
Endo NN	BAM NN	Entpd1	3.85311	1.83154	2.10375	2.38221e-44	2.08159e-42	Cerebellum
Endo NN	BAM NN	Gulp1	4.00641	1.92578	2.08041	3.36312e-44	2.92523e-42	Cerebellum
Endo NN	BAM NN	Lama3	1.18011	0.396601	2.97555	8.93468e-42	7.34304e-40	Cerebellum
Endo NN	BAM NN	Cd9	0.988355	0.315465	3.13301	4.93033e-41	3.98175e-39	Cerebellum
Endo NN	BAM NN	Crispld1	1.79113	0.751616	2.38304	6.79181e-41	5.46017e-39	Cerebellum
Endo NN	BAM NN	Cp	6.33018	2.30544	2.74575	1.27391e-40	1.01705e-38	Cerebellum
Endo NN	BAM NN	S100a10	1.29273	0.500584	2.58243	2.32435e-40	1.84157e-38	Cerebellum
Endo NN	BAM NN	St8sia6	1.84078	0.910264	2.02225	4.46777e-40	3.51879e-38	Cerebellum
Endo NN	BAM NN	Mmrn2	2.76424	1.36744	2.02146	6.20411e-40	4.86754e-38	Cerebellum
Endo NN	BAM NN	Crip1	3.40649	1.6878	2.0183	1.26882e-39	9.87301e-38	Cerebellum
Endo NN	BAM NN	Gm16070	1.11802	0.430826	2.59507	3.94491e-39	3.0288e-37	Cerebellum
Endo NN	BAM NN	Me3	0.655751	0.26209	2.50201	4.21657e-39	3.23596e-37	Cerebellum
Endo NN	BAM NN	Coro2a	2.60807	0.899344	2.89997	6.79848e-39	5.19415e-37	Cerebellum
Endo NN	BAM NN	Ptprj	4.61691	1.83468	2.51647	2.08532e-38	1.57262e-36	Cerebellum
Endo NN	BAM NN	Pip5k1b	1.29626	0.600181	2.15979	2.63271e-38	1.97924e-36	Cerebellum
Endo NN	BAM NN	Sat1	1.74098	0.827324	2.10435	2.09171e-37	1.53196e-35	Cerebellum
Endo NN	BAM NN	Trim14	1.0324	0.401538	2.57111	3.74745e-37	2.72842e-35	Cerebellum
Endo NN	BAM NN	Nipal2	0.66404	0.224098	2.96317	5.07694e-36	3.5862e-34	Cerebellum
Endo NN	BAM NN	Edn3	2.84104	1.19723	2.37302	2.44785e-35	1.69591e-33	Cerebellum
Endo NN	BAM NN	Prss23	2.38073	0.949901	2.50629	1.11253e-34	7.56857e-33	Cerebellum
Endo NN	BAM NN	H2-K1	6.79697	3.12041	2.17823	1.70079e-34	1.15159e-32	Cerebellum
Endo NN	BAM NN	Gbp4	1.22851	0.541091	2.27043	2.02612e-34	1.36855e-32	Cerebellum
Endo NN	BAM NN	Ptprr	3.25065	1.30704	2.48703	3.95034e-33	2.57142e-31	Cerebellum
Endo NN	BAM NN	Jun	15.6396	7.68783	2.03433	7.43316e-33	4.79908e-31	Cerebellum
Endo NN	BAM NN	Rapgef5	4.24666	2.04097	2.08071	4.13567e-32	2.61043e-30	Cerebellum
Endo NN	BAM NN	Setbp1	0.822731	0.248172	3.31517	6.90319e-32	4.32336e-30	Cerebellum
Endo NN	BAM NN	Fchsd2	2.73348	1.19815	2.28142	9.28494e-32	5.79164e-30	Cerebellum
Endo NN	BAM NN	Eps8l2	2.40455	0.843028	2.85228	9.66768e-32	6.02273e-30	Cerebellum
Endo NN	BAM NN	Zfp36	4.4208	2.12076	2.08454	1.24031e-31	7.70241e-30	Cerebellum
Endo NN	BAM NN	Itprid2	2.5343	1.11614	2.2706	5.20251e-31	3.16635e-29	Cerebellum
Endo NN	BAM NN	Trpv4	0.795619	0.316097	2.51701	7.5896e-31	4.59232e-29	Cerebellum
Endo NN	BAM NN	Nhs	0.789237	0.343104	2.30028	1.35945e-30	8.14595e-29	Cerebellum
Endo NN	BAM NN	Rps6ka5	0.954547	0.434837	2.19518	6.52284e-30	3.81971e-28	Cerebellum
Endo NN	BAM NN	Gngt2	0.468544	0.220858	2.12147	1.28233e-29	7.43618e-28	Cerebellum
Endo NN	BAM NN	Cdk14	3.88748	1.66647	2.33276	1.49007e-29	8.62673e-28	Cerebellum
Endo NN	BAM NN	Myof	2.15006	0.6043	3.55793	5.62081e-29	3.19732e-27	Cerebellum
Endo NN	BAM NN	Cadps2	0.603419	0.234408	2.57423	1.37642e-28	7.7302e-27	Cerebellum
Endo NN	BAM NN	Pla2g4a	1.55497	0.507446	3.06432	2.11876e-28	1.1813e-26	Cerebellum
Endo NN	BAM NN	Edn1	3.21384	1.43916	2.23314	2.48665e-28	1.38192e-26	Cerebellum
Endo NN	BAM NN	Vcam1	5.58545	1.24179	4.4979	2.69866e-28	1.49786e-26	Cerebellum
Endo NN	BAM NN	Ssbp2	0.569076	0.242372	2.34794	4.87046e-28	2.67864e-26	Cerebellum
Endo NN	BAM NN	Npas2	0.32967	0.0989416	3.33197	5.88534e-28	3.22644e-26	Cerebellum
Endo NN	BAM NN	Atp9a	0.249553	0.123475	2.02108	6.6182e-28	3.62035e-26	Cerebellum
Endo NN	BAM NN	Acer3	0.545821	0.249407	2.18848	1.7488e-27	9.42179e-26	Cerebellum
Endo NN	BAM NN	Junb	5.69592	2.82014	2.01973	2.49837e-27	1.33895e-25	Cerebellum
Endo NN	BAM NN	Gadd45g	1.70515	0.68534	2.48803	4.20011e-27	2.23248e-25	Cerebellum
Endo NN	BAM NN	Ptn	18.6293	8.70928	2.13902	4.3217e-27	2.29619e-25	Cerebellum
Endo NN	BAM NN	Mylk	1.89447	0.751412	2.52122	5.13681e-27	2.723e-25	Cerebellum
Endo NN	BAM NN	Rasd1	1.26168	0.583572	2.16199	6.9764e-27	3.67979e-25	Cerebellum
Endo NN	BAM NN	Nr4a1	2.3485	1.03041	2.27918	8.6669e-27	4.55607e-25	Cerebellum
Endo NN	BAM NN	Pknox2	0.661443	0.218434	3.02812	9.5868e-27	5.0277e-25	Cerebellum
Endo NN	BAM NN	Usp53	4.8644	2.12039	2.2941	1.07608e-26	5.63279e-25	Cerebellum
Endo NN	BAM NN	Vwf	8.65111	2.70524	3.1979	1.34865e-26	7.03048e-25	Cerebellum
Endo NN	BAM NN	Cpq	1.15426	0.496915	2.32285	2.59578e-26	1.34015e-24	Cerebellum
Endo NN	BAM NN	Airn	0.983184	0.406253	2.42013	3.33057e-26	1.71218e-24	Cerebellum
Endo NN	BAM NN	Zeb2	0.813936	0.349168	2.33107	1.02351e-25	5.17296e-24	Cerebellum
Endo NN	BAM NN	Adarb1	0.792278	0.350876	2.258	1.41089e-25	7.09707e-24	Cerebellum
Endo NN	BAM NN	Nfkbiz	1.68273	0.760169	2.21363	4.6311e-25	2.27943e-23	Cerebellum
Endo NN	BAM NN	Vegfc	1.77386	0.493896	3.59157	6.64061e-25	3.25253e-23	Cerebellum
Endo NN	BAM NN	Rasgrf2	0.445425	0.165129	2.69744	2.161e-24	1.03439e-22	Cerebellum
Endo NN	BAM NN	Atf3	2.32951	0.946453	2.46131	2.16562e-24	1.03651e-22	Cerebellum
Endo NN	BAM NN	Cfh	6.97135	2.1955	3.17529	2.83057e-24	1.3499e-22	Cerebellum
Endo NN	BAM NN	Fign	0.256508	0.0875234	2.93073	3.13832e-24	1.49371e-22	Cerebellum
Endo NN	BAM NN	Sfxn1	0.359071	0.149972	2.39426	1.41563e-23	6.55733e-22	Cerebellum
Endo NN	BAM NN	Ppfia2	0.769646	0.255673	3.01027	2.56855e-23	1.17755e-21	Cerebellum
Endo NN	BAM NN	Plcg2	0.425153	0.125402	3.39033	2.59937e-23	1.19137e-21	Cerebellum
Endo NN	BAM NN	Tm4sf1	5.86304	2.74363	2.13697	4.17428e-23	1.89552e-21	Cerebellum
Endo NN	BAM NN	Amd1	0.996304	0.484548	2.05615	4.38633e-23	1.98926e-21	Cerebellum
Endo NN	BAM NN	Zc3h12b	0.464317	0.208608	2.22579	6.87514e-23	3.09051e-21	Cerebellum
Endo NN	BAM NN	B630019A10Rik	0.465851	0.224459	2.07544	1.4821e-22	6.56835e-21	Cerebellum
Endo NN	BAM NN	Snx24	0.626838	0.296702	2.11268	1.55733e-22	6.89423e-21	Cerebellum
Endo NN	BAM NN	Csf1	1.23381	0.510199	2.41829	1.60767e-22	7.10941e-21	Cerebellum
Endo NN	BAM NN	Jag1	1.57506	0.71915	2.19017	3.18602e-22	1.39244e-20	Cerebellum
Endo NN	BAM NN	Azin1	1.49181	0.697393	2.13913	1.41052e-21	5.98718e-20	Cerebellum
Endo NN	BAM NN	Wnt5a	2.17056	0.646475	3.35753	2.42648e-21	1.01944e-19	Cerebellum
Endo NN	BAM NN	Rbms3	1.20893	0.534019	2.26383	4.67424e-21	1.93834e-19	Cerebellum
Endo NN	BAM NN	Icam1	1.01595	0.353122	2.87705	8.65035e-21	3.55083e-19	Cerebellum
Endo NN	BAM NN	Chn2	9.1528	4.18124	2.18902	8.80853e-21	3.61464e-19	Cerebellum
Endo NN	BAM NN	Klf8	0.179255	0.0748187	2.39586	1.06319e-20	4.34609e-19	Cerebellum
Endo NN	BAM NN	Nr2f2	3.68274	1.16642	3.1573	1.17756e-20	4.80362e-19	Cerebellum
Endo NN	BAM NN	Il1r1	10.4586	2.61368	4.00147	1.32575e-20	5.39195e-19	Cerebellum
Endo NN	BAM NN	Fos	5.24508	2.1842	2.40138	1.75061e-20	7.07814e-19	Cerebellum
Endo NN	BAM NN	Epb41l4a	0.335392	0.109294	3.06872	2.04934e-20	8.26272e-19	Cerebellum
Endo NN	BAM NN	Frmd5	8.69841	3.32044	2.61966	2.64516e-20	1.06094e-18	Cerebellum
Endo NN	BAM NN	Smad6	1.75881	0.782088	2.24887	2.71188e-20	1.08671e-18	Cerebellum
Endo NN	BAM NN	Fmnl2	4.75332	2.3043	2.06281	2.9822e-20	1.19287e-18	Cerebellum
Endo NN	BAM NN	Tnik	1.19308	0.534481	2.23222	3.15716e-20	1.26086e-18	Cerebellum
Endo NN	BAM NN	Gm5127	2.90647	0.588316	4.94032	3.95832e-20	1.57454e-18	Cerebellum
Endo NN	BAM NN	Cysltr1	0.699419	0.16458	4.24973	5.94265e-20	2.34542e-18	Cerebellum
Endo NN	BAM NN	Ch25h	0.275039	0.0618916	4.44388	8.01996e-20	3.1447e-18	Cerebellum
Endo NN	BAM NN	Tspan18	0.35423	0.165856	2.13577	8.11698e-20	3.18204e-18	Cerebellum
Endo NN	BAM NN	Errfi1	0.378078	0.171566	2.20368	8.13264e-20	3.18794e-18	Cerebellum
Endo NN	BAM NN	Col5a2	0.464351	0.116694	3.97923	9.81032e-20	3.83115e-18	Cerebellum
Endo NN	BAM NN	Nampt	4.90955	2.45012	2.0038	1.31698e-19	5.11341e-18	Cerebellum
Endo NN	BAM NN	Lrrc32	0.500976	0.19546	2.56307	1.62004e-19	6.26715e-18	Cerebellum
Endo NN	BAM NN	Fmo1	1.45664	0.562246	2.59075	2.70261e-19	1.03324e-17	Cerebellum
Endo NN	BAM NN	Slit2	0.28638	0.100137	2.85989	3.74044e-19	1.41877e-17	Cerebellum
Endo NN	BAM NN	Egr1	2.81712	1.11633	2.52355	3.75118e-19	1.42274e-17	Cerebellum
Endo NN	BAM NN	Igfbp3	1.3705	0.494091	2.77378	3.7613e-19	1.42628e-17	Cerebellum
Endo NN	BAM NN	Samd5	0.342497	0.102232	3.35018	4.47042e-19	1.68854e-17	Cerebellum
Endo NN	BAM NN	Flrt2	4.18437	1.58769	2.63551	6.05255e-19	2.27206e-17	Cerebellum
Endo NN	BAM NN	Gpc4	0.147451	0.0561892	2.62419	7.19457e-19	2.68973e-17	Cerebellum
Endo NN	BAM NN	Tiam2	0.385959	0.140344	2.75009	7.70011e-19	2.87387e-17	Cerebellum
Endo NN	BAM NN	Nckap5	2.71604	0.727491	3.73344	7.87354e-19	2.93736e-17	Cerebellum
Endo NN	BAM NN	Sdk1	1.70308	0.562925	3.02542	9.41815e-19	3.50155e-17	Cerebellum
Endo NN	BAM NN	St6gal1	2.60187	1.29453	2.00989	2.02341e-18	7.37861e-17	Cerebellum
Endo NN	BAM NN	Wnt5b	0.246166	0.0754453	3.26284	2.34647e-18	8.52797e-17	Cerebellum
Endo NN	BAM NN	Emp1	0.954023	0.38378	2.48586	2.43032e-18	8.82305e-17	Cerebellum
Endo NN	BAM NN	Ctsc	1.92072	0.711068	2.70118	3.19686e-18	1.15326e-16	Cerebellum
Endo NN	BAM NN	Nrp2	2.6383	0.870737	3.02996	4.13591e-18	1.48224e-16	Cerebellum
Endo NN	BAM NN	Tmem252	1.40457	0.511691	2.74496	4.41173e-18	1.57853e-16	Cerebellum
Endo NN	BAM NN	Ifi27l2a	0.776925	0.28796	2.69803	5.06178e-18	1.80686e-16	Cerebellum
Endo NN	BAM NN	Adk	2.53279	1.20365	2.10425	5.26702e-18	1.8776e-16	Cerebellum
Endo NN	BAM NN	Sncaip	0.298179	0.114039	2.6147	7.49233e-18	2.65077e-16	Cerebellum
Endo NN	BAM NN	Ldb2	0.700198	0.211977	3.30319	9.97146e-18	3.50499e-16	Cerebellum
Endo NN	BAM NN	Ptpn3	0.107687	0.0451853	2.38322	1.11845e-17	3.91892e-16	Cerebellum
Endo NN	BAM NN	Kcnb1	0.314686	0.116882	2.69233	1.4448e-17	5.02822e-16	Cerebellum
Endo NN	BAM NN	Apba1	0.974662	0.477173	2.04258	1.5897e-17	5.51589e-16	Cerebellum
Endo NN	BAM NN	Sema3g	2.16474	0.890442	2.43109	2.01674e-17	6.95982e-16	Cerebellum
Endo NN	BAM NN	Fkbp5	1.37851	0.635619	2.16876	3.07471e-17	1.05024e-15	Cerebellum
Endo NN	BAM NN	Cacna1d	0.199735	0.0946905	2.10934	4.23161e-17	1.43332e-15	Cerebellum
Endo NN	BAM NN	Stmn2	1.43313	0.581652	2.46391	4.42919e-17	1.49833e-15	Cerebellum
Endo NN	BAM NN	Rbp1	1.13941	0.468994	2.42947	5.1899e-17	1.74776e-15	Cerebellum
Endo NN	BAM NN	Atp2b4	0.525373	0.166155	3.16195	7.05519e-17	2.3556e-15	Cerebellum
Endo NN	BAM NN	Nexmif	0.481658	0.174398	2.76183	9.39746e-17	3.11433e-15	Cerebellum
Endo NN	BAM NN	Alpl	1.94092	0.852641	2.27636	9.78974e-17	3.24089e-15	Cerebellum
Endo NN	BAM NN	Adgrg6	1.24604	0.247393	5.03669	1.13678e-16	3.74579e-15	Cerebellum
Endo NN	BAM NN	Smpd3	0.119905	0.0470116	2.55053	1.16771e-16	3.84554e-15	Cerebellum
Endo NN	BAM NN	Bmx	1.73219	0.547396	3.16442	1.27378e-16	4.18502e-15	Cerebellum
Endo NN	BAM NN	Fbln2	1.29922	0.413603	3.14122	1.32536e-16	4.35042e-15	Cerebellum
Endo NN	BAM NN	Bmp2	0.104029	0.0236391	4.40071	1.45176e-16	4.7568e-15	Cerebellum
Endo NN	BAM NN	Fstl1	0.432061	0.142773	3.02621	1.47103e-16	4.81786e-15	Cerebellum
Endo NN	BAM NN	Cmip	0.709753	0.294893	2.40682	2.13533e-16	6.92095e-15	Cerebellum
Endo NN	BAM NN	Nuak1	1.03419	0.376268	2.74854	2.15621e-16	6.98691e-15	Cerebellum
Endo NN	BAM NN	Col18a1	0.60292	0.178714	3.37367	2.21215e-16	7.16163e-15	Cerebellum
Endo NN	BAM NN	Gask1b	0.433167	0.190451	2.27442	2.36415e-16	7.64113e-15	Cerebellum
Endo NN	BAM NN	Egfl8	0.579832	0.189893	3.05347	2.57632e-16	8.30412e-15	Cerebellum
Endo NN	BAM NN	Ptgs2	1.24926	0.253159	4.93467	3.04948e-16	9.7847e-15	Cerebellum
Endo NN	BAM NN	Hist3h2ba	0.0591676	0.0293775	2.01405	3.11667e-16	9.99242e-15	Cerebellum
Endo NN	BAM NN	Slc38a5	1.74657	0.699349	2.49742	6.98231e-16	2.19188e-14	Cerebellum
Endo NN	BAM NN	Bicd1	0.147582	0.0658421	2.24145	7.12757e-16	2.23616e-14	Cerebellum
Endo NN	BAM NN	Gper1	0.376258	0.128475	2.92865	7.2079e-16	2.2603e-14	Cerebellum
Endo NN	BAM NN	Tmem100	0.713354	0.254947	2.79805	1.15183e-15	3.56109e-14	Cerebellum
Endo NN	BAM NN	Socs3	0.409121	0.204486	2.00073	1.46623e-15	4.50501e-14	Cerebellum
Endo NN	BAM NN	Prkca	0.271997	0.121146	2.2452	1.53304e-15	4.70376e-14	Cerebellum
Endo NN	BAM NN	Net1	8.15229	4.03692	2.01943	1.63181e-15	4.9961e-14	Cerebellum
Endo NN	BAM NN	Ccnd2	2.30733	0.956255	2.41288	1.97434e-15	6.01018e-14	Cerebellum
Endo NN	BAM NN	Rasd2	0.147575	0.0448075	3.29354	2.80409e-15	8.45749e-14	Cerebellum
Endo NN	BAM NN	Shtn1	0.249572	0.0924733	2.69886	2.86305e-15	8.62894e-14	Cerebellum
Endo NN	BAM NN	Col6a6	0.383517	0.0716362	5.35367	3.1785e-15	9.54985e-14	Cerebellum
Endo NN	BAM NN	Pak1	0.408953	0.183147	2.23292	3.42712e-15	1.02684e-13	Cerebellum
Endo NN	BAM NN	B130024G19Rik	0.134842	0.0370491	3.63956	4.62161e-15	1.37341e-13	Cerebellum
Endo NN	BAM NN	Tspan2	0.614035	0.252906	2.42792	7.29795e-15	2.13681e-13	Cerebellum
Endo NN	BAM NN	Rnd1	0.294543	0.116449	2.52936	8.87586e-15	2.58356e-13	Cerebellum
Endo NN	BAM NN	Timp2	0.82211	0.290355	2.8314	9.69421e-15	2.81482e-13	Cerebellum
Endo NN	BAM NN	Mannr	0.574854	0.231839	2.47954	1.12409e-14	3.2481e-13	Cerebellum
Endo NN	BAM NN	Gm33206	0.231285	0.0649996	3.55826	1.45242e-14	4.16756e-13	Cerebellum
Endo NN	BAM NN	Anxa1	0.129561	0.0526851	2.45916	2.54045e-14	7.15574e-13	Cerebellum
Endo NN	BAM NN	Susd4	0.128827	0.0538992	2.39015	4.14251e-14	1.148e-12	Cerebellum
Endo NN	BAM NN	Specc1	0.436212	0.176146	2.47642	4.48084e-14	1.23931e-12	Cerebellum
Endo NN	BAM NN	Atp8b1	0.193122	0.0508486	3.79798	4.59831e-14	1.27067e-12	Cerebellum
Endo NN	BAM NN	F5	0.413329	0.13915	2.97038	5.29964e-14	1.45689e-12	Cerebellum
Endo NN	BAM NN	Npnt	0.528899	0.149263	3.54341	6.33661e-14	1.73226e-12	Cerebellum
Endo NN	BAM NN	Epha3	0.161	0.0506005	3.1818	6.78877e-14	1.85092e-12	Cerebellum
Endo NN	BAM NN	Fam184a	0.0604659	0.0253049	2.38949	9.3831e-14	2.52723e-12	Cerebellum
Endo NN	BAM NN	Fam71a	0.182111	0.0617961	2.94697	9.92923e-14	2.67066e-12	Cerebellum
Endo NN	BAM NN	Scn4b	0.0761145	0.0269276	2.82664	1.27863e-13	3.41062e-12	Cerebellum
Endo NN	BAM NN	Wdr17	0.0840923	0.0334445	2.51438	1.81678e-13	4.78784e-12	Cerebellum
Endo NN	BAM NN	Gja4	0.27743	0.0975493	2.844	2.64345e-13	6.87729e-12	Cerebellum
Endo NN	BAM NN	Itga9	0.210348	0.0559066	3.76248	3.36233e-13	8.66937e-12	Cerebellum
Endo NN	BAM NN	Gkn3	4.3647	1.3228	3.29959	3.931e-13	1.00749e-11	Cerebellum
Endo NN	BAM NN	Dock7	0.166367	0.0799714	2.08033	5.97228e-13	1.51018e-11	Cerebellum
Endo NN	BAM NN	Tesk2	0.0874963	0.039708	2.20349	7.79361e-13	1.95434e-11	Cerebellum
Endo NN	BAM NN	Gda	0.177928	0.0767254	2.31902	1.08744e-12	2.69054e-11	Cerebellum
Endo NN	BAM NN	Gm26802	0.908005	0.442462	2.05216	1.13222e-12	2.7983e-11	Cerebellum
Endo NN	BAM NN	Cd24a	0.384164	0.147797	2.59927	1.22306e-12	3.01443e-11	Cerebellum
Endo NN	BAM NN	Arhgap28	0.16552	0.0712663	2.32256	1.32919e-12	3.26614e-11	Cerebellum
Endo NN	BAM NN	Kcnt2	0.14315	0.0417443	3.4292	1.68595e-12	4.10761e-11	Cerebellum
Endo NN	BAM NN	Aldh1a1	0.450041	0.17219	2.61363	1.95839e-12	4.74916e-11	Cerebellum
Endo NN	BAM NN	Dach2	0.183223	0.0545408	3.35937	3.56939e-12	8.47354e-11	Cerebellum
Endo NN	BAM NN	Fxyd6	0.406902	0.158084	2.57396	5.71259e-12	1.33271e-10	Cerebellum
Endo NN	BAM NN	Gcnt1	0.193016	0.0617509	3.12573	7.4423e-12	1.7185e-10	Cerebellum
Endo NN	BAM NN	Atp2a3	0.481781	0.197353	2.44121	7.78404e-12	1.79507e-10	Cerebellum
Endo NN	BAM NN	Col14a1	0.198188	0.0899084	2.20433	1.13069e-11	2.57051e-10	Cerebellum
Endo NN	BAM NN	Pcsk5	0.327248	0.0865281	3.78198	1.46355e-11	3.29477e-10	Cerebellum
Endo NN	BAM NN	Zfp382	0.061537	0.0300943	2.04481	1.58049e-11	3.54855e-10	Cerebellum
Endo NN	BAM NN	Eln	3.18848	0.85283	3.73871	1.81502e-11	4.05762e-10	Cerebellum
Endo NN	BAM NN	Rgs16	0.140442	0.0631615	2.22354	2.05353e-11	4.57291e-10	Cerebellum
Endo NN	BAM NN	Nos1	0.639309	0.191425	3.33974	2.73112e-11	6.01144e-10	Cerebellum
Endo NN	BAM NN	Mgp	7.69751	2.14157	3.59432	3.45981e-11	7.54045e-10	Cerebellum
Endo NN	BAM NN	Gm16083	0.114125	0.0418969	2.72396	3.72093e-11	8.08552e-10	Cerebellum
Endo NN	BAM NN	Prune2	0.163096	0.063831	2.55512	6.36338e-11	1.3529e-09	Cerebellum
Endo NN	BAM NN	Cyp2e1	0.212234	0.0728801	2.91209	7.06148e-11	1.49432e-09	Cerebellum
Endo NN	BAM NN	Gpc6	0.430778	0.178165	2.41786	7.21561e-11	1.52572e-09	Cerebellum
Endo NN	BAM NN	Cyp7b1	0.0978208	0.0332658	2.94059	8.72603e-11	1.83022e-09	Cerebellum
Endo NN	BAM NN	Ptgs1	0.0333377	0.0112456	2.96452	9.55038e-11	1.9954e-09	Cerebellum
Endo NN	BAM NN	Angpt1	0.154908	0.0420536	3.68359	1.009e-10	2.10441e-09	Cerebellum
Endo NN	BAM NN	Creb5	0.307289	0.138921	2.21197	1.04863e-10	2.18433e-09	Cerebellum
Endo NN	BAM NN	Dusp26	0.0529036	0.0258434	2.04708	1.0833e-10	2.25372e-09	Cerebellum
Endo NN	BAM NN	Slc39a14	0.0749026	0.0343905	2.178	1.43674e-10	2.95679e-09	Cerebellum
Endo NN	BAM NN	Gm42047	0.176029	0.0811599	2.16892	1.59528e-10	3.26988e-09	Cerebellum
Endo NN	BAM NN	Efna5	0.466515	0.125234	3.72515	2.17032e-10	4.38724e-09	Cerebellum
Endo NN	BAM NN	Aplnr	0.250006	0.113451	2.20365	3.05785e-10	6.09524e-09	Cerebellum
Endo NN	BAM NN	Rnd3	0.223444	0.0862583	2.5904	3.30701e-10	6.57091e-09	Cerebellum
Endo NN	BAM NN	Frk	0.0518026	0.0181628	2.85213	3.35709e-10	6.66493e-09	Cerebellum
Endo NN	BAM NN	Lpl	0.139659	0.0644183	2.168	3.38774e-10	6.72428e-09	Cerebellum
Endo NN	BAM NN	Gm20756	0.0294912	0.0104456	2.82331	4.76444e-10	9.32679e-09	Cerebellum
Endo NN	BAM NN	Carmil1	0.0995166	0.0460504	2.16104	5.49309e-10	1.06901e-08	Cerebellum
Endo NN	BAM NN	Clu	0.903877	0.343228	2.63346	1.57674e-09	2.93034e-08	Cerebellum
Endo NN	BAM NN	Cdh6	0.083511	0.0399429	2.09076	1.62344e-09	3.01344e-08	Cerebellum
Endo NN	BAM NN	Phlda1	0.511576	0.243752	2.09876	1.62959e-09	3.02464e-08	Cerebellum
Endo NN	BAM NN	Slc16a12	0.252077	0.1149	2.19387	1.66899e-09	3.09443e-08	Cerebellum
Endo NN	BAM NN	Nr4a3	0.117991	0.0535122	2.20495	1.84078e-09	3.39726e-08	Cerebellum
Endo NN	BAM NN	Pcdh18	0.0740984	0.0304205	2.43581	2.08098e-09	3.81787e-08	Cerebellum
Endo NN	BAM NN	Laptm5	0.289244	0.115915	2.49532	2.32765e-09	4.24797e-08	Cerebellum
Endo NN	BAM NN	Cobl	0.0348994	0.017274	2.02034	2.36e-09	4.30505e-08	Cerebellum
Endo NN	BAM NN	Fhl1	0.179827	0.0755704	2.37959	2.57277e-09	4.67313e-08	Cerebellum
Endo NN	BAM NN	Cdh13	1.32401	0.491695	2.69274	2.89104e-09	5.22175e-08	Cerebellum
Endo NN	BAM NN	Mir99ahg	0.49043	0.200378	2.44753	3.19609e-09	5.7407e-08	Cerebellum
Endo NN	BAM NN	Morn4	0.0268677	0.0131396	2.04479	4.81706e-09	8.49573e-08	Cerebellum
Endo NN	BAM NN	Papss2	0.0864436	0.0371891	2.32444	6.58237e-09	1.14473e-07	Cerebellum
Endo NN	BAM NN	Synpo	0.34	0.140861	2.41374	6.93409e-09	1.20294e-07	Cerebellum
Endo NN	BAM NN	Gsg1	0.0409297	0.0167229	2.44753	7.03124e-09	1.21904e-07	Cerebellum
Endo NN	BAM NN	Foxp2	0.156498	0.0776542	2.01532	1.11135e-08	1.88445e-07	Cerebellum
Endo NN	BAM NN	Naaladl2	0.247489	0.0998137	2.47951	1.1935e-08	2.01749e-07	Cerebellum
Endo NN	BAM NN	Igfbp4	0.409515	0.111882	3.66023	1.23688e-08	2.08736e-07	Cerebellum
Endo NN	BAM NN	Gm12703	0.12534	0.0620105	2.02126	1.34079e-08	2.25492e-07	Cerebellum
Endo NN	BAM NN	Klf5	0.0296314	0.00978373	3.02864	1.4174e-08	2.3778e-07	Cerebellum
Endo NN	BAM NN	Lcn2	0.692302	0.129517	5.34524	1.44203e-08	2.41675e-07	Cerebellum
Endo NN	BAM NN	Ltbp1	0.159116	0.0440064	3.61575	1.7991e-08	2.98214e-07	Cerebellum
Endo NN	BAM NN	Syt5	0.0264726	0.0110313	2.39976	2.1583e-08	3.5404e-07	Cerebellum
Endo NN	BAM NN	Grik4	0.0275493	0.0126007	2.18634	2.40914e-08	3.93024e-07	Cerebellum
Endo NN	BAM NN	Parm1	0.0879065	0.0395534	2.22248	2.7019e-08	4.37812e-07	Cerebellum
Endo NN	BAM NN	Cdo1	0.0491957	0.024058	2.04488	2.7501e-08	4.45281e-07	Cerebellum
Endo NN	BAM NN	Plekha6	0.067734	0.0319279	2.12147	2.76798e-08	4.47959e-07	Cerebellum
Endo NN	BAM NN	Abi3bp	0.0723936	0.0326321	2.21848	3.24675e-08	5.21166e-07	Cerebellum
Endo NN	BAM NN	Sh3rf3	0.0313961	0.0122392	2.56522	4.48789e-08	7.08652e-07	Cerebellum
Endo NN	BAM NN	Palld	0.131273	0.0417819	3.14186	4.51913e-08	7.13372e-07	Cerebellum
Endo NN	BAM NN	Adamtsl1	0.0905217	0.0415295	2.17969	1.098e-07	1.64803e-06	Cerebellum
Endo NN	BAM NN	Rasl11b	0.0186145	0.00719882	2.58577	1.19955e-07	1.79141e-06	Cerebellum
Endo NN	BAM NN	Col8a1	0.143215	0.0393156	3.64269	1.49082e-07	2.19804e-06	Cerebellum
Endo NN	BAM NN	Sybu	0.175596	0.0812577	2.16098	1.67718e-07	2.45704e-06	Cerebellum
Endo NN	BAM NN	Pdgfc	0.0267703	0.00977107	2.73975	2.04636e-07	2.96581e-06	Cerebellum
Endo NN	BAM NN	Smim3	0.0412119	0.0180434	2.28404	2.20952e-07	3.18973e-06	Cerebellum
Endo NN	BAM NN	Dact1	0.0283073	0.0125203	2.26091	2.59596e-07	3.70918e-06	Cerebellum
Endo NN	BAM NN	Gm8251	0.0223299	0.00763643	2.92413	2.66023e-07	3.7959e-06	Cerebellum
Endo NN	BAM NN	Wnt4	0.0734555	0.0203312	3.61295	3.67722e-07	5.15096e-06	Cerebellum
Endo NN	BAM NN	Cryzl2	0.0190898	0.00844373	2.26083	4.00645e-07	5.58605e-06	Cerebellum
Endo NN	BAM NN	Rab36	0.0182961	0.00901388	2.02976	4.02445e-07	5.61011e-06	Cerebellum
Endo NN	BAM NN	Scara3	0.101253	0.0299002	3.38636	4.41635e-07	6.12218e-06	Cerebellum
Endo NN	BAM NN	Ar	0.0703445	0.0348292	2.0197	4.87465e-07	6.7196e-06	Cerebellum
Endo NN	BAM NN	Fbln5	1.04777	0.271288	3.8622	5.02149e-07	6.90928e-06	Cerebellum
Endo NN	BAM NN	Gm17167	0.0194523	0.00723155	2.68992	6.14867e-07	8.3571e-06	Cerebellum
Endo NN	BAM NN	Kcnmb4	0.0379938	0.0186467	2.03756	6.40114e-07	8.67958e-06	Cerebellum
Endo NN	BAM NN	Irs1	0.0409313	0.0202053	2.02577	1.06259e-06	1.39707e-05	Cerebellum
Endo NN	BAM NN	Cxcl10	0.040656	0.0168397	2.41429	1.14357e-06	1.49534e-05	Cerebellum
Endo NN	BAM NN	A430010J10Rik	0.0252501	0.0101132	2.49674	1.15064e-06	1.5041e-05	Cerebellum
Endo NN	BAM NN	Efhd1	0.0652199	0.0273823	2.38183	1.88333e-06	2.38476e-05	Cerebellum
Endo NN	BAM NN	Pi16	0.216684	0.057184	3.78925	3.12026e-06	3.81425e-05	Cerebellum
Endo NN	BAM NN	Ccn3	0.324744	0.0742248	4.37515	3.12764e-06	3.8226e-05	Cerebellum
Endo NN	BAM NN	Tox2	0.060095	0.0284608	2.1115	3.70455e-06	4.47577e-05	Cerebellum
Endo NN	BAM NN	Cped1	0.432741	0.169504	2.55298	3.94375e-06	4.74371e-05	Cerebellum
Endo NN	BAM NN	Rasl11a	0.0293692	0.0135728	2.16383	4.08443e-06	4.89761e-05	Cerebellum
Endo NN	BAM NN	Neurod6	0.0216017	0.00893581	2.41744	4.25936e-06	5.09138e-05	Cerebellum
Endo NN	BAM NN	S100a6	0.264234	0.0718372	3.67823	5.98086e-06	6.98664e-05	Cerebellum
Endo NN	BAM NN	Npy1r	0.0401173	0.0167221	2.39906	6.7553e-06	7.82741e-05	Cerebellum
Endo NN	BAM NN	Frmd3	0.0633138	0.0188767	3.35407	7.20816e-06	8.3162e-05	Cerebellum
Endo NN	BAM NN	Ogn	0.120118	0.0430034	2.79323	7.29318e-06	8.40863e-05	Cerebellum
Endo NN	BAM NN	Bmp4	0.116463	0.0302766	3.84663	8.13724e-06	9.30798e-05	Cerebellum
Endo NN	BAM NN	Zbtb7c	0.0533974	0.0196989	2.71068	8.47099e-06	9.65999e-05	Cerebellum
Endo NN	BAM NN	Sema3d	0.036082	0.0134691	2.67887	8.47403e-06	9.66241e-05	Cerebellum
Endo NN	BAM NN	Bmp6	0.219779	0.0619515	3.54761	8.7931e-06	9.99931e-05	Cerebellum
Endo NN	BAM NN	Eda	0.0549062	0.0225749	2.43219	1.07442e-05	0.000120402	Cerebellum
Endo NN	BAM NN	Apod	2.27909	0.857131	2.65897	1.25385e-05	0.000138937	Cerebellum
Endo NN	BAM NN	Sept5	0.0175066	0.0086535	2.02306	1.50677e-05	0.000164349	Cerebellum
Endo NN	BAM NN	Bgn	0.64319	0.229592	2.80145	1.60054e-05	0.000173791	Cerebellum
Endo NN	BAM NN	Tox	0.0688301	0.0295145	2.33207	2.18743e-05	0.000231826	Cerebellum
Endo NN	BAM NN	6530403H02Rik	0.0109081	0.00464499	2.34837	2.37383e-05	0.00024988	Cerebellum
Endo NN	BAM NN	Ror2	0.0520529	0.0152922	3.40389	2.66428e-05	0.000277804	Cerebellum
Endo NN	BAM NN	Lama1	0.310225	0.0666733	4.6529	2.92184e-05	0.000302426	Cerebellum
Endo NN	BAM NN	Cd248	0.0237146	0.00988212	2.39975	3.87405e-05	0.00039146	Cerebellum
Endo NN	BAM NN	Egfr	0.0292025	0.013003	2.24583	4.01798e-05	0.000404754	Cerebellum
Endo NN	BAM NN	Fads3	0.0256972	0.0116827	2.1996	4.06924e-05	0.000409538	Cerebellum
Endo NN	BAM NN	Ackr1	0.0651739	0.0280552	2.32306	4.4309e-05	0.000442821	Cerebellum
Endo NN	BAM NN	Gm1043	0.0126802	0.00559314	2.2671	5.07791e-05	0.000501609	Cerebellum
Endo NN	BAM NN	Col23a1	0.0760388	0.0253441	3.00025	5.13049e-05	0.000506464	Cerebellum
Endo NN	BAM NN	Gpr88	0.0254968	0.0103881	2.45442	5.19305e-05	0.000512068	Cerebellum
Endo NN	BAM NN	Gpx3	0.0186309	0.00913629	2.03922	5.20034e-05	0.000512701	Cerebellum
Endo NN	BAM NN	1500009L16Rik	0.0467602	0.0203652	2.29608	5.26652e-05	0.000518754	Cerebellum
Endo NN	BAM NN	Shc2	0.0237663	0.0114285	2.07956	6.08674e-05	0.000591989	Cerebellum
Endo NN	BAM NN	Col27a1	0.0362078	0.0180563	2.00527	6.40799e-05	0.000620561	Cerebellum
Endo NN	BAM NN	Lsmem1	0.0319131	0.0150022	2.12723	6.56314e-05	0.000634255	Cerebellum
Endo NN	BAM NN	Pde3a	0.127906	0.0544201	2.35035	7.0204e-05	0.000674588	Cerebellum
Endo NN	BAM NN	Kcnk3	0.0369145	0.0182147	2.02663	7.86557e-05	0.000748176	Cerebellum
Endo NN	BAM NN	Olah	0.0203758	0.00721084	2.82571	9.52174e-05	0.000891117	Cerebellum
Endo NN	BAM NN	Tagln	0.200289	0.0549139	3.64733	9.98125e-05	0.000930447	Cerebellum
Endo NN	BAM NN	Ctnna3	0.146112	0.0593763	2.46078	0.000110612	0.00102133	Cerebellum
Endo NN	BAM NN	Pdlim1	0.0362949	0.0142661	2.54414	0.000123924	0.0011322	Cerebellum
Endo NN	BAM NN	Cbln2	0.0107141	0.00433499	2.47155	0.000125145	0.00114219	Cerebellum
Endo NN	BAM NN	Cytl1	0.489356	0.114862	4.2604	0.000152245	0.00136467	Cerebellum
Endo NN	BAM NN	Lpcat2	0.0185996	0.00902303	2.06134	0.000189441	0.00166263	Cerebellum
Endo NN	BAM NN	Foxd1	0.0709184	0.0247247	2.86833	0.00019112	0.00167589	Cerebellum
Endo NN	BAM NN	Nxph3	0.00930284	0.00246041	3.78101	0.000238883	0.00205055	Cerebellum
Endo NN	BAM NN	Itga8	0.0228859	0.00935246	2.44705	0.000246926	0.00211273	Cerebellum
Endo NN	BAM NN	Igf1	0.0208173	0.00504101	4.12958	0.000253671	0.00216475	Cerebellum
Endo NN	BAM NN	Ssu2	0.0562269	0.014954	3.76	0.000258815	0.00220397	Cerebellum
Endo NN	BAM NN	Igf2	0.623605	0.218405	2.85527	0.000262338	0.00223064	Cerebellum
Endo NN	BAM NN	Dgkb	0.270647	0.13231	2.04555	0.000272913	0.00231157	Cerebellum
Endo NN	BAM NN	Gprin3	0.01555	0.00563273	2.76065	0.00029448	0.00247622	Cerebellum
Endo NN	BAM NN	C1qtnf7	0.0321176	0.0141372	2.27185	0.000364935	0.00300129	Cerebellum
Endo NN	BAM NN	Myh11	0.201776	0.0813296	2.48097	0.000372705	0.00305852	Cerebellum
Endo NN	BAM NN	Zfhx4	0.0960468	0.0374915	2.56183	0.000374518	0.00307135	Cerebellum
Endo NN	BAM NN	Ndst4	0.0108593	0.0049955	2.17381	0.000388471	0.00317337	Cerebellum
Endo NN	BAM NN	Arhgef10l	0.0396112	0.0176609	2.24288	0.000398821	0.00324942	Cerebellum
Endo NN	BAM NN	Il34	0.130963	0.0566459	2.31195	0.000423289	0.0034269	Cerebellum
Endo NN	BAM NN	Acta2	0.251909	0.0669955	3.76009	0.000441711	0.00355969	Cerebellum
Endo NN	BAM NN	Gm43305	0.0193152	0.00895718	2.15639	0.000468419	0.00375203	Cerebellum
Endo NN	BAM NN	Ptchd1	0.0385093	0.0144462	2.6657	0.000513723	0.00407568	Cerebellum
Endo NN	BAM NN	Gsn	0.0612492	0.0267607	2.28877	0.000532017	0.00420636	Cerebellum
Endo NN	BAM NN	Adamts12	0.194709	0.0795699	2.44701	0.000557201	0.00438373	Cerebellum
Endo NN	BAM NN	Hbb-bt	0.639183	0.16649	3.83918	0.000559702	0.00440132	Cerebellum
Endo NN	BAM NN	Htr4	0.00900674	0.00331161	2.71974	0.000576101	0.00451529	Cerebellum
Endo NN	BAM NN	Tnnt1	0.00704462	0.00330786	2.12966	0.000580967	0.00454947	Cerebellum
Endo NN	BAM NN	Slc43a3	0.0310996	0.0151756	2.04932	0.000617334	0.00480279	Cerebellum
Endo NN	BAM NN	Prr36	0.00703031	0.00312925	2.24664	0.000646983	0.00500814	Cerebellum
Endo NN	BAM NN	Lrrc3b	0.011575	0.00570904	2.02749	0.00065342	0.00505185	Cerebellum
Endo NN	BAM NN	Hbb-bs	3.30481	0.918295	3.59885	0.000659379	0.00509307	Cerebellum
Endo NN	BAM NN	Hba-a1	0.846763	0.234487	3.61113	0.000747676	0.00570431	Cerebellum
Endo NN	BAM NN	Rasl12	0.0290229	0.0119377	2.43119	0.000781839	0.00593408	Cerebellum
Endo NN	BAM NN	Tent5a	0.0508427	0.0175216	2.90171	0.000787243	0.00597152	Cerebellum
Endo NN	BAM NN	Dlk1	0.0125202	0.00487627	2.56758	0.00079269	0.00600759	Cerebellum
Endo NN	BAM NN	Lratd1	0.0197146	0.00933326	2.11229	0.000818612	0.00618287	Cerebellum
Endo NN	BAM NN	Prelp	0.16692	0.0582944	2.8634	0.000893149	0.00668402	Cerebellum
Endo NN	BAM NN	Dkk2	0.15449	0.0437841	3.52845	0.00093188	0.00693836	Cerebellum
Endo NN	BAM NN	Igfbp2	0.219061	0.0567444	3.86048	0.000987379	0.00730568	Cerebellum
Endo NN	BAM NN	Sulf2	0.0774993	0.0315535	2.45613	0.00102514	0.00755044	Cerebellum
Endo NN	BAM NN	Slc7a11	0.546533	0.125213	4.36481	0.00107821	0.00789434	Cerebellum
Endo NN	BAM NN	Syt6	0.00659929	0.00319232	2.06724	0.00127699	0.00917523	Cerebellum
Endo NN	BAM NN	Mmel1	0.0261664	0.0122971	2.12785	0.00132963	0.00950778	Cerebellum
Endo NN	BAM NN	Hba-a2	0.584469	0.172333	3.39152	0.0013864	0.00986333	Cerebellum
BAM NN	Oligo NN	Pnck	0.0364378	0.0175802	2.07266	0.000993209	0.0073442	Cerebellum
Peri NN	BAM NN	Slc7a2	0.847752	0.406513	2.08543	8.63176e-12	1.98306e-10	Cerebellum
Peri NN	BAM NN	Hs6st2	0.397229	0.143098	2.77593	6.00133e-11	1.2791e-09	Cerebellum
Peri NN	BAM NN	Timp3	7.64621	1.96818	3.88491	9.9039e-11	2.06674e-09	Cerebellum
Peri NN	BAM NN	Prelp	1.64689	0.713607	2.30784	2.37783e-10	4.7883e-09	Cerebellum
Peri NN	BAM NN	Arnt2	0.41732	0.0960151	4.3464	3.28189e-10	6.52175e-09	Cerebellum
Peri NN	BAM NN	Snta1	0.250193	0.0549379	4.5541	5.88371e-10	1.14201e-08	Cerebellum
Peri NN	BAM NN	Matn2	0.102708	0.0186335	5.51198	7.73499e-10	1.4842e-08	Cerebellum
Peri NN	BAM NN	Cd47	0.96561	0.380238	2.53949	1.17212e-09	2.20837e-08	Cerebellum
Peri NN	BAM NN	Magi1	0.919814	0.361771	2.54253	1.31172e-09	2.45786e-08	Cerebellum
Peri NN	BAM NN	Timp2	0.470247	0.130964	3.59066	1.49169e-09	2.78065e-08	Cerebellum
Peri NN	BAM NN	Tinagl1	0.539929	0.071438	7.55802	1.96066e-09	3.60711e-08	Cerebellum
Peri NN	BAM NN	Rgs16	0.171104	0.0494801	3.45804	2.47812e-09	4.51031e-08	Cerebellum
Peri NN	BAM NN	Txnip	0.996199	0.415669	2.39662	2.57641e-09	4.67927e-08	Cerebellum
Peri NN	BAM NN	Angpt1	1.32949	0.17911	7.42275	2.62855e-09	4.76727e-08	Cerebellum
Peri NN	BAM NN	Armc2	0.352143	0.130593	2.69649	3.14929e-09	5.66066e-08	Cerebellum
Peri NN	BAM NN	Col3a1	1.15145	0.297308	3.8729	3.21417e-09	5.77219e-08	Cerebellum
Peri NN	BAM NN	Cdc42ep3	0.470231	0.16971	2.77079	4.74831e-09	8.37949e-08	Cerebellum
Peri NN	BAM NN	Angpt2	0.503094	0.0653074	7.70348	5.13403e-09	9.02879e-08	Cerebellum
Peri NN	BAM NN	Pmp22	0.488042	0.0812191	6.00895	5.6598e-09	9.91204e-08	Cerebellum
Peri NN	BAM NN	Ccl19	1.24492	0.0929467	13.3939	5.95282e-09	1.04029e-07	Cerebellum
Peri NN	BAM NN	Col18a1	0.282233	0.044308	6.3698	6.03481e-09	1.05389e-07	Cerebellum
Peri NN	BAM NN	Phlda3	0.0948692	0.0278762	3.40323	6.44448e-09	1.12178e-07	Cerebellum
Peri NN	BAM NN	Npy1r	0.828304	0.376042	2.20269	7.40669e-09	1.28058e-07	Cerebellum
Peri NN	BAM NN	Syn3	0.366538	0.127594	2.8727	7.83497e-09	1.3511e-07	Cerebellum
Peri NN	BAM NN	Serping1	0.398526	0.105381	3.78175	9.27098e-09	1.58652e-07	Cerebellum
Peri NN	BAM NN	Cfh	3.26331	1.11832	2.91804	1.1596e-08	1.9625e-07	Cerebellum
Peri NN	BAM NN	Apoe	1.70435	0.57117	2.98396	1.49265e-08	2.49686e-07	Cerebellum
Peri NN	BAM NN	Zeb2	5.81023	2.82831	2.05431	1.5071e-08	2.52016e-07	Cerebellum
Peri NN	BAM NN	Rcan2	0.904589	0.185681	4.87173	1.51421e-08	2.53101e-07	Cerebellum
Peri NN	BAM NN	Lmod1	0.541142	0.125271	4.31976	1.58316e-08	2.64036e-07	Cerebellum
Peri NN	BAM NN	Pdgfa	0.878635	0.35495	2.47537	1.96078e-08	3.23339e-07	Cerebellum
Peri NN	BAM NN	Rarb	0.709607	0.272421	2.60482	1.98276e-08	3.26658e-07	Cerebellum
Peri NN	BAM NN	Ccn1	0.828848	0.0798943	10.3743	2.1653e-08	3.55099e-07	Cerebellum
Peri NN	BAM NN	Sytl2	0.338737	0.0554408	6.10988	2.22502e-08	3.64399e-07	Cerebellum
Peri NN	BAM NN	Reck	0.41376	0.167945	2.46367	2.89624e-08	4.67675e-07	Cerebellum
Peri NN	BAM NN	Adra2a	0.330718	0.0564622	5.85733	3.05111e-08	4.91397e-07	Cerebellum
Peri NN	BAM NN	Mdfic	0.45189	0.19196	2.35408	3.28049e-08	5.26265e-07	Cerebellum
Peri NN	BAM NN	Aldh1a1	1.21077	0.280631	4.31447	3.35197e-08	5.37195e-07	Cerebellum
Peri NN	BAM NN	Tagln	1.04169	0.0831071	12.5343	3.51665e-08	5.61976e-07	Cerebellum
Peri NN	BAM NN	Slc29a1	0.304256	0.126937	2.39692	3.53866e-08	5.65324e-07	Cerebellum
Peri NN	BAM NN	Parm1	0.73907	0.349852	2.11252	3.79631e-08	6.04501e-07	Cerebellum
Peri NN	BAM NN	Nrp2	0.478021	0.182017	2.62624	3.92962e-08	6.24698e-07	Cerebellum
Peri NN	BAM NN	Plxnd1	0.139835	0.0268769	5.2028	5.50971e-08	8.60023e-07	Cerebellum
Peri NN	BAM NN	Jcad	0.369296	0.166738	2.21483	5.9215e-08	9.20591e-07	Cerebellum
Peri NN	BAM NN	Cav2	0.262319	0.111782	2.34671	7.16392e-08	1.10184e-06	Cerebellum
Peri NN	BAM NN	Ephx3	0.218276	0.0819197	2.66451	8.87568e-08	1.34835e-06	Cerebellum
Peri NN	BAM NN	Klhl29	1.42557	0.648282	2.19899	9.16366e-08	1.38904e-06	Cerebellum
Peri NN	BAM NN	Errfi1	0.875672	0.239702	3.65317	1.00799e-07	1.51985e-06	Cerebellum
Peri NN	BAM NN	Prrx1	1.34964	0.590364	2.28611	1.07618e-07	1.61707e-06	Cerebellum
Peri NN	BAM NN	Id3	1.20044	0.338359	3.54784	1.19224e-07	1.78137e-06	Cerebellum
Peri NN	BAM NN	Lmcd1	0.592462	0.0386324	15.3359	1.6348e-07	2.3994e-06	Cerebellum
Peri NN	BAM NN	Ccn2	0.355317	0.0834948	4.25557	1.66674e-07	2.44283e-06	Cerebellum
Peri NN	BAM NN	Nr1h4	0.126093	0.0164854	7.64875	1.75148e-07	2.5589e-06	Cerebellum
Peri NN	BAM NN	Nexn	0.184669	0.0529674	3.48647	1.81384e-07	2.64538e-06	Cerebellum
Peri NN	BAM NN	Cav1	0.147964	0.0213812	6.92027	1.8787e-07	2.73498e-06	Cerebellum
Peri NN	BAM NN	Cdk15	0.293539	0.0549246	5.34439	2.0737e-07	3.00363e-06	Cerebellum
Peri NN	BAM NN	Ndst3	3.86485	1.88715	2.04799	3.37336e-07	4.75077e-06	Cerebellum
Peri NN	BAM NN	Plekha7	0.226368	0.0408493	5.54154	3.40081e-07	4.78727e-06	Cerebellum
Peri NN	BAM NN	Dusp1	0.908344	0.388274	2.33944	3.85191e-07	5.38175e-06	Cerebellum
Peri NN	BAM NN	Ntn4	0.888969	0.421743	2.10785	4.23523e-07	5.88616e-06	Cerebellum
Peri NN	BAM NN	Pawr	0.231325	0.0699199	3.30843	4.43625e-07	6.14736e-06	Cerebellum
Peri NN	BAM NN	Nfil3	0.0740405	0.0146164	5.06559	4.78617e-07	6.60346e-06	Cerebellum
Peri NN	BAM NN	Hspb2	0.376576	0.173743	2.16743	4.90473e-07	6.75896e-06	Cerebellum
Peri NN	BAM NN	Kit	0.138844	0.0244132	5.68724	5.2567e-07	7.2129e-06	Cerebellum
Peri NN	BAM NN	Il6ra	0.143714	0.0190799	7.53221	5.2733e-07	7.23455e-06	Cerebellum
Peri NN	BAM NN	Trabd2b	0.160569	0.0343905	4.669	5.33383e-07	7.31325e-06	Cerebellum
Peri NN	BAM NN	Lepr	0.146489	0.0119397	12.269	6.69374e-07	9.05251e-06	Cerebellum
Peri NN	BAM NN	Csrp1	0.449221	0.135946	3.30441	7.34341e-07	9.87502e-06	Cerebellum
Peri NN	BAM NN	Fign	0.153844	0.0297941	5.16355	8.50138e-07	1.13391e-05	Cerebellum
Peri NN	BAM NN	Gm10974	0.0506984	0.0182586	2.77668	8.92662e-07	1.18678e-05	Cerebellum
Peri NN	BAM NN	Tmem176b	0.100508	0.0141313	7.1124	1.13615e-06	1.48623e-05	Cerebellum
Peri NN	BAM NN	Klf6	0.694853	0.342498	2.02878	1.3118e-06	1.69921e-05	Cerebellum
Peri NN	BAM NN	Insc	0.145643	0.0189791	7.67386	1.60856e-06	2.05864e-05	Cerebellum
Peri NN	BAM NN	Lpl	0.118881	0.0131948	9.00967	1.64112e-06	2.09682e-05	Cerebellum
Peri NN	BAM NN	Necab1	0.109612	0.0324478	3.37812	1.66966e-06	2.13134e-05	Cerebellum
Peri NN	BAM NN	Myom1	0.202069	0.0578426	3.49343	1.82881e-06	2.31983e-05	Cerebellum
Peri NN	BAM NN	Ntrk2	0.550928	0.241944	2.27709	1.87943e-06	2.38027e-05	Cerebellum
Peri NN	BAM NN	C1qtnf7	2.21833	1.0664	2.08021	1.9682e-06	2.48477e-05	Cerebellum
Peri NN	BAM NN	Arhgap15	0.327585	0.096151	3.40699	2.05705e-06	2.58955e-05	Cerebellum
Peri NN	BAM NN	Synpo2	0.256983	0.0289015	8.8917	2.28289e-06	2.85402e-05	Cerebellum
Peri NN	BAM NN	Gm34777	0.182506	0.0673767	2.70874	2.3156e-06	2.8924e-05	Cerebellum
Peri NN	BAM NN	Lipg	0.171673	0.0147806	11.6147	2.32186e-06	2.89953e-05	Cerebellum
Peri NN	BAM NN	Tmcc3	0.238695	0.0970574	2.45932	2.48171e-06	3.08521e-05	Cerebellum
Peri NN	BAM NN	Junb	1.27938	0.434855	2.94208	2.69405e-06	3.32962e-05	Cerebellum
Peri NN	BAM NN	Ccdc3	0.181063	0.0493161	3.67148	2.9165e-06	3.58384e-05	Cerebellum
Peri NN	BAM NN	Gm4876	0.379827	0.103135	3.6828	2.95939e-06	3.63202e-05	Cerebellum
Peri NN	BAM NN	Stox2	0.214748	0.0964384	2.22679	3.06437e-06	3.75098e-05	Cerebellum
Peri NN	BAM NN	Kcnt2	1.4066	0.646655	2.17519	3.23041e-06	3.94122e-05	Cerebellum
Peri NN	BAM NN	Tanc1	0.228637	0.110255	2.07371	3.40335e-06	4.13757e-05	Cerebellum
Peri NN	BAM NN	Ly6e	0.132925	0.064762	2.05251	3.42991e-06	4.16719e-05	Cerebellum
Peri NN	BAM NN	Angptl4	0.323163	0.146275	2.20929	3.50053e-06	4.2457e-05	Cerebellum
Peri NN	BAM NN	Tmem176a	0.0928178	0.00833553	11.1352	3.85371e-06	4.64361e-05	Cerebellum
Peri NN	BAM NN	Anxa1	0.189538	0.0150558	12.5891	4.08879e-06	4.90206e-05	Cerebellum
Peri NN	BAM NN	Nfix	0.351661	0.157792	2.22863	4.38578e-06	5.23354e-05	Cerebellum
Peri NN	BAM NN	Cdkn1c	0.197976	0.0883031	2.242	4.77159e-06	5.66185e-05	Cerebellum
Peri NN	BAM NN	Rai14	0.1545	0.0424843	3.63664	5.17381e-06	6.10893e-05	Cerebellum
Peri NN	BAM NN	Akap17b	0.11823	0.0468331	2.52449	5.19289e-06	6.12901e-05	Cerebellum
Peri NN	BAM NN	Chsy3	0.448034	0.116142	3.85765	5.24173e-06	6.18088e-05	Cerebellum
Peri NN	BAM NN	Gm39075	0.0744736	0.00710815	10.4772	5.25058e-06	6.19022e-05	Cerebellum
Peri NN	BAM NN	Sulf1	0.290582	0.069542	4.17851	7.02018e-06	8.11343e-05	Cerebellum
Peri NN	BAM NN	Ctnna3	0.64053	0.301313	2.1258	7.02509e-06	8.11875e-05	Cerebellum
Peri NN	BAM NN	Acta2	0.360246	0.0289135	12.4594	7.02604e-06	8.11932e-05	Cerebellum
Peri NN	BAM NN	Agtr1b	0.115198	0.0149066	7.72799	7.36184e-06	8.48188e-05	Cerebellum
Peri NN	BAM NN	Zfp521	0.126285	0.0499275	2.52937	7.38774e-06	8.5097e-05	Cerebellum
Peri NN	BAM NN	Sorbs2	0.364756	0.0668508	5.45627	7.4217e-06	8.54585e-05	Cerebellum
Peri NN	BAM NN	Pdgfd	0.288514	0.030171	9.56261	7.89121e-06	9.04547e-05	Cerebellum
Peri NN	BAM NN	Astn2	0.429586	0.131445	3.26819	7.94737e-06	9.10531e-05	Cerebellum
Peri NN	BAM NN	Ust	0.354758	0.136089	2.6068	8.17084e-06	9.34275e-05	Cerebellum
Peri NN	BAM NN	Trarg1	0.167369	0.0373969	4.47547	9.25245e-06	0.000104858	Cerebellum
Peri NN	BAM NN	Nedd9	0.135849	0.0530178	2.56232	9.65644e-06	0.000109062	Cerebellum
Peri NN	BAM NN	Myocd	0.116695	0.0112737	10.3511	1.03532e-05	0.000116322	Cerebellum
Peri NN	BAM NN	Fos	1.47312	0.549659	2.68006	1.05751e-05	0.000118637	Cerebellum
Peri NN	BAM NN	Alx4	0.0973384	0.0159824	6.09034	1.07032e-05	0.000119985	Cerebellum
Peri NN	BAM NN	Lims2	0.145504	0.0568027	2.56156	1.11676e-05	0.000124797	Cerebellum
Peri NN	BAM NN	Anxa3	0.312205	0.101046	3.08973	1.16296e-05	0.000129566	Cerebellum
Peri NN	BAM NN	Adamts12	0.308015	0.0437845	7.0348	1.21845e-05	0.000135317	Cerebellum
Peri NN	BAM NN	Galnt16	0.125367	0.0448369	2.79607	1.29803e-05	0.000143455	Cerebellum
Peri NN	BAM NN	Mamdc2	0.143607	0.0601357	2.38805	1.29825e-05	0.000143476	Cerebellum
Peri NN	BAM NN	Thsd7a	1.80653	0.897788	2.01221	1.32317e-05	0.000145966	Cerebellum
Peri NN	BAM NN	Fhl5	0.118058	0.00765937	15.4135	1.5124e-05	0.000164942	Cerebellum
Peri NN	BAM NN	Slc6a20b	0.11226	0.0542475	2.06941	1.55562e-05	0.000169283	Cerebellum
Peri NN	BAM NN	Olfml1	0.0649955	0.0104611	6.21304	1.71511e-05	0.000185133	Cerebellum
Peri NN	BAM NN	Agtr1a	0.190523	0.0151424	12.5821	1.89178e-05	0.000202719	Cerebellum
Peri NN	BAM NN	Thsd4	0.112197	0.0345108	3.25107	2.09636e-05	0.000222882	Cerebellum
Peri NN	BAM NN	Gm17501	0.393991	0.171709	2.29452	2.15986e-05	0.000229101	Cerebellum
Peri NN	BAM NN	Vgll3	0.13945	0.0573632	2.431	2.1905e-05	0.000232133	Cerebellum
Peri NN	BAM NN	Herc3	0.201014	0.0799422	2.5145	2.30263e-05	0.000243002	Cerebellum
Peri NN	BAM NN	Dtwd2	0.0918151	0.0333949	2.74937	2.43508e-05	0.000255837	Cerebellum
Peri NN	BAM NN	Hif3a	0.106479	0.0297905	3.57425	2.69891e-05	0.000281109	Cerebellum
Peri NN	BAM NN	Sh3rf3	0.0403998	0.0120935	3.34063	2.80159e-05	0.000290912	Cerebellum
Peri NN	BAM NN	Adamts1	0.558788	0.142601	3.91854	3.05172e-05	0.000314692	Cerebellum
Peri NN	BAM NN	Mal2	0.0439811	0.0137774	3.19226	3.11922e-05	0.000320997	Cerebellum
Peri NN	BAM NN	Gm7854	0.0399776	0.0080245	4.98195	3.22682e-05	0.00033114	Cerebellum
Peri NN	BAM NN	Pcyox1l	0.0529906	0.0242307	2.18692	3.32852e-05	0.000340832	Cerebellum
Peri NN	BAM NN	S100a10	0.167184	0.02347	7.12331	3.35837e-05	0.000343623	Cerebellum
Peri NN	BAM NN	Pex5l	0.429988	0.130877	3.28544	3.65755e-05	0.000371563	Cerebellum
Peri NN	BAM NN	Arhgap20	0.182847	0.0598053	3.05737	3.72789e-05	0.000378087	Cerebellum
Peri NN	BAM NN	Slit2	0.158051	0.0209635	7.53933	3.7462e-05	0.000379769	Cerebellum
Peri NN	BAM NN	Ephx4	0.0306782	0.00626462	4.89705	4.04527e-05	0.000407334	Cerebellum
Peri NN	BAM NN	Ror2	0.147914	0.0210615	7.02297	4.43175e-05	0.00044289	Cerebellum
Peri NN	BAM NN	Dapk1	0.166524	0.076964	2.16366	4.49807e-05	0.000448884	Cerebellum
Peri NN	BAM NN	Slco2b1	0.0807068	0.0289769	2.78521	4.55649e-05	0.000454236	Cerebellum
Peri NN	BAM NN	Tmem132c	0.232135	0.0976478	2.37727	4.65355e-05	0.000463085	Cerebellum
Peri NN	BAM NN	Tmem100	0.232083	0.074868	3.0999	4.80643e-05	0.000476975	Cerebellum
Peri NN	BAM NN	Naaladl2	0.284869	0.1212	2.3504	5.14312e-05	0.000507588	Cerebellum
Peri NN	BAM NN	Plcxd3	0.183157	0.0299379	6.11791	5.22557e-05	0.000515007	Cerebellum
Peri NN	BAM NN	Egr1	1.13125	0.440512	2.56803	5.37702e-05	0.000528589	Cerebellum
Peri NN	BAM NN	Bace2	0.0645201	0.0149418	4.31811	5.7544e-05	0.000562479	Cerebellum
Peri NN	BAM NN	Cplx3	0.0236249	0.0023553	10.0305	6.64501e-05	0.000641536	Cerebellum
Peri NN	BAM NN	Gsn	0.191777	0.0321588	5.96344	6.8934e-05	0.000663358	Cerebellum
Peri NN	BAM NN	Aoc3	0.164693	0.0373932	4.40435	6.96415e-05	0.000669596	Cerebellum
Peri NN	BAM NN	Ddn	0.115819	0.035334	3.27783	7.21606e-05	0.000691587	Cerebellum
Peri NN	BAM NN	Irf1	0.075899	0.0287874	2.63654	7.21994e-05	0.000691909	Cerebellum
Peri NN	BAM NN	Dtx3l	0.152254	0.0503795	3.02213	7.55454e-05	0.000721071	Cerebellum
Peri NN	BAM NN	Unc13b	0.101462	0.0306094	3.31473	7.94998e-05	0.000755558	Cerebellum
Peri NN	BAM NN	Hspa1a	0.423366	0.205711	2.05806	8.97018e-05	0.000843886	Cerebellum
Peri NN	BAM NN	Lrrtm3	0.144158	0.07023	2.05266	9.08885e-05	0.000854052	Cerebellum
Peri NN	BAM NN	Kirrel3	0.362486	0.149798	2.41984	9.45972e-05	0.00088589	Cerebellum
Peri NN	BAM NN	Rtp4	0.0504237	0.0173957	2.89863	9.58127e-05	0.000896198	Cerebellum
Peri NN	BAM NN	Socs3	0.128498	0.0511815	2.51064	0.000100185	0.000933604	Cerebellum
Peri NN	BAM NN	Aim2	0.105858	0.0527474	2.00688	0.000124003	0.00113282	Cerebellum
Peri NN	BAM NN	Greb1l	0.09698	0.0366823	2.64378	0.000132766	0.00120517	Cerebellum
Peri NN	BAM NN	Acss1	0.122776	0.0574282	2.1379	0.000133699	0.0012129	Cerebellum
Peri NN	BAM NN	Slit3	0.26451	0.108588	2.43591	0.000134866	0.00122271	Cerebellum
Peri NN	BAM NN	Fmo1	0.118022	0.0138336	8.53154	0.000135249	0.0012258	Cerebellum
Peri NN	BAM NN	Cacng3	0.036165	0.0150241	2.40713	0.000139876	0.00126373	Cerebellum
Peri NN	BAM NN	Edil3	0.159442	0.0765298	2.0834	0.000144723	0.00130377	Cerebellum
Peri NN	BAM NN	Jun	1.89583	0.743035	2.55147	0.000152635	0.00136787	Cerebellum
Peri NN	BAM NN	Gm32916	0.0358468	0.00514123	6.97243	0.000156258	0.0013973	Cerebellum
Peri NN	BAM NN	Fam189a1	0.0828041	0.0271098	3.05439	0.000157581	0.00140781	Cerebellum
Peri NN	BAM NN	Mafb	0.205431	0.0688975	2.98169	0.000160558	0.00143186	Cerebellum
Peri NN	BAM NN	Fkbp5	0.29832	0.115983	2.5721	0.000164753	0.00146622	Cerebellum
Peri NN	BAM NN	Stac	0.269679	0.0581731	4.63581	0.000169604	0.0015047	Cerebellum
Peri NN	BAM NN	Tspan18	0.0537993	0.00968443	5.55523	0.00016967	0.00150518	Cerebellum
Peri NN	BAM NN	Slc35f1	0.134606	0.0394246	3.41427	0.000187666	0.00164843	Cerebellum
Peri NN	BAM NN	Mdk	0.174322	0.0644754	2.70369	0.000202278	0.0017638	Cerebellum
Peri NN	BAM NN	Cavin2	0.0471897	0.00684214	6.89692	0.000202412	0.00176489	Cerebellum
Peri NN	BAM NN	Slc35d2	0.126952	0.0563111	2.25447	0.000202529	0.00176585	Cerebellum
Peri NN	BAM NN	Alx1	0.022572	0.00509931	4.42648	0.000215802	0.00186966	Cerebellum
Peri NN	BAM NN	Kdr	0.076894	0.0373239	2.06018	0.000217512	0.00188321	Cerebellum
Peri NN	BAM NN	Fgd4	0.134158	0.0574131	2.33671	0.000220969	0.00191056	Cerebellum
Peri NN	BAM NN	Mllt11	0.142659	0.0710071	2.00909	0.000231289	0.00199126	Cerebellum
Peri NN	BAM NN	Dhrs3	0.0487459	0.0180014	2.70789	0.000240938	0.00206659	Cerebellum
Peri NN	BAM NN	Dnajc6	0.202079	0.0804923	2.51053	0.000256044	0.00218321	Cerebellum
Peri NN	BAM NN	Aox3	0.162781	0.0241543	6.7392	0.000256378	0.00218556	Cerebellum
Peri NN	BAM NN	Igsf3	0.0750882	0.0284572	2.63864	0.000263395	0.0022387	Cerebellum
Peri NN	BAM NN	Adra1b	0.0591411	0.0252599	2.3413	0.000289048	0.00243463	Cerebellum
Peri NN	BAM NN	Cenpl	0.0259908	0.00761932	3.41117	0.000289641	0.00243912	Cerebellum
Peri NN	BAM NN	Coro2a	0.0454062	0.0178152	2.54873	0.000297966	0.00250193	Cerebellum
Peri NN	BAM NN	Adamts2	0.0580654	0.0100532	5.77579	0.00030379	0.00254607	Cerebellum
Peri NN	BAM NN	Ppp1r1a	0.0738497	0.0188527	3.91719	0.000307976	0.00257815	Cerebellum
Peri NN	BAM NN	Gm34455	0.0907313	0.0269982	3.36064	0.000326393	0.00271645	Cerebellum
Peri NN	BAM NN	Tmem200a	0.0830264	0.0164237	5.05528	0.000327283	0.00272302	Cerebellum
Peri NN	BAM NN	Prx	0.0192092	0.00472208	4.06795	0.000339743	0.00281557	Cerebellum
Peri NN	BAM NN	Epop	0.0262473	0.00885461	2.96425	0.000348162	0.00287788	Cerebellum
Peri NN	BAM NN	Klf4	0.18227	0.0545754	3.33978	0.000351127	0.00289987	Cerebellum
Peri NN	BAM NN	Tmeff2	0.21312	0.0779929	2.73256	0.00036527	0.00300365	Cerebellum
Peri NN	BAM NN	Fosb	0.467874	0.200347	2.33532	0.000370005	0.00303847	Cerebellum
Peri NN	BAM NN	Nup37	0.0623692	0.0249757	2.4972	0.000379363	0.00310695	Cerebellum
Peri NN	BAM NN	Hspa1l	0.0437083	0.00884945	4.9391	0.000390591	0.00318878	Cerebellum
Peri NN	BAM NN	Steap4	0.330293	0.161354	2.04701	0.000398525	0.0032473	Cerebellum
Peri NN	BAM NN	Gm15179	0.0346915	0.0123949	2.79885	0.000399359	0.00325342	Cerebellum
Peri NN	BAM NN	Enox1	0.106021	0.0433938	2.44323	0.00043208	0.0034904	Cerebellum
Peri NN	BAM NN	Map3k7cl	0.16438	0.0752203	2.18531	0.000434251	0.00350614	Cerebellum
Peri NN	BAM NN	Robo1	0.250286	0.0873546	2.86518	0.0004371	0.00352655	Cerebellum
Peri NN	BAM NN	Chd7	0.16045	0.0525754	3.0518	0.000440107	0.00354806	Cerebellum
Peri NN	BAM NN	Gm17473	0.0576785	0.0174918	3.29746	0.000460261	0.00369304	Cerebellum
Peri NN	BAM NN	D030068K23Rik	0.0174606	0.00469389	3.71986	0.000475449	0.00380335	Cerebellum
Peri NN	BAM NN	Bnipl	0.0249384	0.00495935	5.02856	0.000506435	0.00402315	Cerebellum
Peri NN	BAM NN	Dab2	0.208519	0.0587757	3.54771	0.000513737	0.00407573	Cerebellum
Peri NN	BAM NN	Zfhx4	0.245468	0.0899412	2.72921	0.000530657	0.00419642	Cerebellum
Peri NN	BAM NN	Elmod1	0.105827	0.0478862	2.20996	0.000537778	0.0042471	Cerebellum
Peri NN	BAM NN	S100a6	0.274918	0.0403368	6.81555	0.000557332	0.0043847	Cerebellum
Peri NN	BAM NN	Ccsap	0.0222254	0.0067465	3.29437	0.000599841	0.00468049	Cerebellum
Peri NN	BAM NN	Wfdc1	0.0368024	0.0104265	3.52969	0.000605916	0.00472359	Cerebellum
Peri NN	BAM NN	Tmem192	0.0903321	0.0391948	2.30469	0.000629294	0.00488646	Cerebellum
Peri NN	BAM NN	Gm42397	0.145828	0.0400522	3.64094	0.00063356	0.0049165	Cerebellum
Peri NN	BAM NN	Man1a	0.142224	0.0647771	2.19559	0.000637445	0.00494317	Cerebellum
Peri NN	BAM NN	Efhc1	0.065831	0.0312877	2.10405	0.000639682	0.00495777	Cerebellum
Peri NN	BAM NN	Adamts14	0.0527375	0.00799231	6.59853	0.000738383	0.0056399	Cerebellum
Peri NN	BAM NN	Acss3	0.223476	0.0354651	6.30129	0.000769347	0.00585182	Cerebellum
Peri NN	BAM NN	Elmo1	0.15193	0.0647012	2.34818	0.000774373	0.00588524	Cerebellum
Peri NN	BAM NN	Zfp429	0.0328245	0.00944354	3.47587	0.000776833	0.00590126	Cerebellum
Peri NN	BAM NN	Ephb1	0.0691379	0.026957	2.56475	0.000790293	0.00599148	Cerebellum
Peri NN	BAM NN	Gm6209	0.122201	0.0140532	8.69557	0.000800718	0.00606169	Cerebellum
Peri NN	BAM NN	Fras1	0.0482379	0.0174927	2.7576	0.000838324	0.00631512	Cerebellum
Peri NN	BAM NN	Medag	0.0400843	0.00537258	7.46091	0.000867809	0.00651403	Cerebellum
Peri NN	BAM NN	Slc11a1	0.0867514	0.0113473	7.6451	0.000872067	0.0065434	Cerebellum
Peri NN	BAM NN	Eln	0.126085	0.0260119	4.8472	0.000881679	0.00660701	Cerebellum
Peri NN	BAM NN	St18	0.128412	0.0427432	3.00427	0.000902503	0.00674736	Cerebellum
Peri NN	BAM NN	A330015K06Rik	0.0401278	0.00567635	7.0693	0.000960784	0.00713176	Cerebellum
Peri NN	BAM NN	9530059O14Rik	0.0265251	0.00717375	3.69752	0.000996723	0.00736711	Cerebellum
Peri NN	BAM NN	Ttc39c	0.0262603	0.00669931	3.91986	0.00102705	0.00756254	Cerebellum
Peri NN	BAM NN	Gm48228	0.0244151	0.00718174	3.39961	0.00104254	0.00766264	Cerebellum
Peri NN	BAM NN	Ccdc85a	0.0645646	0.0320503	2.01448	0.00110592	0.00807424	Cerebellum
Peri NN	BAM NN	Hmgcs2	0.0886211	0.0268321	3.30281	0.00112278	0.00818219	Cerebellum
Peri NN	BAM NN	Nalcn	0.127563	0.0465492	2.74039	0.00113295	0.00824765	Cerebellum
Peri NN	BAM NN	Nrip2	0.0964321	0.04619	2.08772	0.00114001	0.00829431	Cerebellum
Peri NN	BAM NN	Adamts5	0.154061	0.0504255	3.05522	0.00114874	0.0083509	Cerebellum
Peri NN	BAM NN	Hist1h4i	0.0432924	0.012502	3.46284	0.00116331	0.00844485	Cerebellum
Peri NN	BAM NN	Adamts15	0.0300502	0.00703138	4.27372	0.0012221	0.0088204	Cerebellum
Peri NN	BAM NN	Aspa	0.0600404	0.0259386	2.31471	0.0013857	0.00985932	Cerebellum
BAM NN	VLMC NN	Mki67	0.0200732	0.00485782	4.13215	1.38658e-06	1.79053e-05	Cerebellum
BAM NN	VLMC NN	C78859	0.0306315	0.00922378	3.32092	3.94316e-06	4.74311e-05	Cerebellum
BAM NN	VLMC NN	Fsd1l	0.0503919	0.0228408	2.20622	5.37423e-06	6.3263e-05	Cerebellum
BAM NN	VLMC NN	Avil	0.0340745	0.0131889	2.58358	1.56424e-05	0.000170135	Cerebellum
BAM NN	VLMC NN	Ptgds	10.269	4.05666	2.53141	1.60811e-05	0.000174541	Cerebellum
BAM NN	VLMC NN	Adra1a	0.0518186	0.0163318	3.17286	2.0512e-05	0.000218493	Cerebellum
BAM NN	VLMC NN	Coch	0.141406	0.0353106	4.00463	2.06339e-05	0.000219667	Cerebellum
BAM NN	VLMC NN	Dlk2	0.0533859	0.0184065	2.90037	2.15966e-05	0.000229084	Cerebellum
BAM NN	VLMC NN	Tmem132c	0.0626292	0.0263264	2.37895	3.15612e-05	0.000324499	Cerebellum
BAM NN	VLMC NN	F830045P16Rik	0.0288291	0.00954124	3.02153	3.2461e-05	0.000332976	Cerebellum
BAM NN	VLMC NN	Tnfsf18	0.134688	0.0517462	2.60285	3.95144e-05	0.000398582	Cerebellum
BAM NN	VLMC NN	Gm28068	0.0737122	0.0362026	2.0361	7.01054e-05	0.00067375	Cerebellum
BAM NN	VLMC NN	Kank1	0.0442514	0.0221032	2.00204	0.000185574	0.00163147	Cerebellum
BAM NN	VLMC NN	Gm4876	0.0297895	0.0131288	2.26901	0.000387043	0.00316287	Cerebellum
BAM NN	VLMC NN	Gm50333	0.0569454	0.0282373	2.01667	0.000876649	0.00657342	Cerebellum
BAM NN	VLMC NN	Lnx1	0.0149975	0.00509519	2.94346	0.000941987	0.00700624	Cerebellum
CB Granule Glut	Bergmann NN	Gdf10	0.540674	0.059517	9.08435	0	0	Cerebellum
CB Granule Glut	Bergmann NN	Slc1a3	3.02194	0.361848	8.35143	0	0	Cerebellum
CB Granule Glut	Bergmann NN	Gpr37l1	1.2543	0.154015	8.14405	0	0	Cerebellum
CB Granule Glut	Bergmann NN	Plpp3	1.13114	0.142855	7.9181	0	0	Cerebellum
CB Granule Glut	Bergmann NN	S1pr1	0.587256	0.0757866	7.74881	0	0	Cerebellum
CB Granule Glut	Bergmann NN	Fam107a	0.732396	0.0992405	7.38002	0	0	Cerebellum
CB Granule Glut	Bergmann NN	Gria1	0.784523	0.110067	7.12771	0	0	Cerebellum
CB Granule Glut	Bergmann NN	Id4	0.40591	0.0573312	7.08008	0	0	Cerebellum
CB Granule Glut	Bergmann NN	Cdc42ep4	0.225486	0.0318902	7.07068	0	0	Cerebellum
CB Granule Glut	Bergmann NN	Ednrb	0.334086	0.0477091	7.00258	0	0	Cerebellum
CB Granule Glut	Bergmann NN	Hopx	0.738977	0.108469	6.81282	0	0	Cerebellum
CB Granule Glut	Bergmann NN	Hepacam	0.333757	0.0519646	6.42277	0	0	Cerebellum
CB Granule Glut	Bergmann NN	Metrn	0.478808	0.0778634	6.14933	0	0	Cerebellum
CB Granule Glut	Bergmann NN	Pou3f3	0.12991	0.0211647	6.13806	0	0	Cerebellum
CB Granule Glut	Bergmann NN	Ctxn3	0.105605	0.0177075	5.96387	0	0	Cerebellum
CB Granule Glut	Bergmann NN	Cmtm5	0.145829	0.0248102	5.87778	0	0	Cerebellum
CB Granule Glut	Bergmann NN	Sparcl1	1.72799	0.295724	5.84325	0	0	Cerebellum
CB Granule Glut	Bergmann NN	Pla2g7	0.447484	0.0765949	5.84222	0	0	Cerebellum
CB Granule Glut	Bergmann NN	Mfge8	0.274176	0.0485856	5.64315	0	0	Cerebellum
CB Granule Glut	Bergmann NN	Ptprz1	1.00915	0.181346	5.56476	0	0	Cerebellum
CB Granule Glut	Bergmann NN	Ntsr2	0.137509	0.025344	5.42572	0	0	Cerebellum
CB Granule Glut	Bergmann NN	Acsbg1	0.279607	0.0524566	5.33025	0	0	Cerebellum
CB Granule Glut	Bergmann NN	Mlc1	0.201919	0.0385672	5.23552	0	0	Cerebellum
CB Granule Glut	Bergmann NN	Prex1	0.151626	0.0297049	5.10443	0	0	Cerebellum
CB Granule Glut	Bergmann NN	Kcnj10	0.24698	0.0496285	4.97658	0	0	Cerebellum
CB Granule Glut	Bergmann NN	Mt2	1.48798	0.30862	4.82141	0	0	Cerebellum
CB Granule Glut	Bergmann NN	Luzp2	0.9941	0.209704	4.74049	0	0	Cerebellum
CB Granule Glut	Bergmann NN	Fxyd1	0.3153	0.066517	4.74015	0	0	Cerebellum
CB Granule Glut	Bergmann NN	Tmem47	0.288385	0.0618374	4.66361	0	0	Cerebellum
CB Granule Glut	Bergmann NN	AW047730	0.186437	0.0401074	4.64843	0	0	Cerebellum
CB Granule Glut	Bergmann NN	Gstm1	0.372089	0.0818254	4.54735	0	0	Cerebellum
CB Granule Glut	Bergmann NN	Atp1a2	2.6361	0.592585	4.44847	0	0	Cerebellum
CB Granule Glut	Bergmann NN	Sdc4	0.183815	0.0416191	4.4166	0	0	Cerebellum
CB Granule Glut	Bergmann NN	Csrp1	0.288827	0.065416	4.41523	0	0	Cerebellum
CB Granule Glut	Bergmann NN	Gja1	0.30569	0.0696552	4.38861	0	0	Cerebellum
CB Granule Glut	Bergmann NN	Mt1	4.78523	1.09533	4.36876	0	0	Cerebellum
CB Granule Glut	Bergmann NN	Htra1	0.184737	0.0433946	4.25715	0	0	Cerebellum
CB Granule Glut	Bergmann NN	Apoe	0.976907	0.232021	4.21043	0	0	Cerebellum
CB Granule Glut	Bergmann NN	Aldoc	1.25224	0.307957	4.06629	0	0	Cerebellum
CB Granule Glut	Bergmann NN	Selenop	0.205153	0.0523307	3.92033	0	0	Cerebellum
CB Granule Glut	Bergmann NN	Gng5	0.25424	0.066513	3.82241	0	0	Cerebellum
CB Granule Glut	Bergmann NN	Sparc	0.649923	0.17054	3.81097	0	0	Cerebellum
CB Granule Glut	Bergmann NN	Aqp4	0.424412	0.111413	3.80937	0	0	Cerebellum
CB Granule Glut	Bergmann NN	Npas3	0.306316	0.0823857	3.71807	0	0	Cerebellum
CB Granule Glut	Bergmann NN	Hist1h2bc	0.181627	0.0495141	3.66818	0	0	Cerebellum
CB Granule Glut	Bergmann NN	Itgb8	0.0960999	0.0269047	3.57187	0	0	Cerebellum
CB Granule Glut	Bergmann NN	Slc6a1	0.455984	0.132848	3.43236	0	0	Cerebellum
CB Granule Glut	Bergmann NN	Dbi	1.73359	0.508688	3.40796	0	0	Cerebellum
CB Granule Glut	Bergmann NN	S100b	0.664224	0.198321	3.34923	0	0	Cerebellum
CB Granule Glut	Bergmann NN	Laptm4b	0.1034	0.0310233	3.33299	0	0	Cerebellum
CB Granule Glut	Bergmann NN	Ddah1	0.176449	0.0540318	3.26565	0	0	Cerebellum
CB Granule Glut	Bergmann NN	Homer3	0.0754597	0.0231502	3.25957	0	0	Cerebellum
CB Granule Glut	Bergmann NN	Serpine2	0.0995	0.0308603	3.2242	0	0	Cerebellum
CB Granule Glut	Bergmann NN	Zcchc24	0.0917995	0.0293114	3.13187	0	0	Cerebellum
CB Granule Glut	Bergmann NN	Ndrg2	0.555175	0.183944	3.01818	0	0	Cerebellum
CB Granule Glut	Bergmann NN	Calb1	0.225071	0.0762432	2.95202	0	0	Cerebellum
CB Granule Glut	Bergmann NN	Clic4	0.150881	0.0530506	2.84409	0	0	Cerebellum
CB Granule Glut	Bergmann NN	Slc1a2	1.55945	0.551045	2.82999	0	0	Cerebellum
CB Granule Glut	Bergmann NN	Clmn	0.0778698	0.0283068	2.75092	0	0	Cerebellum
CB Granule Glut	Bergmann NN	Timp4	0.856103	0.314506	2.72206	0	0	Cerebellum
CB Granule Glut	Bergmann NN	Gabra4	0.128064	0.0489665	2.61533	0	0	Cerebellum
CB Granule Glut	Bergmann NN	Grin3a	0.086131	0.0350692	2.45603	0	0	Cerebellum
CB Granule Glut	Bergmann NN	Cnp	0.335188	0.144965	2.31221	0	0	Cerebellum
CB Granule Glut	Bergmann NN	Nek7	0.0427773	0.0186399	2.29493	0	0	Cerebellum
CB Granule Glut	Bergmann NN	Pcdh17	0.100443	0.0444939	2.25746	0	0	Cerebellum
CB Granule Glut	Bergmann NN	Scd2	1.35934	0.606013	2.24309	0	0	Cerebellum
CB Granule Glut	Bergmann NN	Prxl2a	0.304436	0.141463	2.15205	0	0	Cerebellum
CB Granule Glut	Bergmann NN	Phkg1	0.0719415	0.034474	2.08683	0	0	Cerebellum
CB Granule Glut	Bergmann NN	Glul	0.600151	0.291402	2.05953	0	0	Cerebellum
CB Granule Glut	Bergmann NN	Plekhb1	0.131607	0.0646268	2.03642	0	0	Cerebellum
CB Granule Glut	Bergmann NN	Adcy2	0.0630721	0.0152192	4.14425	2.28714e-305	3.79051e-303	Cerebellum
CB Granule Glut	Bergmann NN	Ptn	0.510484	0.157024	3.251	2.45894e-301	4.06762e-299	Cerebellum
CB Granule Glut	Bergmann NN	Rorb	0.0883227	0.0231848	3.80951	7.47831e-289	1.22865e-286	Cerebellum
CB Granule Glut	Bergmann NN	0610040J01Rik	0.0674094	0.0269999	2.49665	2.91439e-286	4.78228e-284	Cerebellum
CB Granule Glut	Bergmann NN	Efnb2	0.0969158	0.0343582	2.82075	8.21549e-281	1.34477e-278	Cerebellum
CB Granule Glut	Bergmann NN	Pcdh10	0.0975089	0.0476266	2.04736	4.64296e-279	7.59058e-277	Cerebellum
CB Granule Glut	Bergmann NN	S100a1	0.106288	0.0276749	3.84059	1.18539e-278	1.93675e-276	Cerebellum
CB Granule Glut	Bergmann NN	Gm29521	0.0608478	0.0176226	3.45282	3.31046e-278	5.4038e-276	Cerebellum
CB Granule Glut	Bergmann NN	Prex2	0.255114	0.0593135	4.30111	1.41106e-274	2.29557e-272	Cerebellum
CB Granule Glut	Bergmann NN	Pvalb	0.444578	0.18958	2.34506	2.18533e-270	3.54649e-268	Cerebellum
CB Granule Glut	Bergmann NN	Sash1	0.0870113	0.0315855	2.75479	1.96261e-264	3.16954e-262	Cerebellum
CB Granule Glut	Bergmann NN	Fads2	0.127825	0.0455143	2.80846	2.35477e-263	3.79939e-261	Cerebellum
CB Granule Glut	Bergmann NN	Fabp7	0.138337	0.0225403	6.13729	7.17791e-256	1.15359e-253	Cerebellum
CB Granule Glut	Bergmann NN	Nwd1	0.0822078	0.0203163	4.04639	3.91894e-255	6.29447e-253	Cerebellum
CB Granule Glut	Bergmann NN	Bcar3	0.0693557	0.0310236	2.23558	8.04226e-254	1.29016e-251	Cerebellum
CB Granule Glut	Bergmann NN	Car8	0.335313	0.0669876	5.00559	4.05974e-252	6.50487e-250	Cerebellum
CB Granule Glut	Bergmann NN	Adamts1	0.0416385	0.0102544	4.06053	1.57843e-251	2.52834e-249	Cerebellum
CB Granule Glut	Bergmann NN	Itga6	0.054994	0.0224115	2.45383	7.50164e-244	1.19441e-241	Cerebellum
CB Granule Glut	Bergmann NN	Gabra2	0.103578	0.0332075	3.11913	1.83064e-242	2.90776e-240	Cerebellum
CB Granule Glut	Bergmann NN	Itpr1	1.03384	0.475215	2.17553	4.1031e-235	6.45932e-233	Cerebellum
CB Granule Glut	Bergmann NN	Skap2	0.0332531	0.0141159	2.35572	5.01668e-234	7.88349e-232	Cerebellum
CB Granule Glut	Bergmann NN	Hsd11b1	0.0750635	0.0340127	2.20693	3.4289e-232	5.3804e-230	Cerebellum
CB Granule Glut	Bergmann NN	Pnpla7	0.0606973	0.0155167	3.91174	4.92432e-232	7.72235e-230	Cerebellum
CB Granule Glut	Bergmann NN	Itpr2	0.0812769	0.036025	2.25612	5.92979e-232	9.2964e-230	Cerebellum
CB Granule Glut	Bergmann NN	Csgalnact1	0.041115	0.00976559	4.21019	4.10403e-230	6.41891e-228	Cerebellum
CB Granule Glut	Bergmann NN	Ctso	0.0749217	0.0343213	2.18295	3.16222e-228	4.9415e-226	Cerebellum
CB Granule Glut	Bergmann NN	Gjc3	0.0834195	0.0233859	3.56708	7.95774e-226	1.24207e-223	Cerebellum
CB Granule Glut	Bergmann NN	Aldh1a1	0.113063	0.0488785	2.31314	6.96144e-222	1.08179e-219	Cerebellum
CB Granule Glut	Bergmann NN	Klhl13	0.0605717	0.0291163	2.08034	9.08886e-221	1.41074e-218	Cerebellum
CB Granule Glut	Bergmann NN	Srgap1	0.111593	0.0537509	2.07612	9.73477e-219	1.50922e-216	Cerebellum
CB Granule Glut	Bergmann NN	Trf	0.183867	0.0723949	2.53978	6.21688e-215	9.61864e-213	Cerebellum
CB Granule Glut	Bergmann NN	Pdlim5	0.052024	0.0157287	3.30759	6.08472e-212	9.38136e-210	Cerebellum
CB Granule Glut	Bergmann NN	Myo16	0.068647	0.0299637	2.29101	3.47686e-205	5.33425e-203	Cerebellum
CB Granule Glut	Bergmann NN	Shisa6	0.0916948	0.0388955	2.35746	6.99502e-199	1.06396e-196	Cerebellum
CB Granule Glut	Bergmann NN	Zbtb16	0.0829418	0.0390466	2.12417	1.46421e-197	2.22391e-195	Cerebellum
CB Granule Glut	Bergmann NN	Sulf1	0.0639801	0.0203929	3.13737	1.63799e-194	2.48218e-192	Cerebellum
CB Granule Glut	Bergmann NN	Slc32a1	0.0449731	0.0126199	3.56365	7.33944e-191	1.10621e-188	Cerebellum
CB Granule Glut	Bergmann NN	Tmem144	0.0298639	0.0146793	2.03443	5.37465e-190	8.08922e-188	Cerebellum
CB Granule Glut	Bergmann NN	Arhgef33	0.0764667	0.031083	2.46008	8.9594e-188	1.34578e-185	Cerebellum
CB Granule Glut	Bergmann NN	Xylt1	0.0511815	0.0224142	2.28344	3.33041e-187	4.99973e-185	Cerebellum
CB Granule Glut	Bergmann NN	Ttc23	0.0225422	0.0103553	2.17689	3.9628e-184	5.92732e-182	Cerebellum
CB Granule Glut	Bergmann NN	Slc8b1	0.0404108	0.0185314	2.18067	5.12722e-184	7.66466e-182	Cerebellum
CB Granule Glut	Bergmann NN	Pcp2	0.590516	0.184848	3.1946	2.02579e-180	3.01899e-178	Cerebellum
CB Granule Glut	Bergmann NN	Shisa9	0.140241	0.0645316	2.17321	4.5985e-178	6.83004e-176	Cerebellum
CB Granule Glut	Bergmann NN	Nedd9	0.0268412	0.0129607	2.07096	2.98322e-177	4.4272e-175	Cerebellum
CB Granule Glut	Bergmann NN	Zeb2	0.150352	0.0545436	2.75655	1.18101e-176	1.75069e-174	Cerebellum
CB Granule Glut	Bergmann NN	Gng13	0.470876	0.131472	3.58156	1.01092e-167	1.47305e-165	Cerebellum
CB Granule Glut	Bergmann NN	Lama2	0.167282	0.0503267	3.32392	6.56603e-166	9.53886e-164	Cerebellum
CB Granule Glut	Bergmann NN	Slc6a11	0.0566997	0.0218754	2.59194	1.98705e-161	2.86787e-159	Cerebellum
CB Granule Glut	Bergmann NN	Slc1a6	0.295659	0.0892936	3.31109	4.03166e-158	5.78265e-156	Cerebellum
CB Granule Glut	Bergmann NN	Bcl11a	0.0245122	0.00783396	3.12897	5.7619e-155	8.21331e-153	Cerebellum
CB Granule Glut	Bergmann NN	Dner	0.550084	0.164844	3.33701	6.51547e-155	9.28499e-153	Cerebellum
CB Granule Glut	Bergmann NN	Slc25a13	0.0317009	0.0153573	2.06422	8.30387e-155	1.18304e-152	Cerebellum
CB Granule Glut	Bergmann NN	Plce1	0.086889	0.0272336	3.1905	1.99128e-153	2.82936e-151	Cerebellum
CB Granule Glut	Bergmann NN	Cachd1	0.0248506	0.0118216	2.10214	6.69154e-147	9.3773e-145	Cerebellum
CB Granule Glut	Bergmann NN	Plxdc1	0.0733947	0.0244298	3.00431	6.86894e-136	9.41222e-134	Cerebellum
CB Granule Glut	Bergmann NN	Synpo2	0.0156089	0.0062745	2.48767	3.41838e-134	4.6684e-132	Cerebellum
CB Granule Glut	Bergmann NN	Pcp4	0.901825	0.210735	4.27942	1.50739e-131	2.04545e-129	Cerebellum
CB Granule Glut	Bergmann NN	Zpbp	0.0165775	0.00769968	2.15301	8.38656e-126	1.11969e-123	Cerebellum
CB Granule Glut	Bergmann NN	Ptpro	0.0177229	0.00785481	2.25631	2.01996e-124	2.68471e-122	Cerebellum
CB Granule Glut	Bergmann NN	Gm30524	0.0338624	0.0135255	2.5036	2.43068e-121	3.19381e-119	Cerebellum
CB Granule Glut	Bergmann NN	Abhd4	0.131038	0.0636765	2.05787	8.89354e-115	1.14755e-112	Cerebellum
CB Granule Glut	Bergmann NN	Spata48	0.0275507	0.0112841	2.44155	4.30316e-100	5.26453e-98	Cerebellum
CB Granule Glut	Bergmann NN	Rhoj	0.0347621	0.016988	2.04628	1.06908e-94	1.27903e-92	Cerebellum
CB Granule Glut	Bergmann NN	Rbm24	0.0237611	0.0109847	2.1631	3.30256e-91	3.89583e-89	Cerebellum
CB Granule Glut	Bergmann NN	Trpc3	0.0425022	0.0179897	2.36258	9.39485e-88	1.0889e-85	Cerebellum
CB Granule Glut	Bergmann NN	Pard3b	0.0416066	0.0202502	2.05463	3.68146e-83	4.17309e-81	Cerebellum
CB Granule Glut	Bergmann NN	Fosb	0.0150468	0.00674973	2.22925	1.50937e-65	1.57166e-63	Cerebellum
CB Granule Glut	Bergmann NN	Olfr655	0.108049	0.046563	2.32049	2.23713e-54	2.16627e-52	Cerebellum
CB Granule Glut	Bergmann NN	Ttr	0.144325	0.0553442	2.60777	8.75803e-26	4.43658e-24	Cerebellum
CB PLI Gly-Gaba	Bergmann NN	Pax3	0.0246207	0.0106744	2.30651	5.3813e-06	6.33406e-05	Cerebellum
CB PLI Gly-Gaba	Bergmann NN	Abi3bp	0.0268044	0.0115199	2.32679	5.79173e-06	6.78212e-05	Cerebellum
CB PLI Gly-Gaba	Bergmann NN	Slc1a3	0.221419	0.0637492	3.47329	0.000163198	0.0014534	Cerebellum
CB PLI Gly-Gaba	Bergmann NN	Mt2	0.126889	0.0620332	2.04551	0.000173499	0.00153548	Cerebellum
CB PLI Gly-Gaba	Bergmann NN	Lama2	0.074104	0.0336088	2.2049	0.00026371	0.00224109	Cerebellum
CB PLI Gly-Gaba	Bergmann NN	Frem1	0.0334005	0.0133539	2.50117	0.00113868	0.00828541	Cerebellum
CBX MLI Megf11 Gaba	Bergmann NN	Col12a1	0.479861	0.11448	4.19167	0	0	Cerebellum
CBX MLI Megf11 Gaba	Bergmann NN	Vmn2r7	0.681062	0.191095	3.564	0	0	Cerebellum
CBX MLI Megf11 Gaba	Bergmann NN	Mir124-2hg	0.401523	0.121837	3.29556	0	0	Cerebellum
CBX MLI Megf11 Gaba	Bergmann NN	Aqp6	1.72182	0.540851	3.18353	0	0	Cerebellum
CBX MLI Megf11 Gaba	Bergmann NN	Lingo2	7.34549	2.3214	3.16425	0	0	Cerebellum
CBX MLI Megf11 Gaba	Bergmann NN	Lin28b	0.299153	0.0946664	3.16008	0	0	Cerebellum
CBX MLI Megf11 Gaba	Bergmann NN	A830018L16Rik	0.584776	0.186143	3.14154	0	0	Cerebellum
CBX MLI Megf11 Gaba	Bergmann NN	Sparcl1	3.30218	1.05445	3.13164	0	0	Cerebellum
CBX MLI Megf11 Gaba	Bergmann NN	Gm30524	0.094532	0.0304775	3.1017	0	0	Cerebellum
CBX MLI Megf11 Gaba	Bergmann NN	Tnfaip8	0.130196	0.0421497	3.0889	0	0	Cerebellum
CBX MLI Megf11 Gaba	Bergmann NN	Tmcc3os	0.453618	0.148591	3.0528	0	0	Cerebellum
CBX MLI Megf11 Gaba	Bergmann NN	Gm43154	1.13726	0.378313	3.00614	0	0	Cerebellum
CBX MLI Megf11 Gaba	Bergmann NN	Epha4	1.41897	0.47867	2.9644	0	0	Cerebellum
CBX MLI Megf11 Gaba	Bergmann NN	Tll1	0.53488	0.182978	2.9232	0	0	Cerebellum
CBX MLI Megf11 Gaba	Bergmann NN	Ccdc85a	0.855852	0.300896	2.84435	0	0	Cerebellum
CBX MLI Megf11 Gaba	Bergmann NN	AI593442	1.5464	0.544268	2.84125	0	0	Cerebellum
CBX MLI Megf11 Gaba	Bergmann NN	Adgrl2	0.519995	0.185352	2.80544	0	0	Cerebellum
CBX MLI Megf11 Gaba	Bergmann NN	Nefm	3.73426	1.33124	2.80511	0	0	Cerebellum
CBX MLI Megf11 Gaba	Bergmann NN	Tmem200a	0.91197	0.329685	2.76619	0	0	Cerebellum
CBX MLI Megf11 Gaba	Bergmann NN	Shroom3	1.38285	0.500887	2.7608	0	0	Cerebellum
CBX MLI Megf11 Gaba	Bergmann NN	Grm7	6.8403	2.50399	2.73176	0	0	Cerebellum
CBX MLI Megf11 Gaba	Bergmann NN	Vwde	0.789556	0.289259	2.72959	0	0	Cerebellum
CBX MLI Megf11 Gaba	Bergmann NN	Tenm3	0.38802	0.142825	2.71675	0	0	Cerebellum
CBX MLI Megf11 Gaba	Bergmann NN	Nefh	2.69659	0.997448	2.70349	0	0	Cerebellum
CBX MLI Megf11 Gaba	Bergmann NN	Arg1	0.0803662	0.0302442	2.65725	0	0	Cerebellum
CBX MLI Megf11 Gaba	Bergmann NN	Lrrk2	0.0720896	0.0271639	2.65388	0	0	Cerebellum
CBX MLI Megf11 Gaba	Bergmann NN	Pde3a	0.862045	0.337683	2.55282	0	0	Cerebellum
CBX MLI Megf11 Gaba	Bergmann NN	Car10	1.13084	0.447702	2.52589	0	0	Cerebellum
[truncated: 63,960 more rows]
